# Supplementary material for: STT3-dependent PD-L1 accumulation on cancer stem cells promotes immune evasion
Source: Nat Commun. 2018 May 15;9:1908. doi: 10.1038/s41467-018-04313-6 (PMC5954021; doi:10.1038/s41467-018-04313-6)
Supplement: Supplementary file 4 — Supplementary Data 1 [file 41467_2018_4313_MOESM4_ESM.xlsx]

## Sheet: EMT score
Supplementary Data 1
	Mesenchymal markers																					Epithelial markers
GENE_ID	19	1009	1000	5218	1545	2009	2200	2247	2335	3486	3918	4015	4052	4131	8829	1462	7431	7474	6935	9839		154	10551	11067	999	1365	1364	2261	10468	2878	3866	3872	58495	5364	29984	10610	6850	10103
COMMON	ABCA1	CDH11	CDH2	CDK14	CYP1B1	EML1	FBN1	FGF2	FN1	IGFBP3	LAMC2	LOX	LTBP1	MAP1B	NRP1	VCAN	VIM	WNT5A	ZEB1	ZEB2	MEAN	ADRB2	AGR2	C10ORF10	CDH1	CLDN3	CLDN4	FGFR3	FST	GPX3	KRT15	KRT17	OVOL2	PLXNB1	RHOD	ST6GALNAC2	SYK	TSPAN1	MEAN	EMT SCORE	STT3A	STT3B	CD274
TCGA-3C-AAAU-01	8.17224	9.97993	6.32122	8.5347	8.70522	9.0331	10.9059	5.63877	15.493	9.17319	10.3267	8.06687	8.51445	9.31577	10.0724	11.8017	12.9104	6.92677	8.56281	8.46042	9.34578	3.82079	10.4452	8.34588	14.129	9.81307	11.0355	6.23803	2.92267	8.69686	3.59253	-0.536796	8.85448	11.2444	10.5724	8.7498	9.64936	12.3169	8.22883	1.11695	11.7531	10.8095	3.6727
TCGA-3C-AALI-01	8.72086	10.967	6.46981	8.7321	9.90326	8.81457	12.2489	5.43939	16.7038	11.1946	8.09836	9.69378	9.64071	8.35709	10.1946	12.7371	13.98	7.75044	8.53631	8.82325	9.85029	4.07528	14.825	9.73118	13.7629	11.054	13.0094	7.55571	7.16	10.3072	6.97283	9.26701	8.2296	11.3696	8.49177	11.5497	9.66121	9.95476	9.82219	0.0281007	10.6933	10.755	5.09836
TCGA-3C-AALJ-01	9.43021	12.0213	6.76546	9.07531	9.6867	7.24227	12.2698	5.80108	16.8804	11.1934	6.70406	9.82435	8.86979	9.6962	10.9043	12.6845	14.6165	8.24227	9.14658	9.32209	10.0188	4.76546	12.9048	10.6185	13.1025	11.7389	12.5054	7.22489	5.63993	11.4232	7.53099	2.85856	8.07774	11.7454	9.9684	9.00831	9.74731	10.4659	9.37212	0.646707	12.0907	9.38213	3.1805
TCGA-3C-AALK-01	9.54933	12.0508	13.0241	9.45385	10.7391	8.36522	13.0419	6.17411	17.0569	11.5104	10.7647	10.1598	10.7831	9.47162	10.9691	13.6531	14.5838	9.9042	10.1017	9.33689	11.0347	5.5212	13.7179	10.2096	13.2535	11.8218	12.9161	9.33411	8.85349	8.834	9.9592	12.4077	8.19031	12.2669	9.601	12.5872	9.76913	11.1785	10.613	0.421635	11.6438	10.4908	3.68098
TCGA-4H-AAAK-01	9.52718	12.5335	7.06196	9.42823	9.92784	8.51553	13.5765	6.8079	17.9011	11.6265	9.60023	10.538	10.2914	10.0359	10.4686	13.8987	14.6357	9.79732	10.4059	9.04463	10.7811	5.60023	12.5322	10.4927	9.32289	11.237	11.8119	8.14455	9.05621	9.05505	12.1665	11.5497	8.44506	11.8252	9.21958	9.52473	10.1293	9.27116	9.96376	0.817372	10.9593	10.3784	4.12489
TCGA-5L-AAT0-01	9.41405	11.9552	6.0118	9.39409	10.4605	8.12526	12.7988	6.51	16.7707	11.6572	9.39911	9.92393	10.202	9.49136	10.7574	13.3727	14.7144	9.33373	10.1742	9.25696	10.4862	5.63983	15.3781	10.1108	12.3697	10.7303	11.5019	9.68885	8.74614	9.04582	11.7031	10.7456	8.66507	11.0502	9.24027	10.1788	9.72129	10.3757	10.2877	0.198433	11.6687	9.42888	3.03779
TCGA-5L-AAT1-01	10.11	11.2532	6.19672	8.44633	9.478	8.59361	11.7493	6.17622	16.9498	10.2508	10.0832	9.60573	9.84057	8.93128	11.478	12.6663	14.8141	7.73277	8.91188	9.32325	10.1295	6.13113	12.1841	10.1765	10.7757	10.0052	12.5615	6.27472	6.37729	9.5675	11.6326	10.1857	8.09718	12.1385	9.14988	8.61476	9.88353	11.7963	9.73836	0.391189	11.4139	9.87979	5.13113
TCGA-5T-A9QA-01	7.82979	6.77916	3.38685	7.75492	6.55677	3.45724	7.04791	1.74524	12.708	9.6147	8.0422	4.89781	8.50993	6.15238	8.42905	7.53659	12.1833	3.70877	5.59427	6.41364	6.91743	2.23484	15.8579	7.03646	14.1664	10.8715	12.2333	5.66483	1.64989	7.63097	5.58848	2.64989	9.63382	10.7988	8.98527	11.0238	9.45723	10.9879	8.61596	-1.69853	11.5769	10.5011	2.64989
TCGA-A1-A0SB-01	9.29241	12.5184	5.78034	10.1362	7.12107	7.79212	12.1946	10.0617	13.373	9.81611	11.7412	9.95027	12.5726	11.8328	10.6049	15.8161	15.7358	5.60449	10.0095	7.89673	10.4925	6.10699	5.73224	9.50871	14.5225	10.5374	12.8657	3.93706	7.75047	10.5544	15.1784	13.4987	8.44019	11.5304	8.68881	7.40802	7.77442	5.76846	9.40017	1.09235	11.8082	11.088	1.43456
TCGA-A1-A0SD-01	10.6863	12.7757	7.90598	9.12695	10.6606	8.97399	13.1181	7.90428	16.9879	11.8328	11.5059	9.76608	10.5015	11.5733	11.4367	13.5259	14.3619	8.95296	10.232	9.69933	11.0764	4.95873	13.1576	11.3583	13.6788	10.6858	12.6191	10.1473	10.5577	10.6556	9.35761	12.6962	8.22432	10.5927	9.37064	10.6662	9.86408	9.50085	10.476	0.600434	11.2388	11.1119	4.74399
TCGA-A1-A0SE-01	9.79472	11.8326	5.82279	9.78777	11.0015	8.35362	13.1535	8.00548	16.5962	11.1129	10.5001	10.4723	11.4742	9.9969	11.1261	13.8531	14.085	9.69516	10.2019	9.16966	10.8018	4.92008	11.9692	9.92106	13.3516	10.1643	12.1888	9.31985	8.002	8.66565	12.0286	10.9333	8.2638	11.0478	9.23494	9.8275	8.10905	8.49718	9.79086	1.01092	11.6289	10.9357	3.78884
TCGA-A1-A0SF-01	9.14986	11.0312	5.06245	10.0995	10.4361	7.51851	12.2379	7.70964	14.6881	11.8124	10.3783	9.67564	8.79802	9.97855	10.8408	12.7426	14.1443	9.34974	9.71233	8.80357	10.2085	6.21999	14.534	10.4195	13.9821	11.8696	12.5734	8.06475	7.60676	10.3089	9.79176	11.6703	8.51682	10.6635	9.17792	10.6284	8.37696	12.3846	10.3994	-0.190902	12.0447	10.2059	3.8645
TCGA-A1-A0SG-01	9.32771	11.9115	6.33986	9.73127	10.4326	7.57048	13.07	5.98297	16.9595	10.4198	9.58543	9.69225	11.3342	9.87978	10.4068	13.275	14.1927	7.18786	9.60103	8.93971	10.292	4.57048	11.9501	10.7767	13.5089	12.4385	12.5018	9.99979	7.18786	9.55675	15.5908	9.8367	8.24889	11.8658	9.96799	9.51973	9.67837	9.45312	10.3913	-0.099297	11.9375	11.2506	4.01794
TCGA-A1-A0SH-01	10.1109	13.7029	8.79981	10.5001	11.6328	9.54121	15.3129	7.07274	19.1489	11.9118	10.1255	12.1673	10.6858	10.6148	12.552	15.8134	15.2366	10.5866	11.3282	10.2298	11.8537	5.4255	11.0026	9.7583	13.2455	9.38555	11.0444	4.14539	10.6188	8.05228	9.64507	11.2696	7.40412	9.71121	8.88713	10.5172	9.22068	11.0305	9.43317	2.42054	11.643	11.165	3.57507
TCGA-A1-A0SI-01	9.94523	12.8472	6.81652	10.0479	10.8327	8.83244	14.6542	6.94216	18.9108	11.6399	8.98686	11.9976	11.1416	11.5993	10.9683	14.7143	14.6115	10.6909	10.6885	9.87375	11.3371	6.0035	10.7237	9.43989	13.3155	10.7443	12.5255	7.41771	9.27629	8.16161	8.17636	10.218	8.41771	10.8094	8.77156	9.84311	8.52303	11.001	9.6099	1.72718	12.2104	11.2528	5.61035
TCGA-A1-A0SJ-01	9.6071	10.9058	7.32061	8.55053	11.5484	8.6246	12.5692	8.60888	16.1755	11.5424	10.5181	10.3007	11.0139	10.7985	11.7473	12.8959	14.3477	8.68483	9.89729	9.20375	10.7431	5.87105	13.1543	11.5271	15.8843	12.4328	13.1013	8.63791	7.65503	12.7755	8.31565	11.9436	7.50622	10.6681	9.11897	10.135	8.19658	7.30066	10.2485	0.494581	12.0376	11.7675	3.35647
TCGA-A1-A0SK-01	9.70375	9.3278	10.7488	10.0802	8.03633	8.88394	10.1507	7.68825	15.7813	9.99147	7.00304	8.61492	9.91347	10.2608	9.3586	11.0357	12.2128	7.18902	7.25302	7.52891	9.53815	0.334111	2.85772	10.0604	11.465	9.43153	10.7089	8.13343	7.34538	7.35096	8.66619	8.68509	8.75937	10.7292	7.7833	8.22745	9.92427	5.35652	7.98934	1.5488	12.0192	10.3544	1.7936
TCGA-A1-A0SM-01	9.42055	12.3246	11.13	9.13328	10.2675	9.41391	13.8023	6.06985	17.737	11.4302	11.4254	10.3873	10.6827	10.4391	12.1204	14.4133	14.6625	9.84174	9.94856	9.60789	11.2129	3.79586	13.2123	10.3151	12.5092	9.25827	12.1388	6.57483	7.99464	8.46828	13.0278	9.3951	7.56043	10.8588	9.74423	12.8	8.81013	10.2414	9.80619	1.40671	11.5131	10.9438	3.98028
TCGA-A1-A0SN-01	10.7843	11.9468	9.75277	9.93492	10.0109	9.27227	13.7062	5.92726	17.0255	10.6468	9.00324	10.5393	8.97776	10.1481	11.0826	14.1811	14.1918	9.55106	9.77141	9.76505	10.811	4.60731	15.9512	9.68018	13.4663	9.75972	11.7604	9.41059	8.33523	8.37619	7.18275	9.34948	7.8966	10.5569	12.6364	11.2322	10.0629	8.87311	9.94926	0.861698	12.2489	11.886	5.12756
TCGA-A1-A0SO-01	8.30749	8.80204	5.62862	8.97012	9.04661	9.16209	10.092	4.8906	14.0597	9.30521	10.3922	9.08302	10.6003	8.29158	8.94581	12.2712	14.8453	8.1817	7.42208	7.47047	9.2884	3.50523	6.36085	8.47377	12.0329	10.0718	11.505	7.19773	2.81336	8.96623	10.9578	5.6443	8.03327	10.6244	7.93947	7.23186	9.64868	1.81336	7.81294	1.47546	12.1254	12.0617	2.63647
TCGA-A1-A0SP-01	9.0321	10.2414	11.1641	9.95998	10.5315	7.47011	12.393	8.90506	15.4867	12.1043	9.77352	9.26383	10.7342	10.744	10.0956	13.166	14.4396	9.10659	7.76204	9.26896	10.5821	4.09988	7.08446	11.127	13.6828	9.83243	12.7292	7.32008	5.84908	10.3806	9.78191	15.0011	8.47456	10.5211	7.2318	8.03515	10.2694	7.47308	9.34668	1.23545	11.2715	10.829	4.24574
TCGA-A1-A0SQ-01	10.2753	9.51216	12.6128	9.70859	9.00327	7.73478	11.0366	6.27061	14.3064	11.5264	9.69109	8.32338	8.04574	9.27723	11.5742	11.3461	13.0276	4.89984	9.05811	8.96068	9.80955	5.16612	13.4133	10.7155	14.9173	9.44109	11.613	11.6553	6.09127	9.41063	8.15799	9.05123	8.98616	10.2607	8.9781	11.8625	8.2903	10.1857	9.8939	-0.0843474	11.0143	10.9017	3.27535
TCGA-A2-A04N-01	9.20627	12.2843	6.80384	9.64586	10.3884	8.09683	13.2441	6.28458	17.4951	11.3014	8.53773	10.4837	10.9606	9.33051	10.9146	13.9899	14.4892	9.73374	9.98473	9.23509	10.6205	5.73038	12.2478	9.67901	12.7566	11.492	12.6335	9.11756	9.35777	8.14205	13.0521	9.62935	8.45219	11.3688	9.16911	8.91932	9.52149	9.94911	10.0717	0.548861	11.7199	10.402	3.41917
TCGA-A2-A04P-01	8.08632	10.0049	7.97474	9.18089	10.3939	7.94468	11.3504	6.29845	15.4232	11.4055	8.34522	9.8976	11.6454	9.71021	10.712	12.5282	14.629	8.73764	8.76899	9.08494	10.1061	3.30083	1.37484	11.9235	11.1109	9.12167	13.2178	9.68952	4.3383	9.42467	12.5049	9.88895	8.24519	10.0877	9.37031	7.38829	10.5432	4.14036	8.56888	1.53723	11.4315	8.71111	4.80778
TCGA-A2-A04Q-01	10.0004	10.8904	5.95629	8.40016	13.2461	6.76493	11.9747	8.30969	16.3224	11.8674	9.36516	8.86855	11.8984	10.2341	11.2925	12.523	15.0307	7.81767	9.02689	9.54647	10.4668	4.94731	8.41817	12.6411	13.3025	9.49574	13.3531	2.32582	6.22529	9.99607	12.7336	10.909	7.48336	10.1728	8.19523	6.89216	10.3388	6.05164	9.02833	1.43846	11.7204	10.1626	7.21783
TCGA-A2-A04R-01	8.37883	10.8597	7.21442	8.94008	9.60103	9.00255	12.2993	6.16255	17.0642	10.9197	8.93689	9.99949	9.70924	9.08665	10.4191	12.942	13.6352	8.24575	9.31639	8.44183	10.0587	4.70487	15.3393	9.79821	14.1937	10.5165	12.6566	10.9815	5.91864	8.85574	8.8681	8.4343	9.01976	10.5875	9.52717	11.6758	5.92726	11.8376	9.93192	0.126829	11.559	11.2522	3.44183
TCGA-A2-A04T-01	9.20647	9.38445	8.93139	8.42589	8.86945	7.73581	10.1976	5.72418	14.5959	11.3272	12.1622	8.35258	11.5017	9.32155	9.41784	10.5895	13.1064	6.94367	7.59316	8.46475	9.59259	3.06102	2.56352	10.2006	14.396	9.62708	12.3242	5.72399	6.11269	9.27372	13.7783	11.5605	6.68063	11.0462	8.86192	8.97391	11.2476	4.8511	8.84017	0.752417	11.9221	11.1487	5.46475
TCGA-A2-A04U-01	7.30326	10.1782	8.04968	7.40848	8.70638	7.42165	11.0949	8.7144	15.5675	12.1736	10.0652	9.26234	9.58281	9.40516	9.67371	12.4522	15.2795	7.52293	7.67371	7.23524	9.73854	1.05533	0.640251	9.48891	11.2556	10.2931	12.4559	5.0777	6.15336	8.255	12.4347	13.0635	8.6682	9.48578	9.36708	7.47739	8.46047	1.37723	7.94174	1.7968	11.069	9.0777	1.37723
TCGA-A2-A04V-01	9.58643	11.9624	5.45946	9.83578	9.65513	7.64121	13.1992	5.42512	17.2162	11.1086	8.03996	10.674	11.8419	9.53904	10.847	13.5582	14.7137	7.25147	9.41286	9.24276	10.3105	5.09689	13.5349	9.35652	12.7785	8.88572	12.3648	10.8164	6.39806	11.1428	8.66022	4.45946	8.49899	11.7666	9.95546	9.58492	9.5895	10.0032	9.58194	0.728587	11.2225	9.86885	2.70456
TCGA-A2-A04W-01	8.81233	12.4988	6.99453	8.83811	9.73211	9.11048	12.7925	5.2225	17.252	12.886	9.56722	10.3822	11.5192	11.4428	11.5418	14.5022	14.503	9.32621	9.87593	8.71552	10.7758	5.69685	14.7843	11.5992	13.9748	11.6703	13.9878	4.06609	8.22041	8.20729	3.69685	6.06609	7.4293	10.6472	10.5703	7.72291	8.88173	13.382	9.44727	1.3285	12.7749	10.7113	2.81233
TCGA-A2-A04X-01	8.66617	9.85882	9.8185	10.0593	8.89859	8.34168	10.9935	5.41018	14.772	11.4645	9.25071	8.47335	9.43854	8.52649	10.8827	11.8967	13.4656	6.14261	8.46159	8.70781	9.67646	4.73736	12.9376	10.3093	14.0972	7.55581	11.4915	3.17175	6.71773	9.14353	7.37339	8.04163	8.51942	9.82539	8.85658	11.8209	10.0968	12.0088	9.21793	0.458537	11.4035	10.3068	5.63643
TCGA-A2-A04Y-01	9.86896	10.3507	4.81265	8.60521	9.7417	8.43715	11.0954	6.86477	14.9452	11.3043	7.29992	8.86742	10.4617	8.81801	10.9677	11.782	13.9645	6.94781	9.30142	9.24052	9.68385	4.87977	10.1384	10.0655	14.4064	10.8821	12.4517	8.26112	5.4427	10.6851	9.45307	9.36578	7.62246	11.0399	10.2095	8.45376	9.20987	10.6371	9.60024	0.083606	12.4885	10.8225	3.97492
TCGA-A2-A0CK-01	8.97913	10.7516	6.17639	8.13759	9.69046	7.41709	11.3986	7.71918	14.277	11.5082	8.86999	8.90568	9.72737	9.47147	11.0131	12.2695	14.6264	8.152	9.30919	8.78136	9.85906	6.06761	12.4263	11.4378	9.59645	10.5679	12.4348	10.5151	6.97334	12.1226	11.4518	10.3965	8.84612	12.0752	8.78268	9.69257	9.39301	8.701	10.0871	-0.22805	10.6489	9.37293	2.94051
TCGA-A2-A0CL-01	10.4659	11.6122	6.27547	8.91018	12.1282	8.91905	13.2729	8.01366	16.786	12.5236	8.10338	10.0665	10.8636	9.81366	11.2977	13.5108	14.3711	5.29603	10.5634	10.5187	10.6656	5.62339	13.5049	10.3511	13.6412	10.3083	11.2909	5.15307	6.48697	11.4927	6.85813	9.50475	7.44769	8.88552	9.13416	8.328	10.2245	9.22453	9.26235	1.40326	11.2515	10.857	6.94315
TCGA-A2-A0CM-01	9.58914	11.151	6.53552	7.75175	10.5147	6.65925	12.6841	5.81224	16.1777	10.9465	10.0317	9.50926	10.2337	9.91927	11.1021	12.6819	14.37	6.37632	8.84235	9.76252	10.0326	4.61239	3.1324	11.6209	13.0995	9.26276	12.5212	5.15125	7.75791	8.4448	12.1996	11.5297	7.6293	10.3567	8.00081	6.32741	8.74089	5.16987	8.5622	1.47035	11.594	11.1024	7.49549
TCGA-A2-A0CO-01	10.4699	10.6299	5.50891	8.34806	10.9575	8.2124	12.0518	8.62134	14.9792	11.7251	9.99812	9.4906	9.88475	10.1628	11.8863	12.4585	15.0439	10.0267	9.93996	9.9839	10.519	6.67737	13.2695	11.5258	9.89491	10.3229	13.2466	8.29915	7.33692	12.1697	10.9379	12.926	8.38097	11.6676	8.68763	10.4202	9.47713	11.7652	10.4121	0.106893	11.0302	10.1565	5.45497
TCGA-A2-A0CP-01	9.41425	12.0736	6.84902	8.93451	11.1651	7.91059	13.0517	8.28167	17.4791	12.6072	9.91861	10.9305	11.5482	10.5719	11.3564	13.9744	15.1259	8.93845	9.94165	9.09871	10.9586	6.53128	10.1984	11.4746	12.4226	9.03746	11.8024	7.88218	9.40575	10.6144	15.9509	11.7254	8.03378	11.8175	9.81722	8.95803	8.42275	10.089	10.2461	0.712468	11.5785	9.71162	3.32964
TCGA-A2-A0CQ-01	7.5705	9.52784	4.55961	8.84837	6.84165	6.20172	9.82753	6.72467	14.374	11.0952	10.8052	7.76788	9.3298	10.4206	9.76077	11.0003	13.5648	7.60533	7.93307	8.01506	9.0887	5.15907	12.3036	8.60401	12.9122	9.05535	12.3141	3.90753	4.42211	8.96746	14.0243	9.07459	8.77614	11.1647	9.34811	9.02301	8.23802	10.1925	9.26393	-0.175232	12.2339	9.77907	3.46942
TCGA-A2-A0CR-01	8.64851	9.79907	3.69272	8.3874	10.1207	7.04905	11.1408	7.92527	14.1373	11.7857	9.54295	7.86815	9.25995	9.35829	10.3023	11.4648	15.3783	7.25258	8.96787	9.169	9.56253	6.29416	13.591	11.6666	11.0421	10.7124	12.4382	7.90619	7.53517	11.0903	14.0881	12.7078	8.725	11.2249	10.1807	9.65491	9.95172	12.8615	10.6865	-1.12398	10.8647	7.49294	3.08265
TCGA-A2-A0CS-01	8.76082	11.5605	5.85008	8.3661	6.41568	9.06918	13.2134	5.3723	17.0261	12.3373	10.5371	11.0126	8.53356	9.16159	10.6888	13.1558	14.4956	10.1921	8.63082	7.78215	10.1081	5.15109	12.7309	8.69808	13.694	11.3638	11.8794	6.80911	9.75775	9.3911	6.52093	6.85009	8.56905	10.1239	9.87936	9.81134	8.67872	11.2297	9.47872	0.629365	12.0401	10.5385	2.97176
TCGA-A2-A0CT-01	8.19093	10.444	4.62443	9.65691	9.32862	7.68723	10.8988	6.27605	15.34	10.4392	7.50665	8.39104	9.66437	8.82127	10.2824	11.8649	13.2204	8.31921	8.87523	8.22156	9.40266	4.44222	13.8777	9.24262	14.4149	10.9769	11.9307	9.67989	6.24163	8.72905	11.2183	11.8395	8.6366	9.27997	9.44136	10.0609	8.19711	10.9515	9.95063	-0.547979	11.4963	11.6664	3.49667
TCGA-A2-A0CU-01	9.14237	10.4821	4.41834	9.60321	10.3981	9.3355	12.07	7.33645	15.4605	9.76896	7.69579	9.27721	10.6413	10.3833	10.755	12.2644	13.8598	5.2257	9.42156	9.27632	9.8408	4.19595	15.8688	10.2458	15.615	10.9366	13.3563	10.7113	4.41834	11.5874	11.8619	6.27632	7.87073	11.9989	9.50125	11.3569	10.3218	7.95306	10.2398	-0.398978	11.8386	10.7918	4.54172
TCGA-A2-A0CV-01	9.38533	11.3731	5.41591	10.2759	8.93905	8.8478	12.4598	7.38773	15.3248	12.1189	11.2064	9.72618	10.5548	9.68207	12.0647	13.0766	14.4215	11.1845	9.64544	8.98628	10.6038	6.30527	12.6683	10.7232	12.8609	11.2401	13.6372	4.02964	7.8188	9.19815	10.6664	11.9739	7.91099	11.0393	8.62301	8.60932	9.90454	12.232	9.96712	0.636725	11.6105	10.6621	4.53659
TCGA-A2-A0CW-01	8.54538	9.65027	4.99553	9.61475	7.83593	7.16112	10.9441	3.63708	15.1685	9.42753	6.87708	7.91365	10.3346	8.85665	9.7325	11.3746	12.5911	5.85217	8.05443	7.7842	8.81756	3.10801	12.9283	8.63679	15.5505	11.3567	13.2031	9.95934	5.63575	8.45969	6.96267	6.93244	8.21932	10.565	9.79824	9.42089	8.43833	11.1784	9.43256	-0.614998	12.2805	10.4392	5.04661
TCGA-A2-A0CX-01	9.57208	12.3651	7.52702	10.1838	13.8352	8.21453	13.5769	5.99594	17.8154	13.2064	9.36781	10.547	11.2362	9.36693	11.0143	14.0474	14.3518	8.03082	9.85964	9.32759	10.9721	5.63348	12.1605	11.8846	14.2177	9.20272	11.4616	8.77045	8.15654	9.234	7.50795	9.96593	7.77045	9.8746	8.29274	9.2446	8.55979	9.77179	9.51233	1.45976	12.2077	11.6005	5.29088
TCGA-A2-A0CY-01	8.45838	8.74928	6.71387	8.54868	7.9144	5.154	8.94347	5.17302	17.3977	11.8609	10.4432	10.8156	10.5055	10.4156	11.1961	11.8915	14.7805	8.55811	7.12256	6.48584	9.55641	5.1289	13.2431	10.7954	13.6968	10.9715	12.9006	4.99645	5.88098	13.4669	7.25021	8.96135	8.9895	10.8838	9.2946	7.23853	8.90519	7.38348	9.41101	0.145402	12.1804	9.86302	1.29602
TCGA-A2-A0CZ-01	10.0844	12.5439	7.84549	9.69945	11.3227	8.90259	14.1466	10.4235	18.2522	11.0071	10.3829	10.8911	11.2101	10.461	11.6926	14.5729	15.3013	9.00643	10.4782	10.1114	11.4168	6.36424	12.4545	12.0066	12.4507	10.1946	11.4015	8.50704	8.50515	12.0991	13.0824	11.2811	7.60557	11.1578	8.70933	8.66093	8.75298	8.15361	10.0816	1.33518	11.886	10.6161	4.38904
TCGA-A2-A0D0-01	8.24183	8.87631	7.94664	8.71882	12.1564	7.99403	8.01944	8.61675	15.437	12.5242	11.4714	9.48427	10.198	7.90014	10.9589	9.73425	15.6236	8.28247	6.29009	6.82352	9.7649	0.305212	7.15902	10.0039	11.7285	9.62336	11.8466	7.68023	7.79169	8.45832	8.25161	11.8487	8.31082	9.63162	9.90882	5.56572	8.74676	6.51465	8.43386	1.33105	12.3146	9.55865	4.80769
TCGA-A2-A0D1-01	7.3646	10.097	6.53544	8.13013	6.62074	8.02973	11.2356	3.20248	16.0249	12.015	7.5716	9.38404	11.8417	10.4202	10.4564	12.2596	13.0187	7.01667	8.30205	7.81123	9.3669	2.49835	12.529	12.3908	14.3209	10.2803	12.2362	4.08331	3.72074	6.78375	8.23531	7.07829	8.09826	11.2328	7.72396	8.63277	10.7364	8.62247	8.77667	0.590227	13.0001	11.3257	2.72074
TCGA-A2-A0D2-01	8.23653	11.1866	5.43447	8.87925	10.0916	8.30051	11.3506	8.22576	16.5523	11.9233	10.795	9.63087	10.591	11.7426	10.4213	12.3179	14.9074	7.37789	8.1052	8.6921	10.2381	4.67263	5.87699	11.8328	12.866	9.54995	13.0529	4.02354	5.57533	9.44139	10.818	12.9379	6.93914	10.6469	9.68499	6.61395	8.49336	5.31899	8.72617	1.51194	12.7744	8.41429	4.11869
TCGA-A2-A0D3-01	8.9387	10.4535	5.03946	9.25502	10.1582	6.87483	11.5883	5.65816	15.2918	10.2523	11.3998	8.47032	10.689	8.30808	11.4015	12.243	12.621	6.16145	8.64554	8.29185	9.58709	7.78066	10.2523	9.40664	13.2112	9.22034	11.8722	7.73117	6.08813	7.90813	6.87483	8.73117	8.22346	10.6365	8.16793	9.01988	10.2153	10.0623	9.1413	0.445789	12.3154	10.944	4.59585
TCGA-A2-A0D4-01	8.24692	9.78998	4.15693	8.026	8.71289	8.39119	10.2717	5.48083	14.0013	11.17	7.85571	7.93476	7.60654	10.7557	10.7016	10.4653	13.2204	7.50023	8.95368	8.25323	9.07475	3.84572	14.5125	10.0056	14.2389	11.4317	12.2834	10.6956	4.53378	10.1014	7.89658	8.54514	8.06955	10.2704	10.232	11.3269	6.69075	13.6046	9.89908	-0.824335	11.2129	10.4547	3.04504
TCGA-A2-A0EM-01	8.91358	11.8937	6.85508	8.7708	10.2389	8.00021	13.2194	6.23876	17.2848	10.5697	10.4833	10.0146	9.5596	9.41324	10.8038	13.7428	14.0646	10.0092	9.53383	8.90189	10.4256	4.28771	12.4589	8.38287	13.2945	7.95344	10.6178	9.06094	8.74953	9.17435	4.63564	11.5888	8.39052	10.9221	8.66117	10.5046	8.16813	8.19635	9.12044	1.30516	12.0614	11.1337	4.57244
TCGA-A2-A0EN-01	10.4473	11.7304	6.49963	9.63042	11.0598	8.70195	13.8952	9.08228	17.4147	12.0009	7.7853	10.7523	10.2106	11.1613	12.0694	14.078	15.3902	10.4596	10.4927	10.6751	11.1768	5.86921	14.2023	11.1716	8.87124	10.5997	12.7042	8.06338	7.9828	11.945	8.48906	8.16481	7.57902	10.4125	9.24866	10.066	9.97098	7.58151	9.58365	1.5932	11.8026	10.4864	5.72353
TCGA-A2-A0EO-01	9.31589	12.3583	8.43366	10.3477	11.3273	8.31193	13.3688	8.43411	17.291	12.2541	11.0392	11.1483	12.5018	10.1221	11.383	14.2811	14.573	9.17719	10.4789	9.61419	11.2881	5.77816	14.5395	11.8943	13.6257	8.29556	12.5153	9.02856	8.55557	10.1193	13.1999	11.9724	8.56789	10.3965	8.39113	10.0816	8.63971	9.04433	10.2733	1.01482	12.2819	10.6891	4.24869
TCGA-A2-A0EP-01	10.5761	11.8915	4.43261	9.22081	11.238	8.93869	13.0966	8.23035	16.7808	11.4967	7.06487	10.5805	9.98625	10.6133	12.105	13.0747	16.1845	8.53823	10.1731	11.3661	10.7794	7.01386	12.3558	11.9515	7.8047	10.5597	12.1404	5.57011	6.44366	13.0271	5.13816	7.06129	6.99895	10.418	8.25102	7.91207	11.0862	11.0667	9.10583	1.67361	11.0577	10.0742	6.34688
TCGA-A2-A0EQ-01	9.55279	10.4894	7.89689	9.50261	10.1346	7.0782	11.1317	5.72722	14.9767	10.7498	4.8994	7.80093	10.1703	9.72028	10.4238	12.0189	14.5376	6.35152	8.86873	9.72806	9.58797	4.75184	10.7245	10.5886	13.4574	7.45057	12.2396	8.10668	3.93893	9.98273	6.12179	4.08702	7.87158	11.0612	3.42991	10.8937	10.0559	11.6535	8.61269	0.975284	11.8031	11.2238	6.43683
TCGA-A2-A0ER-01	10.1185	9.73562	5.63587	7.70209	9.49355	9.02943	11.4056	8.84723	15.3652	12.8878	6.88057	9.09052	10.3078	9.54334	10.1143	11.8439	12.8559	7.49596	8.57218	8.81064	9.7868	4.6271	14.2606	8.53984	14.312	8.21645	11.9555	10.97	4.96998	9.05254	9.25539	7.56417	7.63149	10.8356	9.84461	10.8491	8.28077	13.5347	9.68823	0.0985684	11.6539	11.762	3.12753
TCGA-A2-A0ES-01	10.3622	11.1275	4.80027	9.70138	11.1065	7.90013	12.5356	9.51472	15.2257	11.8308	11.5307	9.74825	10.8125	11.3378	11.2277	12.6354	14.7035	10.7921	10.2474	9.53073	10.8336	7.33964	14.0388	11.5315	13.7046	9.30193	12.2519	8.87752	8.26668	11.7707	11.6936	13.5377	7.85917	11.5191	8.31629	10.5169	9.40355	10.2426	10.5984	0.235192	11.8148	11.1021	4.24388
TCGA-A2-A0ET-01	8.48076	8.9603	6.39172	8.36708	7.4993	9.22085	9.83841	8.0158	13.4898	9.0142	6.74859	6.354	7.27042	10.7157	10.0709	9.461	12.086	6.03446	8.23604	8.32261	8.7289	6.13241	13.4443	7.50146	13.9673	7.31036	11.0632	7.55439	0.922959	7.91326	6.85369	3.28552	8.00586	11.8652	8.23064	10.8914	7.91001	12.2421	8.53494	0.193952	11.561	11.0601	3.70056
TCGA-A2-A0EU-01	9.4506	10.8102	6.38952	7.45305	8.77302	8.71827	12.2408	6.38459	16.2106	11.2326	7.64856	9.9544	9.81435	9.54109	10.6006	12.9556	13.6383	9.02267	9.05428	8.87421	9.93836	5.40988	14.0775	8.01271	14.4905	10.9384	12.7907	10.7125	7.24585	8.93403	11.9413	11.7399	7.94919	10.2056	9.11343	10.6017	8.85453	11.1983	10.248	-0.30964	11.9596	10.5369	4.75588
TCGA-A2-A0EV-01	9.59363	11.6601	6.73221	10.0565	11.0371	7.92575	13.1739	8.42554	17.4807	11.0681	8.00079	10.0527	10.0374	9.3755	10.7399	13.3773	14.3615	8.80079	9.70294	9.60538	10.5604	4.63879	15.6482	10.3933	13.1709	9.57052	12.5366	7.84659	7.45482	11.1899	13.4781	8.57783	7.89843	10.7455	8.82889	10.5669	8.93405	9.74289	10.0719	0.488489	12.0033	11.1617	4.98089
TCGA-A2-A0EW-01	9.99908	11.5904	5.38541	8.84262	11.3045	8.70612	13.4059	10.1564	16.2692	11.8383	9.69753	10.9444	10.0578	11.3672	11.9128	13.6762	14.9028	10.4145	10.6478	10.435	11.0777	7.81338	11.5079	12.1887	11.1301	8.53619	12.1537	8.15741	8.25933	12.0413	12.2645	11.4317	7.91851	11.4142	8.68517	9.48719	9.4059	9.13667	10.0901	0.987591	11.2552	10.8074	4.9785
TCGA-A2-A0EX-01	9.53037	12.1515	6.47377	9.89789	10.7677	7.96072	13.3427	7.56836	16.6869	11.6308	8.68342	10.4984	10.7138	9.66097	10.9335	13.8286	14.4728	13.3167	10.1116	9.65393	10.8942	5.45229	13.1334	10.3773	9.27196	8.06583	11.5164	6.8959	9.1813	9.90779	10.0197	10.7521	8.62222	11.4282	9.12245	8.92997	9.85624	10.0729	9.56506	1.32917	11.7773	10.6998	3.33201
TCGA-A2-A0EY-01	9.12408	11.2124	6.48025	10.3745	10.9914	7.13448	12.4972	6.07973	17.5125	9.99608	5.36969	9.65739	10.5829	10.4602	10.3374	13.0427	13.3385	9.58087	9.05246	9.37686	10.1101	5.99246	12.2157	9.31023	14.2991	7.13448	12.3324	6.95466	5.4075	9.73191	5.63698	5.16422	8.3633	11.126	9.23864	7.93968	10.243	8.26204	8.78543	1.32465	12.6242	10.7762	4.24995
TCGA-A2-A0ST-01	9.57009	9.55706	4.86234	8.71004	13.7747	8.45963	11.4362	8.47272	14.5408	12.2781	10.7097	7.34093	10.1275	9.98555	10.8349	10.8104	15.6148	8.72471	9.06067	10.1308	10.2501	7.18002	7.36734	11.5266	12.9774	10.4714	12.3115	5.59506	4.92463	9.845	11.3067	11.0246	6.42593	9.95603	7.977	7.29058	10.6648	7.34093	9.06974	1.18034	11.6119	10.8453	7.32947
TCGA-A2-A0SU-01	8.67883	11.4065	6.32317	8.98246	10.6432	8.15688	12.2393	9.7513	15.8893	11.2786	9.48532	9.3586	10.2254	9.88926	10.9344	12.8837	14.427	8.18489	9.26278	8.79803	10.3399	4.64199	11.1939	10.7389	12.9167	10.8794	12.7291	10.8171	6.95894	9.00681	11.0206	10.8413	7.86616	10.2888	8.38764	12.0696	8.9898	9.59699	9.93787	0.402077	11.1998	11.1774	2.59137
TCGA-A2-A0SV-01	10.013	11.4086	7.16741	8.67007	10.3687	8.66108	12.8598	4.21353	17.3991	9.49328	7.32757	10.343	9.92637	8.92678	11.5816	12.8374	14.8203	8.67306	8.81948	9.34952	10.143	4.77014	12.0422	11.1663	13.1958	10.53	12.7976	3.81408	5.50114	9.24638	6.09504	4.66208	8.24035	11.0069	8.80685	7.05897	9.9932	9.88017	8.75337	1.38961	12.459	10.726	4.39905
TCGA-A2-A0SW-01	9.92969	11.6001	6.1951	10.1361	10.5862	7.62838	13.4143	6.05571	16.8371	11.172	3.27083	10.5759	10.0312	9.75537	10.6368	13.8377	14.1888	6.61229	9.2351	9.66782	10.0683	5.91992	13.0499	9.851	13.8482	9.80504	12.2109	5.48382	7.4371	10.9969	3.20372	3.27083	7.71829	9.57211	7.97379	11.0046	9.70318	10.051	8.88826	1.18006	12.3408	10.5342	5.20371
TCGA-A2-A0SX-01	10.0176	11.4673	7.19728	9.35134	12.7144	8.49566	13.2392	6.69559	16.8568	10.8643	11.49	10.3839	11.1652	11.1593	12.8262	13.482	14.8457	7.04071	9.46251	10.1491	10.9452	5.32702	4.40562	11.6785	12.5445	10.9499	13.3251	10.8823	5.34992	11.2316	11.0947	13.5529	7.80417	10.6089	7.73844	6.88871	10.675	5.67411	9.39596	1.54925	11.5405	10.6301	6.24387
TCGA-A2-A0SY-01	9.03638	11.7069	5.10831	9.6601	10.8981	8.29273	13.1033	7.43724	16.1598	11.5664	8.92086	10.641	10.6756	10.1421	11.6234	13.1928	14.8452	10.1571	10.0313	9.6153	10.6407	6.07141	14.7611	11.1518	10.2183	9.49227	11.3375	7.86912	6.59789	11.9318	8.82435	8.40673	8.15314	11.1005	9.18803	9.8321	10.4691	9.90259	9.72399	0.916705	11.3883	10.8597	4.43315
TCGA-A2-A0T0-01	9.44138	10.5972	6.26673	8.0697	9.15509	8.63101	11.8477	5.11255	16.896	12.0232	6.32095	10.7685	10.1691	8.68599	10.6405	12.2892	15.4119	9.7395	8.28359	9.17975	9.97648	3.9448	-0.609773	11.2225	12.8485	10.4902	13.292	10.302	7.11132	9.23492	11.4037	10.5317	7.97142	10.5374	8.10446	5.84143	9.91916	2.56015	8.51211	1.46437	12.52	11.0223	3.5195
TCGA-A2-A0T1-01	9.16904	12.0749	6.03439	9.90623	10.2521	8.19789	13.3112	6.05883	17.3137	12.1966	6.11456	10.9779	10.7584	10.2823	11.4738	13.6235	15.0783	8.82635	9.74492	10.1937	10.5794	5.99257	10.8884	10.2329	12.5599	9.3439	13.2128	7.73293	6.20523	10.7844	6.42238	2.16813	8.26793	9.75436	9.07703	9.11845	10.3107	11.0976	9.00998	1.56946	11.7015	10.6799	6.09097
TCGA-A2-A0T2-01	9.36205	10.1165	5.27751	7.14745	9.67456	8.62573	11.0553	5.17638	16.3255	13.6471	9.63547	10.2456	12.643	9.21395	11.7723	12.3199	15.004	7.95351	8.51553	8.58779	10.115	1.15653	6.54193	11.6522	13.0166	13.3407	14.5864	4.00449	4.56249	10.0349	10.7241	13.5973	8.04158	9.83246	9.27232	8.18551	7.78877	5.27751	8.91856	1.19639	12.3786	9.75269	2.41954
TCGA-A2-A0T3-01	10.1173	10.3249	8.44357	8.9668	10.5085	8.9659	11.4931	6.82904	16.8495	10.5932	10.3475	9.15414	9.25056	10.1005	10.4803	12.6312	13.4172	8.08525	9.15809	8.70467	10.2211	3.81389	12.4875	9.33047	14.0678	10.2267	10.9423	5.4095	5.59817	10.0542	8.81889	9.40019	8.38274	10.2568	8.69925	11.9987	10.7205	8.97757	9.36383	0.857227	11.7608	10.4571	3.45133
TCGA-A2-A0T4-01	9.70655	11.5515	5.57979	9.13124	10.5524	9.22952	13.4414	7.71582	16.4876	10.9105	8.48668	10.2424	10.3363	10.095	11.6382	13.7	15.183	8.30493	10.1813	9.7684	10.6121	6.48864	12.7704	10.2729	10.7587	10.5368	12.6347	9.55847	9.37659	11.8984	7.693	9.01357	8.0892	9.53304	10.6179	10.3987	9.65595	10.5515	9.99108	0.621034	11.4306	10.8932	4.3574
TCGA-A2-A0T5-01	8.57415	11.7019	7.84868	9.61435	10.0777	7.49035	12.2248	6.19889	17.3843	11.586	12.9056	8.96907	10.7476	9.2514	11.763	12.9475	14.1348	9.28721	9.03676	8.57281	10.5159	6.69972	11.1908	10.1388	12.6565	9.88698	12.2751	7.4548	9.75314	7.2349	7.84868	14.1253	8.30812	10.5876	8.7952	9.77011	9.99817	10.2257	9.82056	0.695298	12.7176	11.0143	3.79283
TCGA-A2-A0T6-01	10.8238	13.053	7.01213	9.615	11.5996	8.80445	14.8147	7.45009	18.2447	11.7533	9.88322	11.5045	11.4947	10.7268	11.7362	14.9044	14.9847	9.3109	10.78	10.5461	11.4521	6.9034	12.0021	10.1858	11.5711	9.29849	10.831	4.8132	9.35019	12.4359	5.22824	6.0814	7.7518	11.5502	8.44772	5.85147	10.0958	7.01551	8.78902	2.6631	11.7019	11.0564	5.30746
TCGA-A2-A0T7-01	11.226	12.1097	7.84149	9.32484	10.2749	9.2953	13.4485	8.19579	17.3267	11.2438	11.2687	10.6024	11.9314	11.2835	11.5509	13.885	14.3097	9.85731	9.69163	9.33068	11.1999	5.57482	11.3468	11.3551	14.2312	12.9771	13.8611	6.47059	7.40817	8.95921	11.3872	12.2126	7.62213	11.1069	8.92874	9.61151	9.54668	10.9952	10.2115	0.98844	11.6906	11.6139	4.27459
TCGA-A2-A0YC-01	9.13313	10.8799	6.36762	9.11252	10.5684	7.60345	12.6401	6.30753	16.6292	11.769	10.8187	9.75138	10.339	9.4105	11.0569	13.04	13.9149	9.38983	9.42529	9.27914	10.3718	5.48233	11.8886	9.85881	12.958	8.70538	10.9069	8.96414	5.94259	10.604	11.1628	6.95589	7.90881	11.3631	9.28244	8.92917	8.64816	10.5565	9.41868	0.953148	11.0799	11.1851	4.66344
TCGA-A2-A0YD-01	10.4812	12.454	6.46356	9.11539	11.153	8.96915	14.2321	7.68244	17.689	11.5718	12.2497	11.0896	10.2355	10.9976	11.934	14.8623	14.8823	9.90274	10.6841	10.3291	11.3489	5.80015	13.282	11.1901	9.08918	8.6897	11.9375	8.3428	8.36552	11.5481	12.0698	9.40923	7.85336	11.402	9.41741	9.60572	9.75623	10.757	9.9127	1.43623	11.5552	10.7712	6.42081
TCGA-A2-A0YE-01	9.66775	11.4511	6.79311	9.23065	10.4699	9.84424	12.4132	8.31735	16.2395	11.0216	9.92921	10.6689	12.6708	10.2245	10.0103	13.9367	13.385	6.71259	7.94738	7.92687	10.443	2.04233	5.01433	10.0634	12.4436	9.49545	12.8883	10.4137	6.65479	11.1573	11.5263	11.5286	6.61803	10.964	8.93623	9.47889	7.17163	3.2961	8.80547	1.63756	11.8348	10.6709	3.42936
TCGA-A2-A0YF-01	8.59351	9.80883	4.89509	9.84928	9.0835	8.62009	11.3475	6.19034	15.1256	10.2514	10.0944	7.77948	9.68112	9.84262	11.2025	11.645	13.5572	9.11426	9.13515	9.4287	9.76227	5.62689	13.5343	8.59553	14.4389	8.68672	11.9833	8.86991	7.69136	10.2825	5.79509	8.20797	8.47252	9.76809	8.65759	11.408	8.97419	13.0269	9.64822	0.114054	11.7662	11.4073	4.1752
TCGA-A2-A0YG-01	9.89467	10.7095	6.87619	9.51585	9.63257	8.57725	12.3121	5.66094	16.4303	9.68182	9.18109	8.91594	9.65153	11.7551	10.6833	12.9031	12.8151	8.15226	8.91698	8.5165	10.0391	4.60183	13.3592	8.52936	15.3112	8.5623	11.9286	5.14726	5.69616	7.6474	12.2016	8.52552	8.66617	10.8734	8.49435	9.10919	9.53576	11.9441	9.41962	0.619483	12.3294	12.6105	3.67778
TCGA-A2-A0YH-01	10.703	11.9252	6.19144	8.78919	11.3295	8.13248	13.0152	5.94199	16.6908	12.6307	5.17737	10.6219	10.1805	8.75287	10.5934	13.1638	14.0363	8.78803	9.21012	9.79439	10.2834	5.44746	13.3555	9.89081	12.6502	11.5086	12.4125	8.93226	7.82687	9.28055	8.34729	7.17028	7.48222	10.655	8.47649	8.61999	9.71013	8.73737	9.44139	0.842024	12.0963	11.538	6.127
TCGA-A2-A0YI-01	11.0578	11.3545	3.00901	8.88165	11.3163	9.0363	12.5746	7.94851	15.932	10.5502	8.86514	9.69239	9.18781	9.9463	11.4921	13.554	14.2143	10.6467	10.155	10.1195	10.4767	5.50204	13.9984	9.93667	14.0063	8.54759	12.5141	9.59062	6.98883	9.91901	14.364	8.36003	7.88711	9.97308	8.47932	10.3646	9.92389	12.812	10.1863	0.290374	11.3492	11.1539	4.77768
TCGA-A2-A0YJ-01	8.19829	9.26762	5.09483	6.36073	7.92893	4.4574	10.0233	9.50125	15.9924	11.9457	10.5671	10.6947	12.7743	9.42532	10.467	11.0609	15.1401	8.82275	7.09509	8.79659	9.68072	-0.297431	1.02446	12.3849	13.7221	10.6912	13.2943	7.96461	4.58516	9.31722	11.6705	10.2964	7.36429	10.2643	9.35626	9.68265	7.60941	5.38902	8.48937	1.19135	12.5986	11.3846	4.43043
TCGA-A2-A0YK-01	10.6589	11.1396	5.03872	9.55952	11.4878	8.77291	12.8695	9.02393	15.1581	11.5702	10.852	9.87688	10.2966	11.2962	11.5666	13.1845	14.791	9.34551	10.3954	10.6596	10.8772	7.62368	12.617	10.8356	11.8383	9.3431	11.3735	8.04268	7.309	11.2458	13.4179	11.6421	7.77172	10.6999	9.66407	9.24689	9.89615	11.5602	10.2428	0.634379	11.3286	11.086	5.87965
TCGA-A2-A0YL-01	10.671	11.6215	5.82525	9.72123	10.6748	8.39107	13.1074	8.46454	16.1739	11.5883	10.6381	10.1092	9.93035	11.0074	11.9097	13.9582	14.4567	10.2839	10.1965	9.79175	10.926	6.4972	12.6344	11.3919	11.7126	10.2832	11.8638	6.27651	7.26754	9.57014	11.9459	11.4121	8.08386	10.7815	8.93602	10.2222	9.15854	11.3516	9.96407	0.961966	11.7195	11.0596	5.4972
TCGA-A2-A0YM-01	9.52921	9.82223	6.66678	8.12811	9.20859	7.60046	11.2353	5.17744	15.832	13.3866	12.7412	9.1537	11.5322	10.9566	10.3307	11.8004	15.3693	7.92807	7.84066	9.67148	10.1956	2.14323	2.55827	11.2391	12.9113	11.3155	12.6391	8.57729	3.28072	9.58616	9.71105	14.0806	7.23914	11.3724	7.01112	9.91845	10.0062	3.32379	8.64197	1.55358	11.5702	11.6428	5.29161
TCGA-A2-A0YT-01	9.37503	10.3532	5.01634	6.98904	10.2078	8.7623	11.5218	7.10962	15.4592	10.6001	7.65249	8.20353	11.4054	10.4651	10.7589	12.3879	13.3676	5.01634	9.34287	8.72232	9.63584	4.21798	12.001	10.0122	15.2963	12.0491	13.017	9.12696	5.2284	9.63937	5.84416	8.49316	7.38558	9.94116	8.73334	10.2274	9.26427	12.1585	9.56682	0.0690247	11.4864	12.015	3.96744
TCGA-A2-A1FV-01	9.82965	10.0903	4.28377	11.2376	10.0956	7.49323	12.2628	8.23992	15.0594	11.4114	7.90949	9.38772	9.59212	10.4503	11.3564	12.2259	13.8323	6.70584	10.3982	9.33838	10.06	6.21452	14.2353	10.4484	9.70479	8.11825	11.6185	7.75545	5.4736	10.9901	8.42333	8.4562	7.69529	11.5883	7.97726	8.9402	10.7267	7.36593	9.16071	0.899314	11.1316	11.7447	1.98422
TCGA-A2-A1FW-01	10.0058	11.1538	8.94758	9.88739	10.2158	8.65122	12.6376	7.52075	15.6418	10.8632	8.30378	9.8368	9.47596	9.841	10.2699	13.1089	12.64	6.00203	9.55946	8.82552	10.1694	5.20134	13.3954	10.3303	14.0776	8.83492	11.604	9.33858	6.56003	10.5357	7.32663	8.79114	6.75494	11.6982	3.83211	11.1499	9.20932	10.0416	9.33422	0.835203	11.6946	11.6432	3.83211
TCGA-A2-A1FX-01	9.05559	11.3147	6.98258	7.24459	10.7855	7.50332	12.4131	6.48211	15.7749	10.8818	6.37269	9.0416	9.39026	9.68469	10.9156	13.0811	13.7078	6.5247	9.54104	9.47231	9.8085	4.6231	11.1417	9.42705	12.6175	9.53632	11.8737	9.50762	5.76636	8.43948	13.9952	8.03566	8.51298	10.8153	8.90809	8.35132	9.09044	8.3561	9.35282	0.455675	11.0675	10.9553	3.87019
TCGA-A2-A1FZ-01	10.562	11.5392	6.37064	9.25914	10.3561	8.10399	13.1906	8.5752	17.1744	10.8848	12.0528	10.2459	9.46909	10.202	11.6757	13.8563	14.4913	8.53253	10.0717	10.1929	10.8403	6.31924	12.3658	10.8557	14.1415	8.51632	10.8274	9.68896	6.20252	12.9865	9.40802	9.30421	8.15095	9.84052	8.93013	10.2306	9.9538	10.9051	9.91925	0.921059	11.7705	10.3183	3.85607
TCGA-A2-A1G0-01	10.2111	11.0909	4.25296	9.50872	11.2312	8.22787	13.047	8.04199	15.911	10.2541	10.2902	9.69075	9.7326	10.1402	11.3287	13.6165	13.9805	9.43115	10.5979	10.1607	10.5373	6.6711	13.6687	10.6815	13.225	9.8798	12.3533	11.4494	7.47446	10.4758	11.6995	11.1144	8.53709	11.5053	7.83585	10.0046	9.72869	9.33969	10.332	0.205302	12.0867	11.2526	4.69876
TCGA-A2-A1G1-01	10.0736	11.2373	8.58093	10.1153	12.8621	7.78801	13.2156	5.56347	17.4199	10.663	11.3902	10.5005	10.9425	10.3037	11.6358	13.7986	15.3281	7.79159	9.51145	10.1096	10.9416	4.2867	6.44529	10.7947	14.4259	7.04984	10.9754	3.62881	6.45888	8.75442	10.9265	13.277	6.33171	9.29114	7.42928	8.3537	9.48844	8.89767	8.6362	2.30537	12.4919	11.2468	6.6992
TCGA-A2-A1G4-01	9.91354	9.50001	3.93995	11.1828	8.76286	6.56305	11.1903	6.06138	14.9716	10.4052	7.16602	7.63642	9.93874	8.90326	10.844	11.326	12.8909	5.42722	8.61261	8.77194	9.20039	3.71756	14.1371	8.72879	13.06	8.66105	12.3023	6.09838	5.07511	9.31623	8.5011	5.25154	8.30002	11.2857	7.76559	11.7185	11.0295	9.3457	9.07613	0.124263	11.1894	11.3689	3.99058
TCGA-A2-A1G6-01	10.2485	10.7486	5.35852	10.2437	11.2572	7.75362	10.7831	9.85283	12.2919	11.3879	11.5229	9.24016	10.2615	10.6424	11.419	11.3861	14.7301	10.4227	9.11297	9.43767	10.4051	7.44114	12.7391	11.0229	13.9618	9.05172	11.4288	5.61567	8.62301	10.9689	13.1449	13.2075	8.06884	10.8	8.09724	10.3622	9.62484	9.59653	10.2209	0.184188	11.929	10.8275	4.22335
TCGA-A2-A259-01	10.8148	11.0243	7.27523	8.76952	11.0094	8.52346	12.0301	8.995	15.6138	11.1601	10.7514	9.54164	10.796	10.5063	10.8736	13.0706	13.9854	8.3907	9.80989	10.0772	10.6509	6.50998	11.2957	10.1709	13.44	10.5155	12.5015	9.76282	7.82895	10.0482	10.218	11.7418	6.91514	10.7597	8.41194	7.73729	9.81308	7.84075	9.73595	0.91497	12.0079	11.5593	6.38131
TCGA-A2-A25A-01	10.4678	11.5178	6.13803	9.97198	11.2162	8.78578	13.1604	9.32374	15.5325	13.0263	10.683	10.4676	10.763	11.1742	12.1885	13.9916	15.1293	9.75737	11.009	10.5063	11.2405	6.95266	12.6501	11.7362	11.4138	9.69094	12.0249	6.8288	7.65978	10.7182	12.4941	12.4054	7.84452	11.256	8.78059	9.84878	8.94007	10.7863	10.1195	1.12105	11.9148	10.6848	5.28353
TCGA-A2-A25B-01	10.4684	11.7962	7.44861	10.6913	10.7867	7.67222	13.7026	5.07497	17.5371	11.238	9.92884	10.4461	10.7065	10.5933	10.9809	13.966	14.4374	9.08848	9.71555	9.60104	10.794	4.07747	14.5751	9.92527	14.559	9.20086	11.4323	8.8126	7.93241	8.12098	4.07747	4.39351	8.2293	10.2765	7.83781	10.9609	10.1813	11.4898	9.18133	1.61268	11.6478	11.6391	5.49619
TCGA-A2-A25C-01	10.0901	12.028	4.65211	9.11842	10.4817	9.76685	13.3151	6.35157	16.6865	10.4289	10.3511	10.0766	9.50703	10.5737	11.5063	14.0917	13.4091	9.36031	10.5307	9.71819	10.6022	4.89603	13.1273	9.03899	14.514	8.9485	11.3203	3.3738	9.58201	9.49252	6.52312	8.83044	7.77777	10.5142	8.60467	10.6651	9.80861	10.2538	9.25125	1.35094	11.277	11.2891	5.22009
TCGA-A2-A25D-01	9.4241	9.63158	6.5555	8.94252	10.2251	7.19585	11.108	6.82824	14.8719	11.1632	7.37532	8.12283	10.3145	8.88558	11.0168	11.4505	14.1374	6.60713	9.07066	9.0859	9.60062	5.48978	12.3725	11.1226	7.77956	11.9109	13.2061	3.60713	5.91091	10.9724	8.44948	9.75307	8.53343	11.5059	9.20146	6.13852	9.61766	10.3469	9.17166	0.428959	11.977	10.685	5.73642
TCGA-A2-A25E-01	9.42831	11.1521	6.55014	9.03574	9.88939	8.2808	11.5643	6.19113	16.3084	11.4641	8.24386	9.67693	10.0135	10.3589	10.5146	12.941	13.4637	8.44472	9.90716	9.24087	10.1335	3.61638	14.128	8.72007	14.8649	8.99542	11.6924	9.75776	4.94568	9.21362	9.70057	8.92623	8.4718	10.1874	7.90273	10.7541	9.40177	13.6184	9.69984	0.433651	11.8533	11.9857	3.41843
TCGA-A2-A25F-01	11.282	12.1159	6.85018	9.64692	12.2691	9.27884	14.0677	8.44471	16.9789	11.5699	8.05126	11.4771	10.0336	10.7644	12.122	14.1773	15.3015	7.05685	10.396	11.7868	11.1835	6.7843	0.627794	11.4584	11.4389	6.58199	9.43138	4.50226	6.11964	13.0096	4.64274	6.70461	5.97357	8.1811	7.88361	4.98534	11.557	3.79772	7.27529	3.90825	12.0452	11.6261	8.20522
TCGA-A2-A3KC-01	9.86414	11.9183	6.68601	9.76113	10.718	9.0277	13.386	8.39115	15.7584	11.7254	9.84539	9.7828	10.3243	10.366	11.6996	13.538	14.4704	8.00594	10.7141	10.0554	10.8019	5.8898	14.8183	11.6208	10.5819	9.60544	12.4441	10.1812	7.12815	10.474	14.5377	11.0501	8.7301	11.5663	8.3994	10.3155	9.97319	8.32308	10.3317	0.470194	11.1911	10.7119	4.52847
TCGA-A2-A3KD-01	10.0918	10.2233	6.66805	10.1044	10.7386	8.74882	11.5913	7.1912	14.6548	10.5221	10.0113	9.15588	11.8081	10.6052	11.8732	11.8992	14.5517	8.95162	9.00486	9.44259	10.3919	5.54061	15.3716	11.374	13.7424	10.2763	11.7609	6.27941	5.48439	9.5022	11.9694	9.48797	7.70951	11.3865	9.8921	9.80441	9.87671	10.2315	9.98176	0.410133	11.6471	11.6447	3.53139
TCGA-A2-A3XS-01	8.64693	10.0712	4.97804	8.11589	9.38319	8.69458	11.368	5.91138	15.146	10.8691	9.50095	8.54917	10.7843	8.80354	10.2727	11.9535	13.9756	6.18099	8.7127	8.78433	9.53511	4.27573	2.48055	10.7335	12.6597	12.76	14.4449	7.79183	5.85252	8.80141	14.2213	12.7939	8.35598	11.4777	8.6831	9.81252	9.64752	4.85251	9.39086	0.144246	12.2032	9.96389	3.09353
TCGA-A2-A3XT-01	8.91096	9.46771	4.68088	7.37355	11.3195	5.53074	10.8368	5.69207	15.2281	11.1496	9.80776	8.50135	8.73943	9.2901	10.5629	11.5478	14.2308	5.87666	7.72018	9.55325	9.30101	3.95505	1.57652	11.1416	11.2906	12.1759	13.6888	3.95505	6.04251	11.2028	12.0247	8.59891	8.1615	11.8082	9.28734	8.80343	10.5524	4.8092	8.76909	0.531918	11.9154	10.3404	4.8092
TCGA-A2-A3XU-01	6.74848	6.16618	2.66632	9.20452	13.8291	7.91426	7.92136	4.59328	12.1662	11.0792	9.70594	6.16618	6.30296	8.39255	10.7491	12.676	14.8784	6.83124	4.6887	4.85616	8.37681	2.25129	2.57323	11.9745	12.3164	10.5394	13.5254	4.36677	3.7538	10.3423	8.24565	9.0608	8.07572	11.0776	10.6935	7.67476	8.77224	4.22092	8.20378	0.173022	12.1383	8.9249
TCGA-A2-A3XV-01	8.44811	8.6485	5.20903	5.794	11.1226	6.0307	10.9649	2.75179	14.3982	11.0369	0.782744	8.08655	8.0378	8.59334	9.27762	11.1411	13.5724	7.30241	7.68364	6.77712	8.28297	6.59655	10.9633	10.3469	13.3567	12.5864	11.1665	5.65313	8.13592	10.3311	8.44455	4.84886	9.18365	10.4706	9.62355	6.23398	7.2422	9.91784	9.12363	-0.840656	12.1733	8.24834	0.367707
TCGA-A2-A3XW-01	8.22776	9.41467	4.38593	6.59074	7.81389	7.46328	11.0717	5.60531	14.3584	12.5995	10.1898	7.7933	8.89238	8.7956	9.75654	10.4987	15.2132	7.75358	7.75651	8.5061	9.13434	9.48628	14.1263	10.8406	13.4669	11.3738	12.8474	13.265	7.21409	11.9994	17.144	11.5251	8.2498	11.4469	10.4694	10.8218	10.3632	11.5461	11.5404	-2.40602	10.8501	8.89238	2.82522
TCGA-A2-A3XX-01	7.8125	9.79944	6.06985	7.39472	10.1877	8.41079	11.0906	5.07764	15.4855	9.44808	10.0006	8.26732	11.6207	9.00204	10.0312	11.5519	14.2972	7.1062	7.73517	8.27692	9.4333	4.62507	3.36203	10.878	14.3342	13.1117	14.6141	9.37401	4.12757	9.60553	11.3178	12.371	7.97084	10.9936	9.18646	10.645	9.32088	4.947	9.45793	-0.0246307	11.6775	9.65604	3.09899
TCGA-A2-A3XY-01	9.48667	11.655	5.99944	7.87553	11.1065	8.65771	12.7274	8.8789	16.904	10.9853	11.9592	10.7237	11.3958	9.78328	11.1593	13.1514	15.5682	8.54732	9.51436	9.77116	10.7925	5.38751	5.50089	12.1286	12.7522	9.92442	12.7094	8.06047	7.19357	13.0059	12.0351	14.2498	6.80255	11.2836	9.28834	8.58737	9.2129	4.70398	9.57804	1.21446	11.7569	10.3827	5.86253
TCGA-A2-A3XZ-01	8.77357	9.64224	4.90589	7.65278	9.70315	8.37134	10.7274	5.7427	15.1108	10.8973	11.0875	8.04604	8.57017	9.70553	10.3229	11.3661	13.9275	6.95079	8.15644	8.94979	9.4305	5.66262	12.7876	10.1189	13.4401	12.0005	13.3374	4.65278	6.63288	9.4018	11.5084	11.3037	8.40986	11.5676	8.92341	11.3678	9.94324	11.7256	10.1638	-0.733279	10.8681	10.486	4.74835
TCGA-A2-A3Y0-01	8.65659	8.21987	3.81959	6.62214	8.62454	7.62934	10.0167	3.73353	13.3731	10.752	8.5782	8.06928	10.9181	7.17468	10.1097	9.86956	13.3627	8.28814	6.83788	7.98204	8.63189	4.39332	5.68794	10.2219	13.3429	9.30471	13.296	9.25906	5.1615	9.83055	11.8166	13.658	7.08681	10.9036	10.4295	9.97875	10.7778	7.64362	9.57603	-0.944144	11.7069	10.496	5.9247
TCGA-A2-A4RW-01	10.9051	11.3033	7.727	8.96404	11.0189	8.68305	12.2868	6.88541	16.0939	10.6852	8.95527	9.3725	11.0831	10.7771	11.7057	13.2919	14.3984	7.72287	9.75859	9.86918	10.5744	6.12128	10.9133	9.53671	9.05551	12.0473	12.6619	7.53788	6.19465	10.8145	8.8551	9.64538	8.5635	11.687	8.55191	9.92414	10.0823	12.1655	9.66811	0.90627	10.9965	10.9758	3.59771
TCGA-A2-A4RX-01	9.85726	12.1136	9.16817	9.00789	10.0752	8.43699	13.9609	9.26051	18.273	11.8459	13.2458	13.2196	12.4203	12.1242	11.3924	13.8689	15.8556	9.98385	9.82681	9.80943	11.6873	7.32238	6.03414	10.0367	12.7652	6.66462	10.622	7.44222	10.3971	10.9069	14.0644	16.6549	6.34492	12.0886	8.44483	8.99191	9.62487	7.6191	9.76616	1.92116	11.6346	11.0246	4.3781
TCGA-A2-A4RY-01	9.35964	11.1908	4.88399	9.18899	10.396	8.18655	12.3613	9.70985	15.0403	11.813	11.2962	9.4928	10.407	10.8795	11.4564	12.5691	14.3502	9.51916	9.84438	9.63174	10.5788	6.73199	11.5019	12.81	12.4231	9.40964	11.9962	7.77476	7.45283	11.8294	14.1863	12.7908	8.13949	12.7754	8.76826	10.3412	9.26827	10.225	10.4956	0.0832815	11.3077	10.2161	4.33465
TCGA-A2-A4S0-01	9.26957	9.00824	8.37422	8.46222	6.9802	7.51255	10.3508	7.84257	14.2151	10.4907	9.72401	6.9622	7.21109	10.327	10.2381	9.97198	12.4432	5.21109	8.15771	8.27323	9.05129	4.30926	12.6204	8.42766	13.2629	9.16069	9.75134	8.16463	4.38327	11.6355	5.4876	5.21109	8.28051	11.4477	9.14082	8.25363	8.95616	12.3277	8.87181	0.179474	11.9013	10.9049	3.52077
TCGA-A2-A4S1-01	9.20991	13.445	10.5999	10.7139	11.3844	9.49829	12.819	6.58216	18.1738	15.1043	10.309	12.7771	12.0167	12.5761	11.8151	13.9747	16.4611	9.61559	7.27477	11.5887	11.797	6.17636	0.766977	12.077	3.0889	3.35194	4.9369	10.6187	8.68583	9.30225	1.76698	5.74425	-0.233108	9.89368	9.2427	8.73851	10.2305	6.9568	6.54972	5.24727	11.8093	9.64655	-0.233108
TCGA-A2-A4S2-01	9.64066	11.0956	6.01141	8.19231	9.53928	8.57418	11.9554	7.50972	16.1598	11.5858	10.0107	9.35845	10.9585	8.97375	10.6987	12.8556	13.7489	8.80612	9.49664	9.33003	10.2251	4.75935	11.5008	11.2474	13.063	9.20681	11.7127	5.79817	6.21639	9.78131	10.199	10.3725	8.3703	12.0431	8.53449	7.64332	9.14666	11.6277	9.4837	0.741372	10.5798	10.4578	6.67843
TCGA-A2-A4S3-01	8.63295	10.8482	4.3534	8.42965	10.3379	8.36992	11.6036	4.61295	16.9232	10.2539	6.32464	8.27038	10.156	8.41381	9.60033	12.249	13.3703	7.48918	8.27038	8.65237	9.35811	4.59733	12.4389	10.0033	13.1646	12.1449	12.7111	8.23476	6.51486	9.73665	8.63099	7.62511	8.26534	10.6241	8.67723	8.22701	9.25268	7.27038	9.30114	0.0569702	11.1631	11.5557	4.31493
TCGA-A7-A0CD-01	9.08026	10.211	5.14917	8.06078	9.77254	7.029	11.6079	5.80992	15.7033	9.67684	7.87128	8.56384	9.92536	8.78734	10.6062	11.905	13.0888	7.51993	9.35392	8.53697	9.41297	5.39834	14.2347	7.97499	13.7916	8.62144	10.4233	10.9787	5.67786	8.65306	16.0512	5.26282	8.46873	10.1436	9.51993	12.1576	9.05132	12.2727	9.92246	-0.509491	12.0917	11.0104	3.83314
TCGA-A7-A0CE-01	9.53803	9.39215	4.64886	10.1695	13.2991	6.58915	10.7754	8.35656	16.4791	13.7208	11.9882	9.49198	10.0914	10.7884	10.1329	12.2368	13.9395	6.58915	7.96817	8.02061	10.2108	3.13985	8.7748	10.3071	13.4074	10.2134	12.3234	7.16392	6.59423	10.8005	9.96199	15.7729	7.25319	10.7706	8.55315	9.6903	10.215	4.2723	9.36552	0.845256	12.3748	10.8591	5.06877
TCGA-A7-A0CG-01	10.1385	11.4426	5.95442	9.94238	11.4904	8.28907	13.406	9.90471	16.2588	11.52	8.99048	10.6023	10.6336	11.2653	11.5779	14.2722	14.6531	9.70592	10.3424	10.3687	11.0379	6.53938	12.685	10.3053	12.6417	6.45799	10.9086	6.94984	6.90802	11.3173	12.8221	10.2913	8.29269	10.4624	8.14048	9.57396	9.69024	10.5164	9.67663	1.36131	12.3044	11.2172	4.95442
TCGA-A7-A0CH-01	8.73504	11.5631	7.03165	9.65067	9.53754	7.49282	12.8964	8.30679	16.978	10.5401	11.8476	9.71272	9.7621	9.41108	10.8018	13.0349	13.4904	11.1368	9.23806	8.62937	10.4898	4.70972	12.7492	9.73873	13.2339	9.68394	11.5537	7.54766	9.11911	8.08823	8.38026	10.7537	8.42671	11.1532	8.77724	10.2343	7.65458	11.3405	9.59675	0.893096	11.9318	11.2561	3.70972
TCGA-A7-A0CJ-01	9.54761	9.31524	6.086	10.6518	7.70267	5.48896	10.5432	4.3896	15.7866	11.8312	8.53225	8.62067	11.5809	7.86093	9.92338	10.7134	12.9287	8.91494	7.62757	8.02877	9.30372	3.23801	14.0796	8.44277	13.3323	9.49727	11.2146	9.30581	7.67895	6.62205	8.164	9.84563	8.85271	10.4787	9.04432	9.90873	9.26834	10.0361	9.35352	-0.0497995	11.1964	10.4373	5.03709
TCGA-A7-A0D9-01	8.92908	11.2252	6.85919	8.55094	9.73156	9.12691	12.3612	5.80062	16.9622	10.2309	8.44586	9.54221	11.2306	9.69405	10.8421	13.4973	13.7751	8.30648	9.74527	9.40526	10.2131	4.14591	11.3705	10.2235	15.2121	11.1595	11.8046	8.82161	5.27423	11.2007	10.2971	10.657	7.61446	11.3725	9.60152	10.1719	8.33802	9.6847	9.82057	0.392537	12.3348	11.4499	2.71964
TCGA-A7-A0DA-01	8.95998	11.7876	7.48152	8.19231	9.93405	9.22172	13.0307	4.76494	17.5284	11.6851	12.0263	10.4449	11.0394	10.1803	11.8725	13.3966	15.3717	9.03184	9.04159	9.11605	10.7054	2.42083	1.59072	10.7197	13.0724	10.6217	13.6615	10.7169	8.189	7.89249	12.9781	13.5054	8.93059	11.1014	8.98592	9.03461	8.44596	5.99068	9.28576	1.41961	11.1458	10.6589	3.88025
TCGA-A7-A0DB-01	9.86814	11.4592	5.46158	10.0481	10.6277	7.53495	12.8441	8.09474	16.573	10.9887	9.8176	9.83949	11.9398	12.046	11.2543	12.8619	14.7613	9.63359	9.50741	9.37014	10.7266	5.66048	13.8315	10.9495	13.2898	10.9281	11.8265	7.88755	8.87583	12.6264	9.9933	11.448	8.99871	11.325	8.68755	10.0827	9.16298	9.60832	10.3048	0.421756	12.3322	11.3708	4.47407
TCGA-A7-A13D-01	9.27104	10.9799	8.06664	9.01433	8.07753	8.68046	12.7077	5.90381	18.3462	12.6463	11.1448	10.7126	11.3383	9.95593	11.2869	12.886	15.528	8.84879	8.9539	8.96476	10.6657	0.285225	6.20811	12.1827	13.2786	12.2525	14.5493	4.40076	7.72822	7.34056	12.093	12.0183	7.76371	11.1282	8.90977	8.75288	8.57376	6.48168	9.05572	1.60998	12.1408	10.5423	2.87025
TCGA-A7-A13E-01	9.74324	10.0688	8.82905	6.76677	8.39446	6.02034	11.835	8.65322	16.2814	9.52396	11.3133	10.0932	11.5269	9.29401	10.878	13.5381	14.8884	5.5406	7.90545	8.69277	9.98934	2.77241	1.94235	11.8643	12.1679	10.6362	13.3971	2.09434	5.7611	11.4862	14.4546	12.9413	8.34417	11.6112	7.60214	8.46241	7.22362	6.6853	8.79099	1.19835	12.3029	11.529	2.94235
TCGA-A7-A13F-01	8.26317	10.7613	5.59075	8.38603	9.4904	7.00127	11.8795	5.87832	16.16	10.708	11.0442	8.92106	11.0181	9.49603	11.6595	12.5589	13.6736	7.57867	9.61398	8.8015	9.92422	3.81313	12.706	9.86687	14.7712	8.72551	10.8317	9.22592	4.96926	9.68807	12.7753	8.08046	7.91747	10.5994	9.79695	11.1538	10.3345	13.4087	9.92142	0.00279883	12.3982	11.4744	2.93178
TCGA-A7-A13G-01	8.37392	11.071	5.02482	8.67391	8.51323	7.89549	12.4812	10.9003	15.7631	9.44414	10.2856	8.53222	7.88404	9.06524	9.95497	12.3667	12.7008	9.78764	8.99083	8.10596	9.79075	3.74981	12.209	8.481	13.2048	11.1375	13.3046	10.0786	8.18678	8.14213	13.7969	9.28835	8.34436	11.1394	9.12555	9.94831	7.91009	9.85457	9.87657	-0.0858171	12.3929	11.3166	3.56539
TCGA-A7-A13H-01	9.581	10.7007	5.52841	9.16138	10.0401	7.54727	11.952	7.37049	15.5233	11.1572	10.9033	8.83945	10.3998	9.34195	10.7405	11.9338	14.8452	10.1917	9.20041	9.74925	10.2354	6.06559	11.7951	11.5539	10.0272	10.5767	12.4917	10.1192	8.36035	11.4346	11.3527	12.4369	8.52841	12.2423	9.12508	11.0004	10.2623	9.33577	10.3946	-0.15924	10.6974	10.2355	5.79506
TCGA-A7-A26E-01	9.51074	12.1363	6.04078	10.4082	10.7237	8.70497	13.8618	7.5807	17.0581	11.2827	9.8352	10.6737	9.79265	10.2376	11.4082	14.1513	13.7329	11.2252	10.0924	9.64596	10.9052	5.14187	13.2412	9.2255	12.5246	9.27084	12.1095	9.20098	8.6753	9.53625	8.74122	8.95618	8.52538	11.4259	7.55215	10.845	9.61406	9.83729	9.67195	1.2332	11.6112	11.1559	3.64118
TCGA-A7-A26F-01	11.0532	11.8099	7.5209	10.3285	14.1307	9.52838	13.5409	5.78862	18.1596	12.3709	11.6916	11.4058	11.8742	10.317	12.1857	14.2577	13.8838	10.3764	9.91661	10.5239	11.5332	6.89509	11.0862	10.6066	13.6758	6.47522	12.3663	7.62219	6.60815	7.97522	8.07812	14.0974	6.30723	10.5643	8.40183	7.64127	10.0911	8.57785	9.2394	2.29382	12.8613	11.4858	7.14164
TCGA-A7-A26G-01	10.858	13.1257	8.46656	10.2771	11.9992	8.66352	14.6055	7.9553	18.3606	12.3977	12.4659	11.4501	11.8422	11.5651	11.9357	15.438	15.145	9.81197	10.9545	10.6486	11.8983	4.88606	9.08318	10.2659	12.0634	6.69722	11.325	6.21863	7.80182	10.6064	9.60183	9.48927	6.4799	9.30547	8.07954	6.74588	10.2026	7.01991	8.58071	3.31762	13.563	12.2243	5.42579
TCGA-A7-A26H-01	10.3022	12.146	6.89871	10.6963	10.8674	8.50352	14.0098	6.88777	17.7864	10.344	11.178	10.9546	10.0609	9.63061	11.5318	14.4428	14.3075	9.48367	10.2682	10.0446	11.0172	5.20221	13.0356	9.91597	13.5906	10.3239	12.0309	8.62012	7.94224	10.1098	10.1385	9.0428	7.5505	10.0245	8.39021	8.85545	9.15144	10.0735	9.64695	1.3703	12.1732	11.8048	4.64762
TCGA-A7-A26I-01	10.6917	12.0826	7.93064	9.37061	14.957	9.64585	13.4306	5.75968	17.8186	11.992	11.3787	11.3098	10.5033	10.2519	13.4793	14.3605	14.5207	7.97889	9.86042	9.89797	11.361	3.00398	5.39393	10.3293	13.1	7.62174	12.9243	5.57227	7.65182	10.1017	11.4504	14.5409	6.12328	10.2503	9.48641	10.6506	12.3918	4.87393	9.14509	2.21595	12.187	11.1251	5.44979
TCGA-A7-A26J-01	10.5778	11.7277	7.13973	9.63612	11.5851	9.51869	13.2461	6.69819	16.9801	11.397	10.6044	10.5112	10.5994	9.82615	10.6589	14.2427	13.5544	10.2997	10.3915	9.75696	10.9476	4.17106	13.2354	10.4379	13.1703	9.522	11.2903	8.28871	7.17106	8.36459	10.8808	10.153	8.18648	11.0608	8.54502	9.16259	9.49974	10.1548	9.60555	1.34204	11.1865	11.3916	5.1018
TCGA-A7-A2KD-01	9.74586	11.875	7.14693	10.6064	12.3381	7.6699	13.0854	5.13657	17.163	10.7323	8.4331	10.2836	12.0215	9.20615	10.8696	13.6771	13.7097	10.2048	10.1403	9.4931	10.6769	4.26429	14.5781	9.90974	13.2308	10.4966	12.5092	6.51221	7.23902	8.29526	8.39928	10.5077	7.97547	10.9282	8.03247	11.0605	10.7226	9.33097	9.64661	1.0303	11.3224	10.848	4.87572
TCGA-A7-A3IY-01	10.5773	10.8426	8.32174	9.45192	9.2737	8.23575	11.5382	7.61445	16.5537	12.2894	10.6662	9.43819	12.3835	10.6748	11.0495	11.9208	15.1983	7.98636	8.82242	9.57397	10.6206	5.16904	14.7334	10.3043	12.9808	9.22316	10.8879	7.97038	8.52966	8.95218	14.2239	12.5821	8.09909	10.1173	9.45767	10.5907	10.0027	10.9135	10.2787	0.341947	12.4097	10.9766	3.80447
TCGA-A7-A3IZ-01	8.81066	9.70246	5.84623	7.92669	8.28546	6.62172	10.6417	4.67658	14.9015	11.8146	8.16306	7.40263	9.13555	8.65116	10.2462	10.9264	12.8168	8.69423	8.79181	8.5687	9.13121	5.33166	15.1243	8.52828	8.88289	8.40695	10.6402	13.8787	4.99143	8.50158	3.2442	4.976	6.95254	11.6371	11.3611	10.3903	10.4867	6.19839	8.79602	0.33519	10.9762	11.1934	3.2442
TCGA-A7-A3J0-01	9.35926	10.9332	8.33311	9.52936	9.99601	6.82791	10.1979	5.16632	14.9089	10.8481	10.8402	7.66677	9.26874	11.5084	10.4794	9.57939	13.3643	5.71188	7.68761	8.19121	9.51989	3.82791	13.5489	9.60736	13.7929	9.77021	10.2915	4.78802	3.77447	12.1948	13.2182	9.10724	7.58764	11.337	9.61165	10.0037	8.92996	8.67682	9.41578	0.10411	12.4698	11.3971	4.78802
TCGA-A7-A3J1-01	10.095	10.5671	2.51258	9.36943	10.104	8.58453	12.273	8.01357	15.355	11.0171	7.72381	9.47732	9.28317	10.2312	11.1848	12.7446	14.1607	7.95553	10.1103	10.163	10.0463	6.43685	11.7634	11.1108	8.79124	9.53091	12.3436	9.84757	6.43685	11.5068	8.64561	8.2168	8.08382	11.7507	9.05315	9.262	10.3575	8.45296	9.50533	0.540965	10.8353	10.6204	5.94797
TCGA-A7-A3RF-01	9.23953	9.64521	5.83662	6.58896	7.88102	8.51308	10.3444	4.12772	15.4219	10.6073	6.9989	8.05718	8.61548	10.5321	10.3695	10.9221	13.4014	5.90374	7.75492	8.02551	8.93933	1.76621	10.8703	9.26369	13.2465	10.3542	11.4095	2.25166	6.20586	9.05902	3.83662	3.30229	8.00464	10.8624	10.8071	8.1637	7.5104	13.9104	8.2838	0.655531	12.2262	11.6945	2.14473
TCGA-A7-A425-01	8.48266	9.9227	4.76922	9.09399	9.94125	7.57928	12.0553	7.82431	15.3879	10.8133	9.00107	9.21477	9.21477	9.5786	10.4729	12.1072	14.5752	9.76089	8.62519	9.08734	9.8754	6.86558	12.7716	11.8593	10.6786	11.2996	13.5092	8.58198	7.28616	12.8768	11.326	12.5021	9.06818	12.1055	10.0021	10.4509	9.21041	10.7438	10.6552	-0.779773	11.1344	9.83247	2.32864
TCGA-A7-A426-01	8.62938	10.3937	4.86384	8.94239	10.2831	7.79165	11.6265	8.48221	14.3272	12.1507	9.48108	9.28787	10.4393	10.1096	11.0497	12.2429	14.9955	9.30315	9.54256	9.29935	10.1621	7.245	13.7892	13.003	11.1829	10.9188	11.9676	10.1861	7.49168	12.5156	13.3873	12.5483	8.75508	12.6848	9.61466	10.7735	8.48164	10.1734	10.8658	-0.703707	11.5098	9.75554	3.64145
TCGA-A7-A4SA-01	10.3634	11.2176	3.53414	8.93624	9.83966	7.72678	12.7616	7.60408	15.6919	11.4977	8.06068	9.6732	9.83531	9.53628	10.8444	12.9998	14.3293	9.87991	9.97075	9.89587	10.2099	5.69641	13.3488	11.556	10.1787	10.9215	12.32	8.45923	7.65752	11.8027	10.4744	10.117	8.15025	11.2954	8.90835	6.92972	10.1621	11.3986	9.96334	0.246599	10.9904	10.449	5.69641
TCGA-A7-A4SB-01	8.70019	10.1742	3.44628	9.79454	10.5901	7.62042	10.9267	8.73635	14.037	11.5004	8.6882	8.69421	9.63194	9.15546	10.9195	12.1366	13.8032	5.89879	9.41024	8.73363	9.6299	5.6413	16.7895	11.1361	10.8024	11.1998	12.7306	12.9573	5.79827	9.69421	10.8962	11.3114	8.43914	12.1659	9.26847	12.6174	6.48375	4.6902	10.1542	-0.524336	10.3392	10.0579	2.36827
TCGA-A7-A4SC-01	10.1356	10.9221	2.78983	8.52228	11.0202	8.37228	13.0028	7.94248	15.8945	11.8034	8.7067	9.9497	9.14297	10.3232	11.3451	13.2868	14.0482	13.8803	9.93894	9.86931	10.5448	5.95975	13.5596	11.0955	9.74402	10.9854	12.0494	4.15906	6.61425	10.8852	10.759	10.1778	7.92596	11.8501	8.87906	9.76424	8.88258	7.17641	9.43925	1.10558	12.4608	12.7992	4.33415
TCGA-A7-A4SD-01	9.86702	11.0987	7.86932	8.55314	11.9543	8.0535	12.7202	6.29421	16.5069	12.259	11.8424	10.5134	12.4209	9.25372	10.6171	12.3907	13.6675	7.71732	8.44844	9.0508	10.5549	4.72073	5.12209	10.8888	13.64	11.6486	13.424	7.93532	7.96722	8.40855	10.5464	13.2874	6.29659	10.8359	8.33265	7.80016	8.66523	7.39795	9.23044	1.32449	11.7752	10.1771	6.38512
TCGA-A7-A4SE-01	9.22897	11.0872	9.46759	8.5967	10.2276	8.85609	12.7102	6.67183	17.4731	12.2109	11.1567	11.2931	10.5652	11.6205	12.0698	13.475	14.8716	9.69083	9.06958	9.44227	10.9892	5.3389	6.69798	11.4733	11.872	9.16701	12.1448	10.3025	5.76954	10.1802	11.9572	16.9345	7.68159	11.5799	8.5523	8.36993	9.30853	6.13727	9.61573	1.37349	11.475	10.2863	4.43983
TCGA-A7-A4SF-01	8.42626	10.0198	3.61657	7.29156	8.24194	5.26566	11.3305	3.25137	15.1591	9.57076	6.16836	8.53651	10.312	7.52782	8.60215	11.4242	12.6481	9.04283	7.634	7.87481	8.59722	6.05195	12.7146	8.19056	14.7451	12.3577	13.1899	9.55588	5.1795	8.73834	5.15714	7.41452	8.05498	10.8537	9.01045	10.6699	7.57499	12.8044	9.54491	-0.947699	10.5262	10.6763	4.06403
TCGA-A7-A56D-01	8.52287	9.69309	6.87639	7.28115	8.27805	8.78547	12.6998	4.0504	16.4784	13.0852	7.65537	10.2896	9.30266	9.15505	9.64217	11.7279	15.2193	7.38275	7.72985	7.13806	9.54967	3.32386	14.0873	10.7207	12.4765	12.4763	13.5026	9.31178	11.3481	9.56671	8.20813	10.2996	9.55523	10.7047	11.6062	9.43098	9.41132	12.0376	10.4746	-0.924896	10.9395	6.46136	3.00193
TCGA-A7-A5ZV-01	9.89649	11.742	8.55865	10.3084	7.6862	9.14442	9.36843	7.90502	15.6058	14.2637	12.4207	8.80747	10.3405	9.54158	11.8864	8.23065	15.4711	8.44781	6.33059	8.21535	10.2086	4.80133	1.34193	11.3985	12.3489	4.3419	11.2611	8.3249	1.34193	11.2749	12.9994	11.884	6.88106	9.73315	11.2946	6.14926	8.49672	6.06982	8.23197	1.97659	11.5913	10.6209	3.24879
TCGA-A7-A5ZW-01	9.54294	12.5668	7.21235	9.24351	10.9569	8.81029	12.9	7.16261	16.4365	11.5874	11.8237	10.8531	10.5207	9.82386	11.2911	13.7661	15.1414	10.3579	10.2361	9.80309	11.0018	5.94583	11.9263	11.2665	12.5944	8.84293	11.6325	8.46666	8.86106	8.88033	11.2813	12.0836	8.31101	10.9161	8.94452	9.723	9.56608	8.9997	9.89658	1.10525	11.5436	10.2978	4.53774
TCGA-A7-A5ZX-01	9.49472	12.0462	5.80894	9.28455	10.6982	7.87329	12.5928	9.28446	15.7853	12.2408	11.1385	10.3502	9.72702	9.93068	11.0949	13.193	14.5619	10.6982	10.0653	8.90196	10.7385	6.20276	12.6677	10.9301	11.9124	10.0452	11.7054	8.83244	8.56265	8.82465	11.9702	13.3508	8.73327	12.2651	9.48487	10.3024	8.75393	9.5966	10.2436	0.494974	11.2486	10.0209	3.75529
TCGA-A7-A6VV-01	9.33467	11.707	8.3372	9.38311	10.8057	8.31707	13.3574	7.27699	18.0026	11.7682	11.9851	11.4543	12.4034	10.7722	11.4391	13.6473	16.2771	9.42447	9.14124	9.95075	11.2392	5.48587	3.8269	10.9878	11.8311	9.74263	11.9934	8.23182	7.27247	10.6114	13.4253	13.9286	8.66511	10.6561	8.44007	9.08479	10.2786	4.93653	9.37637	1.86287	11.3716	10.7121	4.70826
TCGA-A7-A6VW-01	8.5629	9.0601	6.33639	7.89361	11.92	7.26888	10.2217	3.77951	15.7342	13.4266	10.566	9.6165	10.5412	8.02729	9.21833	10.6957	14.1006	7.98847	6.6131	7.63672	9.46039	4.66654	11.7877	12.445	11.3356	10.5977	14.0445	8.31563	5.36091	9.14845	12.6238	15.4979	8.90616	10.5856	10.7921	9.26456	10.5304	8.09219	10.235	-0.774597	11.4212	8.81296	3.88517
TCGA-A7-A6VX-01	10.201	11.7769	7.02699	9.42832	8.86785	8.92117	12.9998	5.31558	18.039	10.4585	8.25884	10.6636	9.65788	9.21681	10.6613	13.1482	13.9918	8.82618	9.30526	8.78328	10.2774	6.43727	10.3832	8.26086	13.6087	11.7394	12.7084	5.17138	6.57348	9.57996	6.6617	7.85854	7.8902	11.4457	9.49245	9.34607	9.75419	10.2079	9.24232	1.0351	11.4699	10.4955	5.39377
TCGA-A7-A6VY-01	9.50319	10.8194	6.18268	8.47546	9.31235	7.99199	12.1428	8.78129	16.8151	12.7068	12.0147	10.4069	10.7736	8.11229	10.9802	12.2093	14.9009	9.09961	8.39064	9.03258	10.4326	4.4908	7.48802	10.4252	12.2535	9.96029	11.5507	7.73053	8.55191	9.89207	11.6302	13.4752	6.78584	10.8391	9.21662	10.522	10.4208	7.76993	9.5884	0.844192	11.491	10.3446	5.71636
TCGA-A8-A06N-01	9.53453	4.77115	1.46132	8.86786	3.54876	6.85647	7.68851	3.62748	12.6084	10.1844	3.00562	5.49838	8.30888	8.40088	9.10455	7.54522	11.1039	6.93162	6.71554	7.07355	7.14185	3.83053	14.7656	6.71554	14.1701	11.6308	12.4244	12.0333	0.198243	7.31513	11.2135	2.46129	8.55581	9.90597	8.82105	11.7972	8.21952	5.9478	8.82387	-1.68202	10.9149	10.7987	5.05624
TCGA-A8-A06O-01	11.1522	11.1919	3.83564	8.22632	10.0386	8.23774	12.2796	6.59022	15.7171	10.6248	7.35022	9.25068	9.28646	10.5736	10.545	12.7349	13.6028	6.76975	9.55299	9.39023	9.84754	4.93518	10.2292	9.83886	13.4412	9.85112	12.1249	9.98054	4.11575	11.2927	8.54923	4.80088	8.37702	11.4626	7.24746	6.49317	9.48087	10.3964	8.97747	0.870061	11.8539	11.5923	4.74711
TCGA-A8-A06P-01	9.82193	12.116	6.27295	8.91137	10.2989	8.6302	13.9968	5.9748	18.0475	11.8464	6.38558	11.1102	11.6317	10.2737	11.3192	14.3779	14.8942	7.5825	10.1177	9.98755	10.6799	4.65052	13.0314	10.8333	13.5835	11.652	12.4422	9.71774	8.54852	11.3471	14.9899	5.65998	7.3451	11.3648	9.87172	9.11683	9.61994	11.322	10.2998	0.380056	12.0382	11.3662	3.82885
TCGA-A8-A06Q-01	8.60801	8.5122	4.02307	8.82605	9.01002	8.73569	9.65761	3.88701	13.1949	10.0503	9.89573	7.40252	10.2642	7.78968	10.0322	10.4414	11.539	8.48028	7.30785	7.99685	8.78273	5.64822	14.8152	7.43275	13.5568	8.85896	10.8557	9.06376	-0.859614	7.87005	6.41189	-1.85935	8.0428	10.4261	9.1026	9.4482	8.0246	10.9715	8.10648	0.67625	11.7229	12.1881	3.31035
TCGA-A8-A06R-01	10.1952	12.0611	7.28335	10.1721	9.90195	8.35836	13.2143	5.34572	17.8436	12.1501	9.25888	11.2574	11.5618	9.93375	11.6773	13.5766	14.4203	8.99021	10.0583	9.87166	10.8566	3.81721	12.7012	9.28753	13.4215	11.4587	12.4741	6.64555	7.65851	8.74734	7.1648	10.0617	7.68155	10.0603	8.26652	10.5604	8.88495	7.95177	9.2261	1.6305	11.7028	10.7696	4.59789
TCGA-A8-A06T-01	8.73253	10.9679	4.38042	7.79719	8.92712	8.25615	11.8626	8.5159	15.2147	10.6556	6.44375	9.10135	8.42257	8.82549	9.88659	12.3265	13.0222	8.08086	9.00958	8.92395	9.46765	4.3988	7.24477	8.32264	13.1975	9.66488	12.4976	10.8725	5.4079	8.77714	14.4239	1.41695	7.67998	10.6283	7.97307	9.05575	7.94989	11.152	8.86257	0.605083	11.3927	11.1117	5.03754
TCGA-A8-A06U-01	9.49485	10.3976	5.93229	9.01597	8.97418	8.91147	11.4646	10.0676	15.9192	11.3353	10.3579	8.60201	9.20658	11.161	9.87727	12.2702	13.0621	7.92307	8.47432	8.51725	10.0482	3.95959	11.8701	8.82626	14.0219	10.2972	12.5321	9.94544	6.32417	10.0359	9.70443	10.066	8.37407	9.10017	9.32505	10.0257	10.134	8.89152	9.61375	0.43449	11.5228	10.9395	4.49565
TCGA-A8-A06X-01	8.58311	10.6122	4.89755	6.71175	9.3894	9.77283	11.7865	5.1915	15.5383	9.52106	10.3979	8.33717	12.1393	8.55861	10.0874	12.5509	13.3248	6.73885	8.72903	8.6789	9.57735	2.16057	8.10959	8.50832	13.8083	11.9633	12.8841	8.87635	6.00188	8.70833	6.17056	1.31261	8.11736	9.89905	8.56997	11.1765	9.81322	9.47548	8.56208	1.01527	11.6719	10.921	5.56051
TCGA-A8-A06Y-01	9.32151	8.83403	4.5861	5.82616	11.3702	8.80093	10.1333	11.9031	15.4899	10.3697	9.02733	6.95695	10.704	10.4394	10.7841	10.4294	12.5767	7.81028	8.43893	7.76979	9.57859	2.18755	10.6066	9.13007	14.634	11.6341	12.7087	4.37198	3.5861	7.69679	5.78341	7.493	8.38276	10.0977	8.85612	6.54191	5.49631	12.2616	8.32168	1.25691	12.7712	11.667	1.72814
TCGA-A8-A06Z-01	10.4164	8.80769	2.66282	9.39564	8.22964	8.88702	10.1127	3.36309	14.3994	11.1667	6.32275	7.67718	7.44103	9.70065	10.4423	10.4276	12.6451	5.82632	8.18433	8.20508	8.71567	6.37212	12.0512	7.91075	14.2067	10.5384	12.7705	6.84869	6.90771	7.81987	5.87695	3.63368	7.93036	10.08	8.42092	5.6556	7.62999	12.3004	8.64434	0.0713245	11.4722	11.9449	3.18889
TCGA-A8-A075-01	10.0389	11.5213	6.54816	9.28263	9.30734	8.80102	13.1365	4.69857	17.6092	10.9873	8.40595	11.1706	9.88712	10.3829	10.6867	13.0477	14.2116	11.7668	9.32761	9.8045	10.5311	4.92964	13.1709	8.67254	12.7091	8.07292	11.6212	10.8363	5.17846	9.81545	6.74425	7.33724	8.09011	10.753	9.68579	9.91418	9.6353	12.0584	9.36616	1.16496	12.4966	11.4273	5.67
TCGA-A8-A076-01	10.3695	11.9067	7.66144	9.11407	9.74123	8.11017	13.6894	4.90502	17.7118	11.0632	6.58035	11.2278	9.6641	10.7942	10.6863	13.9696	14.2079	8.27245	9.6188	9.58148	10.4438	3.95886	13.4518	9.40499	14.7576	10.3735	12.0933	8.81397	5.82067	9.45503	9.84527	4.68469	8.11017	10.3584	7.91485	10.1998	8.84339	13.5637	9.50882	0.934944	12.5464	11.5712	5.09131
TCGA-A8-A079-01	9.65412	9.5686	3.56796	9.32742	8.34707	6.39287	11.076	3.78599	15.8712	9.58906	8.5615	8.27945	10.2258	8.30595	9.81968	11.7647	13.2068	10.6756	8.17337	8.32132	9.22571	4.13912	14.449	8.29042	12.4132	11.1385	12.4053	11.7692	4.36941	9.12167	12.0824	7.9875	7.49937	11.7218	8.1512	10.0028	9.97152	10.93	9.79072	-0.56501	11.0664	11.5334	3.64813
TCGA-A8-A07B-01	10.7241	11.5556	6.02434	9.31597	10.4923	7.31214	12.9577	4.66876	16.7256	11.6838	6.37226	10.1743	10.6912	9.3083	10.7875	13.2603	13.6452	8.95967	9.80331	9.13909	10.1801	6.97672	11.4229	9.35001	7.86607	10.1859	11.8206	8.57133	7.88167	8.46491	3.84501	6.40141	7.48547	11.3336	7.55845	10.7944	7.60304	10.2634	8.69558	1.4845	11.7402	12.155	3.21698
TCGA-A8-A07C-01	10.0704	10.414	9.97115	9.92255	10.204	6.45121	11.8392	7.67961	15.9909	11.1019	10.2202	10.0373	11.3266	9.78927	10.5348	12.8909	14.0331	6.25417	9.06971	9.57207	10.3687	3.44683	3.58112	7.83914	11.6725	8.15939	11.4068	5.86405	5.20821	9.00813	13.3116	9.77752	8.02885	8.99766	8.2108	6.86734	10.7773	0.0892269	7.7792	2.58945	12.3015	11.7967	5.48159
TCGA-A8-A07E-01	10.5902	12.0522	7.05786	9.96372	10.9965	9.672	14.3688	7.60924	16.7397	12.4636	9.76995	11.2728	10.9206	11.6665	12.1113	14.0591	15.2552	11.3734	10.3935	10.5595	11.4448	6.75902	12.962	10.8563	13.0072	8.75424	11.6723	8.65415	7.14222	11.6396	8.04852	9.66489	7.28158	11.0096	8.00413	9.73302	9.75758	12.7812	9.86632	1.57846	11.5966	11.4106	4.10367
TCGA-A8-A07F-01	11.3131	11.5386	5.84366	10.655	9.76984	7.66089	12.6402	6.02017	16.4096	10.6746	8.48196	9.91883	11.7443	10.1119	10.0832	13.154	13.4718	9.02433	9.86397	9.63908	10.4009	4.66678	11.3678	9.57889	9.30813	10.8484	12.0377	5.51826	5.49195	7.90311	8.03196	8.67363	7.25436	10.7036	8.26605	9.13048	10.2137	8.42747	8.67189	1.72905	12.3683	11.0967	4.68238
TCGA-A8-A07G-01	9.35053	12.9114	7.75261	10.0269	11.9393	9.40416	14.6585	8.21491	18.2928	11.5678	11.6988	11.4594	11.517	10.5351	11.2373	14.8825	14.4618	9.17138	10.271	9.7833	11.4568	4.62792	12.8848	9.97073	13.4758	8.49416	11.5701	7.23278	9.58017	10.222	15.6809	10.5241	7.90093	9.70176	9.28215	9.49485	9.15322	8.53881	9.90207	1.55476	12.9513	11.6712	3.70592
TCGA-A8-A07I-01	10.1823	11.9352	10.2833	8.77293	9.67905	9.20676	13.4489	5.11813	17.7422	11.3344	10.0361	10.7391	9.77511	9.74132	11.4261	13.9285	14.0562	8.11106	10.0462	10.0221	10.7793	4.14066	11.8727	9.69602	14.5379	8.36177	11.2153	8.95701	5.74948	10.1508	5.99865	8.97229	7.76418	10.3757	8.99989	10.8761	10.5153	10.674	9.34457	1.43468	11.5323	11.4765	6.16747
TCGA-A8-A07J-01	10.2	12.1901	6.07949	10.2062	10.6706	8.94456	13.8941	7.14945	17.4395	11.0758	10.1092	10.8216	10.0856	10.1577	11.954	14.4188	15.2868	8.37167	10.501	10.5155	11.0036	6.12774	12.4657	11.1935	12.896	10.0917	11.3362	4.96727	8.50552	12.7029	4.71271	5.97785	7.10863	10.3896	8.71429	8.43632	9.97455	9.45251	9.12077	1.88282	11.8603	10.6086	4.27213
TCGA-A8-A07L-01	9.24129	11.4432	6.20991	8.63617	8.94888	8.11145	12.2469	4.81081	16.6204	10.2041	7.09888	9.26318	10.992	9.68143	10.515	13.2812	13.5488	8.06235	9.67015	8.81477	9.87004	3.91445	12.6607	8.25915	13.5011	10.1619	11.5526	11.7628	5.26238	9.08529	9.11502	6.313	8.28157	11.0921	9.71359	9.33766	9.61363	7.93884	9.26857	0.60147	11.2624	11.3915	3.40921
TCGA-A8-A07O-01	10.5565	9.14869	5.58035	7.13187	12.3519	6.41324	10.5753	4.51393	15.4751	11.273	10.5974	8.92997	10.2112	9.51345	11.2204	11.6275	13.5996	12.1118	7.63592	9.55763	9.90123	2.71785	6.18916	9.5519	12.5933	9.82686	12.7568	4.06578	4.25843	7.77609	8.34986	7.79952	7.94842	10.4005	9.28356	6.14107	10.0414	6.34589	8.00273	1.89851	11.9727	11.7454	4.01331
TCGA-A8-A07P-01	9.11615	10.8971	5.81566	9.46553	10.0277	8.93861	12.4073	4.93225	16.0879	10.182	7.91608	9.84034	9.58393	9.06963	10.2285	13.0582	13.4417	8.83326	8.69355	8.79785	9.86667	5.39767	15.313	8.73956	13.5344	10.2147	12.9861	10.7781	5.28711	8.85818	9.78491	7.87633	7.3678	10.5547	9.33961	10.7404	8.34958	14.404	9.97213	-0.105459	11.1795	11.4769	4.08165
TCGA-A8-A07R-01	8.43729	9.85467	4.86352	8.00676	9.92316	8.169	10.4544	9.69805	15.765	12.2979	11.4853	9.44414	10.1231	7.80277	9.26432	11.5029	13.4543	7.28875	7.28259	7.39804	9.6258	4.39289	-1.73648	10.7532	12.5893	7.73325	11.466	8.55248	6.98129	10.0442	13.8223	13.7474	8.31074	10.0677	8.26783	9.11848	10.0641	4.14626	8.72477	0.901033	12.9412	10.7669	4.43353
TCGA-A8-A07S-01	8.93757	10.5229	5.63039	9.50973	7.91079	6.97936	11.9932	4.3756	16.2383	9.3932	8.97649	9.09778	8.97457	9.03381	10.3539	12.6982	13.613	7.59836	8.71786	8.7075	9.46312	3.91279	11.9373	8.96397	13.2688	7.57829	11.3989	7.0059	4.63039	8.85348	8.30205	7.74287	7.86802	11.1719	8.3112	7.43217	8.51766	9.75521	8.62652	0.836599	12.6669	11.8463	3.77849
TCGA-A8-A07U-01	10.958	10.6052	5.47222	8.50594	10.4892	8.82374	12.5269	7.26903	16.3086	11.8491	11.0856	9.46734	11.0334	9.54894	11.3067	12.492	13.9332	6.98614	9.43707	9.95043	10.4024	6.6608	8.07441	12.0678	14.1434	9.18461	13.3111	5.07012	6.41927	11.4755	7.15758	9.91262	7.52955	10.2576	8.23239	6.87748	10.2759	6.50435	9.00909	1.39335	12.0538	11.0433	8.09566
TCGA-A8-A07W-01	9.95483	10.7499	6.59406	9.76241	10.2654	7.29742	12.3263	4.98291	18.5232	11.0146	4.47542	8.47413	11.4849	10.4343	10.5217	12.5586	14.0466	9.07661	9.28261	9.52418	10.0675	3.25302	14.3755	9.36016	14.7792	11.1201	12.3854	7.32342	7.28278	10.2196	8.64076	6.93859	8.4336	10.8405	8.21804	9.9493	9.42429	10.5647	9.59464	0.472857	12.3135	11.5938	4.45466
TCGA-A8-A07Z-01	7.9172	9.32344	4.8076	6.25083	7.70603	8.83114	10.2491	3.884	15.0288	10.0688	9.82255	7.96906	9.46356	8.926	10.4031	11.0002	13.5629	6.09365	7.2384	7.94625	8.82463	4.46656	12.7843	8.07537	14.7931	11.0937	13.1311	10.5968	3.83269	8.61315	7.41765	9.42283	8.18416	10.2303	9.9577	10.2421	9.7618	12.2672	9.69826	-0.873631	11.8068	10.5408	4.99708
TCGA-A8-A081-01	10.7957	9.41016	4.28584	9.66896	9.48485	5.68637	10.5335	5.21527	15.1509	10.642	5.44072	7.91655	10.1181	8.078	9.77512	11.1375	12.6115	3.98776	8.23568	9.05208	8.86132	4.54887	15.1508	8.05842	14.1026	9.0343	12.2546	7.86759	4.43206	8.13116	7.63256	6.06824	7.62117	11.1662	8.68546	10.8913	8.78834	10.8165	9.13236	-0.271035	11.2548	11.7779	5.59617
TCGA-A8-A082-01	9.1848	10.9977	6.88753	8.30195	6.20163	8.76155	11.519	4.09051	17.0311	10.1421	7.7866	8.68229	11.3001	10.4894	10.5423	12.0943	14.5513	8.78136	9.3728	9.37678	9.80476	3.58496	13.1856	7.24413	14.3227	10.5484	12.3037	7.81762	2.848	9.10957	8.30378	2.67807	7.82782	11.9251	9.02569	11.3447	10.0039	9.97785	8.94421	0.860547	11.1009	11.1326	3.63227
TCGA-A8-A083-01	6.34976	7.86892	3.88803	7.82828	7.01514	8.16888	9.63446	3.94169	13.6602	11.2158	10.3181	5.96803	10.5452	8.20996	9.75775	9.85321	12.1972	6.90376	7.46574	7.6212	8.42057	5.37707	10.965	7.10499	13.7027	10.0082	11.8945	10.5958	4.79661	8.10771	3.91312	4.41269	8.87052	11.5623	9.02165	9.79239	8.8809	10.9762	8.8225	-0.401932	12.2985	10.9151	4.99766
TCGA-A8-A084-01	9.72217	11.2656	6.7587	9.26785	9.2349	7.22561	13.1069	7.41199	17.3691	11.3199	7.97149	10.2939	10.0609	9.47647	10.097	13.1714	13.3871	12.2876	9.32812	8.27867	10.3518	6.37088	13.3813	8.79307	13.6047	9.24229	12.0783	6.96481	6.45596	7.08885	7.04727	9.25877	8.52726	11.769	8.61098	9.98477	6.90088	11.6563	9.27855	1.07321	11.905	11.6485	5.03881
TCGA-A8-A085-01	9.5657	10.939	6.1467	9.21931	10.6987	7.70348	13.3287	3.28214	16.9061	10.8611	9.25458	9.8441	10.0143	9.85092	11.1308	13.3633	13.7552	7.96596	9.5232	9.11559	10.1234	3.44379	14.8181	7.67304	14.6222	9.7761	11.553	9.95405	6.56665	8.41342	2.75928	1.65237	8.95335	11.1301	8.46961	11.3247	10.0377	10.2011	8.90286	1.22059	11.2192	11.6379	1.27387
TCGA-A8-A086-01	10.9858	11.8844	7.52416	9.06772	9.34024	7.92937	13.4138	5.87032	17.7118	11.5112	9.23043	11.0365	11.8233	9.47686	10.7957	14.0439	14.47	9.30859	9.95488	9.48569	10.7432	3.99446	14.8276	9.57293	12.9754	9.95685	11.5771	10.8086	6.75667	8.62239	12.7268	10.3004	8.31922	10.3647	8.94134	10.1314	9.10913	9.79066	9.92798	0.815254	11.2624	11.2244	4.20468
TCGA-A8-A08A-01	9.22846	10.9669	6.50486	8.64054	8.19866	7.35987	12.6209	9.11151	16.8529	9.16813	11.5284	9.61347	8.24928	8.43871	10.2836	12.8131	13.9349	9.58317	8.79574	8.64315	10.0268	4.94271	13.1356	8.55152	12.882	10.3383	11.0591	7.75973	5.27479	9.53824	4.46405	4.14803	8.69823	11.1195	9.82622	9.3913	9.33906	9.11169	8.79883	1.22798	10.8527	10.9135	3.3913
TCGA-A8-A08B-01	7.66033	9.03545	5.97087	9.27851	8.40984	8.19617	10.1687	3.48561	17.2083	10.0196	8.38337	8.52157	9.38908	9.94912	8.91388	11.1885	12.6662	7.52849	7.41358	7.41358	9.04004	4.95041	12.2654	8.78691	12.9051	9.88587	11.9026	6.87641	3.82113	9.2005	8.67288	9.30494	6.66662	10.6791	8.51112	9.22627	8.08322	11.0583	8.98805	0.0519924	12.4639	10.1431	5.84349
TCGA-A8-A08C-01	9.48761	10.8612	5.46019	8.38619	9.19854	7.74843	12.1233	11.0409	16.1707	8.41796	13.0268	8.95253	10.4201	10.4982	11.1484	12.4466	12.9405	9.72668	8.77989	8.57096	10.2703	3.79537	7.49039	8.00197	11.5128	8.62888	9.98182	6.23223	6.32656	9.06079	4.72322	4.75975	7.40071	11.2253	7.80414	7.70695	7.50928	10.0717	7.77835	2.49194	12.1297	11.5036	3.68575
TCGA-A8-A08F-01	9.67479	11.5886	6.82093	8.62363	9.47904	8.77128	12.4554	5.36005	17.6375	11.4111	6.98482	10.1171	9.51468	9.60643	10.8391	13.0962	14.375	9.34779	9.19844	10.2251	10.2564	3.52054	14.4738	8.92174	14.2926	10.6502	12.6331	8.56007	3.93557	9.76495	4.85311	2.67254	7.49017	9.75221	7.96287	11.188	9.96102	11.4002	8.9431	1.31325	11.9884	12.1836	6.05105
TCGA-A8-A08G-01	9.55536	11.1104	6.43897	8.45218	10.0041	8.58457	12.6838	4.86617	16.3693	10.4066	8.9102	9.16771	9.21497	8.42077	10.2878	12.8822	13.7337	7.34426	9.15739	8.85431	9.82224	4.16917	11.3706	8.14719	14.0505	11.9879	12.7736	10.8037	6.6703	10.817	7.72277	6.35452	8.05889	11.3433	11.3755	10.073	9.15161	8.12337	9.58781	0.234426	11.5023	11.3488	4.4629
TCGA-A8-A08H-01	11.986	12.0237	6.68519	9.38803	11.8214	9.28877	13.8199	8.60777	17.5134	10.9126	9.99898	12.217	11.4229	11.709	12.9879	14.436	16.7725	8.63434	10.7195	11.7584	11.6352	7.26807	9.61808	11.3702	10.7953	8.26181	10.9704	5.74034	7.02327	12.0123	11.1136	10.8154	5.62786	9.2074	7.43336	7.35701	11.2341	8.88329	9.10186	2.53331	11.615	11.2252	5.24283
TCGA-A8-A08I-01	10.2662	9.3793	8.68981	9.3158	10.6133	8.70438	10.0127	6.01819	14.3153	10.9539	7.92274	7.28705	9.3435	11.0332	10.1649	10.095	13.7634	9.75203	8.13893	10.4449	9.81072	5.18577	13.309	7.50945	14.3928	7.96411	10.1579	8.45244	4.81945	11.285	5.73831	6.57767	8.28093	10.4238	6.81097	9.74389	10.7156	10.4295	8.92922	0.881503	12.2324	11.803	8.20531
TCGA-A8-A08J-01	9.75254	11.7731	7.01949	8.36052	10.2307	8.08635	13.0075	4.90401	17.4387	11.2181	10.6571	10.0347	10.5138	11.4828	10.485	13.3358	14.1179	7.98958	9.34141	9.06051	10.4405	4.5619	13.5024	9.69698	13.969	10.593	12.8856	5.37794	6.71594	9.03695	7.67425	9.56063	8.94937	9.86902	9.36344	9.77574	9.24188	10.6449	9.49523	0.945258	11.6657	11.5952	4.58208
TCGA-A8-A08L-01	9.90356	10.4798	6.56773	9.25512	8.88676	9.16471	12.2095	4.89679	16.1342	11.5948	7.73819	9.37095	9.66566	11.7781	10.6389	12.536	13.8317	6.65662	8.88536	9.38402	9.97892	5.45226	9.6458	9.29064	14.8101	9.96807	11.8269	8.53479	3.70128	9.56834	6.60583	3.29793	7.34655	10.8065	8.40172	11.3661	10.6329	9.42655	8.86366	1.11526	11.4093	10.474	5.01616
TCGA-A8-A08O-01	10.2911	11.8951	7.76994	9.74354	10.0919	8.16068	13.128	6.5897	17.4028	9.93373	11.3985	10.2906	10.9874	9.72378	10.5559	14.0072	13.7639	9.37766	10.1928	9.27082	10.7288	4.66725	13.9957	9.66651	13.4098	9.58122	12.423	10.4644	7.65836	10.1218	13.9679	11.1623	7.52768	11.8304	9.01729	8.51295	9.30066	10.8719	10.2458	0.482918	11.4092	11.1573	5.02191
TCGA-A8-A08P-01	10.4413	11.3416	6.77835	8.80713	10.4694	8.0971	12.7096	5.64548	16.7326	11.1822	8.37908	10.4342	10.5636	10.2204	11.4749	13.1452	14.2175	9.3589	9.25355	9.8987	10.4575	4.07791	13.6348	10.6474	13.0957	10.3664	12.8116	8.89991	6.00752	9.19339	7.36859	8.30581	8.21307	10.0131	8.89016	9.71419	9.59699	10.6445	9.49889	0.958653	12.0911	11.3966	6.19339
TCGA-A8-A08R-01	9.83508	11.4016	5.78345	8.60561	10.1974	7.31673	11.9281	7.38567	16.1262	10.5475	10.5279	9.0672	11.2514	11.1261	10.7299	12.8895	15.4356	6.73453	9.20239	9.95159	10.3022	4.33598	1.75104	10.3414	13.267	10.2064	13.1308	9.85145	5.56772	9.70204	8.63478	8.72518	8.64143	9.95826	7.92277	10.8295	9.86855	0.613532	8.43223	1.86994	12.2256	11.1704	6.49126
TCGA-A8-A08S-01	8.86357	10.8928	6.20062	7.49702	8.1911	9.58144	12.3987	4.5081	16.626	10.6809	7.07854	9.84144	8.90203	10.3522	10.066	12.6631	13.017	10.0282	9.06859	8.39287	9.74251	4.43382	13.6083	8.22416	13.5466	9.27987	11.7726	8.47495	6.87553	8.32773	9.17267	6.52255	8.1783	11.0091	8.43517	9.44588	8.67607	10.9426	9.23094	0.511571	11.0551	12.3936	4.85959
TCGA-A8-A08T-01	9.93762	11.7081	5.71641	9.79634	10.1265	7.41264	12.7218	5.64855	16.8478	12.2031	7.18082	9.69225	11.6866	9.37481	11.5657	13.1143	13.8288	8.43777	9.86191	9.03743	10.295	5.27061	12.9087	9.58631	13.4229	11.5259	12.5103	8.9701	6.85972	8.81138	6.55729	5.21999	8.40699	10.8241	8.657	9.20298	9.9484	10.0319	9.33615	0.958805	11.9525	11.3195	4.31952
TCGA-A8-A08X-01	9.42929	12.049	7.78402	9.10516	10.2381	8.31423	13.2739	5.52854	17.6203	11.6912	8.57499	10.5434	11.8278	9.64592	12.1637	14.0632	14.9579	7.43931	9.89962	10.1501	10.715	6.3412	6.04574	10.2909	12.7801	9.26438	12.6063	5.60423	6.08456	8.90463	10.1508	10.0425	7.50755	10.3088	8.2559	7.39366	10.3664	5.19512	8.65545	2.05953	12.293	11.6181	5.28675
TCGA-A8-A08Z-01	11.3251	13.1364	7.35325	10.5507	10.7897	9.22693	14.292	6.38142	18.3014	12.5265	10.4118	11.4365	12.2623	10.1798	12.0638	14.5507	14.9287	9.76179	10.6647	10.6598	11.5402	6.1125	10.7823	10.2008	11.8913	10.48	11.7679	4.9845	8.3094	9.58364	9.28771	6.45605	7.44798	11.5558	8.39021	5.55451	10.3782	8.8327	8.94208	2.59809	11.9079	11.3298	5.93148
TCGA-A8-A090-01	10.1536	10.5689	6.8855	10.0559	10.1392	8.83881	12.4707	5.96775	16.8595	10.5979	10.5458	9.90716	9.63322	9.14739	11.0477	13.0352	13.8199	8.01084	9.54864	9.65697	10.3445	4.56816	15.7891	9.03796	12.5361	8.55088	11.4851	10.7592	5.39823	9.95775	16.0574	9.19451	6.08273	10.4731	8.9735	9.40786	9.96048	8.3706	9.80016	0.544366	11.8456	11.5026	4.91281
TCGA-A8-A091-01	9.65352	11.6536	5.27345	9.93905	9.71366	7.09637	12.0729	6.02755	15.9632	10.1047	5.64209	8.68648	10.2344	11.9211	10.8861	12.7305	13.4086	7.25507	9.80882	9.68176	9.88765	5.37054	10.03	8.26773	13.4124	9.62698	12.1903	10.3051	3.96967	9.40221	6.9004	6.3447	8.1852	11.5987	4.80256	10.842	8.52808	8.62788	8.72967	1.15798	11.1897	11.2173	3.21759
TCGA-A8-A092-01	11.3104	11.0489	5.66976	8.94077	8.56156	6.95623	12.0974	4.81799	16.2889	9.9639	8.63067	9.54404	10.0763	10.6072	11.006	12.798	13.3525	8.66035	8.80163	8.86813	9.90004	5.71087	12.2972	7.55706	13.6895	10.8371	11.9955	8.03765	6.42001	9.03361	7.88798	9.16143	8.39374	10.4637	8.55593	9.04168	9.46335	9.85627	9.3178	0.58224	12.1321	11.4455	4.11778
TCGA-A8-A093-01	10.6472	11.6263	6.19571	9.79137	9.20694	8.19087	13.6489	5.61852	17.0317	11.1305	9.7887	10.3375	9.01953	9.28696	10.4578	13.9738	13.9633	8.8375	9.55326	8.97144	10.3639	2.97332	12.3921	8.3102	13.3292	11.4485	12.4494	8.49295	5.71927	9.64279	7.70124	7.91974	8.79562	11.4387	8.65514	9.41419	7.23071	9.67029	9.15197	1.21192	11.2843	11.7452	4.65514
TCGA-A8-A094-01	9.92734	10.9868	6.97924	8.83673	9.29544	8.69171	12.5799	5.60013	16.6279	12.1788	10.8441	10.4406	11.2503	9.9961	10.6592	12.9626	13.777	8.57133	9.29864	9.69389	10.4599	4.78046	14.0618	9.30402	13.6927	11.196	12.6901	5.67858	6.67858	9.75565	8.23092	10.6917	5.67858	8.70689	8.91535	8.8737	9.87945	13.5525	9.551	0.908891	11.9184	12.469	6.37631
TCGA-A8-A095-01	10.3094	11.0925	6.07661	10.7254	10.4479	7.81211	12.4769	6.74343	16.4662	9.81541	11.1667	9.64562	10.0149	10.0651	11.6755	12.9185	13.9774	10.6909	9.53604	9.19096	10.5424	5.66401	14.8003	8.66766	13.3132	8.86395	10.7066	7.10202	6.23592	10.3971	6.22274	9.43256	8.38678	10.3444	8.44608	10.8402	8.17907	10.5745	9.30454	1.23784	12.0489	11.2386	3.20945
TCGA-A8-A096-01	9.74492	12.0333	7.31134	8.8656	9.96367	8.31039	13.6817	6.00169	17.7716	11.7501	12.5543	10.4734	10.7837	9.34418	11.5662	14.2212	14.7691	8.53671	10.1151	10.3217	10.906	5.44192	12.4092	10.5799	12.2526	8.57358	10.472	6.78587	8.32738	8.49553	10.1722	5.20091	7.81696	10.6213	8.75759	10.5887	9.85262	13.1306	9.38111	1.52489	11.9716	11.6567	6.69277
TCGA-A8-A097-01	10.2745	11.8783	7.90469	9.67032	11.1473	8.27234	13.4802	6.35324	18.2065	11.2658	11.3097	10.5	11.6732	10.1285	10.9763	13.8243	14.5347	11.6434	10.2391	9.87661	11.1579	6.94023	16.2448	9.31911	13.1556	9.32768	11.9477	5.07425	7.41926	9.79645	8.99042	11.2039	7.87994	11.3746	7.79071	9.44311	8.90959	8.99887	9.63625	1.5217	11.8043	11.4553	4.6119
TCGA-A8-A099-01	8.37804	10.597	4.49981	8.45346	8.17788	7.16188	12.6849	4.45849	15.814	11.6548	6.44357	9.28024	12.5196	9.30535	10.3619	12.7576	12.8943	6.5702	8.90712	8.84614	9.48831	2.9484	12.3319	8.11971	13.6228	8.85031	11.2463	9.95538	6.88483	7.29254	3.44798	-0.909689	8.50827	9.71064	8.36071	10.2531	7.91379	11.1558	8.21722	1.27108	12.5139	12.0255	4.24017
TCGA-A8-A09A-01	10.3687	12.0908	7.7034	9.70183	11.3065	8.6908	13.5706	7.41043	17.726	10.9869	11.3834	10.2204	11.6061	11.0272	11.3605	14.3893	14.0749	8.92131	10.7512	10.0216	11.1656	4.96644	13.7946	9.712	14.7934	10.1094	13.2788	8.56527	7.18883	9.49635	10.007	11.3145	7.54791	10.5449	8.24808	10.216	8.42967	11.4002	9.97726	1.18833	11.4599	11.4103	4.7648
TCGA-A8-A09B-01	9.26871	11.3024	5.29859	8.91928	9.68482	8.08018	12.7214	6.06533	16.3694	10.3137	10.2287	9.42605	9.77303	9.85182	11.2571	13.2989	13.5817	8.47135	9.7348	9.04542	10.1346	5.69758	13.4255	9.86428	13.5953	10.3928	12.5764	9.10046	6.92136	11.367	14.3218	8.00197	8.38229	11.7637	9.033	9.96223	8.80372	9.3325	10.1495	-0.0148946	11.4851	10.9242	4.36105
TCGA-A8-A09C-01	10.2714	11.2617	5.45619	8.06249	9.72738	7.96694	12.7193	6.02913	16.5617	10.1357	8.87232	9.67732	9.27273	9.7115	10.3024	12.912	13.4823	8.04505	9.17674	8.66722	9.91558	4.29503	13.4488	9.3178	14.2805	9.96848	12.1514	9.11265	8.66722	10.4499	7.30809	6.77577	9.1799	10.9685	9.55122	8.87671	8.20017	9.94778	9.55883	0.356753	11.4739	11.0809	2.42056
TCGA-A8-A09D-01	11.2021	12.0196	7.76635	9.28052	10.6724	8.97616	13.8293	8.13164	17.6719	11.9009	4.61228	10.5937	10.6112	11.153	11.7027	14.1415	15.1036	7.80566	10.3231	10.5415	10.9019	5.87136	11.648	11.2464	14.5158	10.2833	12.6913	10.5029	5.18933	12.9885	5.33975	6.91036	6.69277	11.1133	8.37851	9.75568	9.70599	11.8349	9.68637	1.21558	11.7456	10.7077	4.17339
TCGA-A8-A09E-01	8.57774	9.8491	4.53925	9.14806	9.22201	9.27802	11.4184	5.38524	15.4246	9.78718	6.29769	8.53171	8.9855	7.84425	9.45254	11.5349	13.0952	5.59814	7.68737	7.98991	8.98234	2.80228	13.437	9.51729	14.2877	10.816	13.1689	8.93956	5.41372	10.2457	9.83815	7.1322	8.0753	10.8853	7.62388	10.6709	8.96215	11.191	9.58865	-0.606313	10.5811	11.4967	4.05862
TCGA-A8-A09G-01	11.7679	10.7334	4.64959	7.88822	9.82925	8.29062	12.18	6.04659	15.8286	10.232	6.07994	9.25637	10.9516	9.32614	10.7363	12.6048	12.9881	9.82488	9.32063	9.42774	9.89813	5.44178	13.6779	8.34867	13.0751	11.2333	11.3033	7.46696	3.57744	9.19667	6.33643	6.28639	7.78589	11.4303	7.76574	10.9549	9.00714	5.72666	8.74203	1.1561	13.4133	12.9494	5.30326
TCGA-A8-A09I-01	9.55209	10.8833	6.69939	7.83082	8.70494	8.33265	12.6003	5.03929	17.0177	10.9416	9.64955	10.0913	9.7378	10.0288	10.5556	13.0477	13.4662	8.22573	8.88196	9.05049	10.0169	3.65708	14.1347	8.85098	13.9709	9.71151	11.5955	8.94425	5.82955	9.16362	5.44135	7.987	8.10397	9.83145	9.4238	11.0741	10.3482	9.27506	9.25548	0.761384	11.8456	11.8729	6.06782
TCGA-A8-A09K-01	9.14479	9.07658	3.07658	8.90821	7.85532	4.84212	9.83481	5.35159	13.17	8.41999	6.02144	6.18092	7.98828	7.13836	9.26542	10.127	12.4895	4.56201	8.20174	8.66155	8.01581	5.54907	11.0438	7.09451	13.4868	10.4551	12.5395	12.3671	2.21409	7.60328	10.6122	4.39851	8.63577	12.6322	7.59071	10.8184	8.20793	10.7327	9.17539	-1.15958	10.9946	11.8764	4.92458
TCGA-A8-A09M-01	9.55836	10.3618	4.55292	9.10751	9.24831	8.67344	11.901	4.53023	15.7701	11.0789	2.90086	8.41392	8.28167	7.74932	9.65955	12.242	13.339	6.51416	8.61575	8.79624	9.06475	3.90085	13.0625	9.67971	13.0644	11.0387	12.8482	9.07649	2.83046	9.00339	3.79394	1.31591	6.83046	10.1043	8.95665	8.05928	9.28989	10.2445	8.41762	0.647129	11.6162	11.3201	5.31588
TCGA-A8-A09N-01	8.88051	11.3908	4.89117	9.15796	8.29956	7.84537	12.0804	5.00358	16.0169	11.4331	7.56526	9.10635	8.35638	9.05992	10.3105	12.6445	13.1329	8.73592	9.26825	8.82885	9.60041	5.51795	13.5745	9.2845	13.6959	9.42301	13.7413	9.29756	5.38867	7.66789	7.51795	7.04211	8.17221	11.0865	8.9997	5.78099	9.11659	12.386	9.27608	0.32433	12.5389	11.8737	3.38867
TCGA-A8-A09Q-01	10.3907	11.5282	5.77159	10.0922	10.2974	7.31862	12.8483	5.62237	17.4465	10.1581	6.08832	9.56031	9.78395	9.90408	11.1782	13.2009	13.8058	10.3008	9.63635	10.2606	10.2597	5.91144	12.005	9.22709	12.5128	9.7115	12.2182	9.17742	4.84732	10.1226	6.60705	4.45397	7.64291	11.9007	9.03804	6.31862	10.5906	12.0168	9.0766	1.18307	12.3764	12.2231	5.38788
TCGA-A8-A09R-01	10.4136	13.4592	7.39086	9.04271	9.17145	8.79876	13.5339	5.1301	18.2164	9.83741	8.74944	10.4808	10.1014	10.2903	10.8814	13.9114	14.2394	9.06614	9.90798	9.73001	10.6176	4.62977	12.0445	8.4044	14.1438	11.0533	12.2273	6.5389	7.64852	8.88562	7.4538	8.30285	8.06149	10.6394	7.90914	8.45143	9.64956	8.82556	9.10996	1.50767	11.2093	11.4474	6.19786
TCGA-A8-A09T-01	9.30395	11.176	5.9383	8.9544	8.78989	7.51088	12.579	4.74756	17.3613	10.7886	8.1998	10.2463	11.0979	8.90557	11.1774	13.2411	14.0313	9.1347	9.64301	8.92903	10.0878	4.82283	13.5967	8.69456	8.66133	10.6836	11.9782	9.48421	7.98382	9.02794	12.9316	7.30395	7.75619	11.0922	9.58216	9.1347	9.70139	10.9464	9.61069	0.477111	11.6412	11.0247	4.17647
TCGA-A8-A09V-01	9.74355	11.6831	4.95743	10.0951	10.373	8.04414	13.9107	5.72866	17.0306	10.8268	9.69567	10.0739	9.41046	9.85278	10.3804	14.1597	13.4221	9.59309	10.2771	9.41454	10.4336	5.18164	14.1018	8.79814	9.75747	8.10159	11.2583	10.4322	9.44445	7.88879	6.62107	6.21407	8.78201	10.8394	8.21005	10.576	7.85321	9.46312	9.03079	1.40285	11.7228	10.6882	3.56351
TCGA-A8-A09W-01	9.49435	11.3264	4.03156	9.06809	11.1561	8.4466	12.8847	5.52555	16.2351	10.4923	4.60414	10.2122	10.0949	11.3988	11.2438	13.4166	13.5596	8.93104	10.1139	9.1513	10.0693	5.76853	14.0212	9.55754	7.22998	8.9544	12.1632	8.47408	5.92607	8.90098	7.6769	0.331132	7.84156	9.96714	7.72058	11.3841	10.2853	12.017	8.71881	1.35053	12.6118	11.8772	2.99409
TCGA-A8-A09X-01	9.37499	11.2739	6.40701	8.29358	10.9012	7.53166	12.9863	4.7765	16.8036	11.3	3.37139	10.2481	10.5465	9.78281	11.5148	13.6604	14.4174	6.34224	9.38375	9.99549	9.94558	5.52195	11.3362	9.43057	8.17668	11.6354	11.172	8.75543	6.64639	9.82753	7.73422	3.31249	7.61323	9.33116	8.12627	8.5824	10.2022	6.75544	8.47998	1.46561	12.3356	11.7546	5.53488
TCGA-A8-A09Z-01	10.6302	9.24061	2.68347	5.3209	8.0074	8.64797	10.8625	5.25461	14.3959	11.0568	11.6816	8.29981	10.4897	7.9419	9.9021	11.3205	13.1897	5.93981	8.16592	8.83209	9.09318	2.68347	13.1727	9.74836	11.9829	11.5408	14.6954	3.90586	3.21398	8.106	7.0527	0.835439	7.30471	8.42643	9.6096	11.0191	8.20004	12.4085	8.46505	0.628123	12.2657	10.2871	6.84893
TCGA-A8-A0A1-01	9.97085	11.7584	5.9483	8.84813	10.4498	8.03645	13.5836	7.12088	17.1223	10.0001	10.888	9.91117	9.62509	11.4701	11.1763	13.695	14.7844	11.1392	10.0261	10.3412	10.7948	5.29118	13.7995	9.76317	8.44873	8.85597	11.1763	8.50563	8.60383	11.4964	5.29118	6.17571	8.11169	10.7392	8.82915	10.5406	10.6076	10.6456	9.22832	1.56645	11.112	11.1137	7.0447
TCGA-A8-A0A2-01	10.2252	11.2115	5.98691	10.0629	9.46813	8.04607	12.8883	6.12667	16.4896	11.3157	8.30615	9.33345	10.3722	9.00442	10.58	13.06	13.5666	9.54762	10.0413	9.37827	10.2506	6.78175	12.7667	9.21456	12.9376	9.04042	11.7814	9.09202	9.27489	8.63103	8.07792	8.41114	8.72756	11.5335	7.70428	9.72655	8.89246	8.84049	9.49613	0.754421	11.6453	11.3323	4.34724
TCGA-A8-A0A4-01	9.94835	10.6316	4.60725	9.79142	9.68178	8.18576	12.4021	8.33488	14.6057	11.9401	9.15965	9.41829	12.2864	11.2665	11.0795	12.5398	14.6815	8.78004	10.3391	9.87538	10.4778	5.58126	15.4279	10.9522	11.5131	10.0341	10.955	10.475	7.13529	11.0103	12.0784	11.2154	8.05729	10.634	8.8727	10.6544	9.40723	9.65788	10.2154	0.262381	11.9851	11.6261	4.7541
TCGA-A8-A0A6-01	10.2982	10.8402	5.85764	9.61302	10.9529	8.1146	12.3471	8.26606	15.9898	11.4871	10.1502	9.56519	9.57428	10.3398	11.3279	13.0479	14.1666	10.236	9.64788	9.72518	10.5774	5.90964	14.3916	9.90964	12.0411	8.65361	11.9046	7.53654	6.72608	9.53447	13.7801	11.3144	7.90003	11.4156	7.7548	10.553	9.96674	10.0246	9.9598	0.617574	11.741	11.2481	6.08946
TCGA-A8-A0A7-01	10.4219	12.498	5.6512	9.54223	12.1901	8.59372	13.6822	6.68814	17.1204	11.5585	8.01534	10.8314	11.7888	9.83979	11.2705	14.1138	14.4993	8.39603	9.79713	10.3667	10.8433	6.59372	9.72668	10.1325	12.4812	10.7946	13.2033	8.00875	8.55056	10.6296	9.26591	8.48409	7.00875	9.52618	8.9584	6.67357	10.6235	9.07116	9.39602	1.44723	12.1369	11.3678	6.66801
TCGA-A8-A0A9-01	9.3494	11.5377	6.68797	8.29193	9.29732	8.50931	12.7568	5.19501	17.05	10.3916	11.2119	9.73336	10.4534	9.42391	10.4171	13.1203	14.0036	8.42944	9.36195	9.19143	10.2207	4.43799	15.6041	9.41279	9.02214	9.87465	11.5939	10.4601	6.44286	8.89831	7.15927	1.03591	8.56393	11.3875	8.9539	8.01644	8.79649	8.55609	8.7186	1.50207	11.6363	11.1945	5.69614
TCGA-A8-A0AB-01	9.59097	10.9612	5.17344	10.3007	9.58768	6.94804	12.048	5.77799	16.5151	9.67306	11.0327	8.86832	9.74677	9.19644	10.0143	12.8679	13.06	10.5292	9.55427	8.50666	9.99763	3.21408	12.5356	8.57457	8.80405	8.06236	12.2642	9.12364	5.38401	9.06514	9.04416	8.79235	8.21784	11.9314	7.82716	11.256	9.64128	6.71658	8.85026	1.14737	11.6121	11.4024	0.6291
TCGA-A8-A0AD-01	9.70159	11.8906	7.7557	8.92174	8.91915	8.72928	13.7366	6.0975	17.5357	10.3982	4.19383	10.8916	9.35033	10.33	10.5865	14.1966	14.5924	9.57712	10.1774	9.51403	10.3548	7.53282	12.6876	8.81692	12.6659	9.23822	11.3194	7.87297	8.54129	8.89294	8.66259	3.44536	6.65325	10.5392	8.79869	10.6649	9.14469	11.3441	9.22475	1.13004	11.599	11.2385	3.88897
TCGA-AC-A23C-01	10.3806	11.9103	5.89622	9.58145	10.8553	7.90167	13.6696	6.75519	16.9071	10.3576	9.78404	9.97982	9.24843	10.7471	10.9362	13.6967	13.9866	9.44677	10.0321	9.82337	10.5948	5.62441	11.694	9.73192	14.635	9.64245	12.0148	5.99478	8.53365	9.63428	6.6419	10.2573	7.76072	10.88	8.49688	9.68577	9.92507	12.3285	9.61656	0.978258	12.1372	11.9967	4.99478
TCGA-AC-A23E-01	9.95204	13.2299	8.16985	10.0075	11.7244	8.93952	14.6195	6.65847	19.2667	12.8768	10.8855	11.9464	11.2693	10.3374	11.7515	14.8225	15.1715	10.8318	10.9893	10.3391	11.6895	6.18509	11.7609	11.3845	13.6025	7.56406	11.1862	6.8333	10.0019	9.32919	7.24737	10.3553	7.62119	10.3876	7.77408	8.94848	9.40466	11.1966	9.45783	2.23162	12.4418	11.8526	4.46019
TCGA-AC-A23G-01	9.70061	13.2683	8.30107	9.82029	11.4025	9.06308	14.254	8.93147	18.0216	12.5731	11.8802	11.7523	11.3307	11	11.7987	14.6347	16.0057	9.67907	10.4453	10.2164	11.7039	5.09411	12.2251	11.7895	10.3323	10.9757	12.8851	7.63228	9.14129	9.98143	13.0799	13.4021	8.03137	10.7038	9.67009	9.0709	9.24342	8.21548	10.0867	1.61725	11.4765	10.6975	4.74897
TCGA-AC-A23H-01	9.15434	11.5526	7.28464	8.82486	9.86593	9.07458	13.8216	4.71947	17.612	12.0115	10.2691	10.5723	10.7206	11.2014	10.11	13.6525	13.7017	8.88875	9.23511	8.62299	10.5448	2.33868	12.892	8.44104	15.7998	9.0194	11.7756	9.98508	7.04563	8.02271	8.64782	8.97146	7.21411	11.204	9.05131	11.0254	10.143	11.9526	9.61939	0.925404	12.1904	12.6484	5.2285
TCGA-AC-A2B8-01	10.3325	12.4231	6.34214	10.2424	11.0837	8.42908	13.7803	8.05783	17.3971	11.5259	8.63876	10.5605	11.6272	10.4882	11.8761	14.161	14.6551	10.1093	10.5037	10.4264	11.133	6.24484	12.3622	11.9539	12.4318	9.43906	11.3518	8.32864	7.57347	12.2137	8.24365	8.23281	8.06515	11.6027	8.81938	9.88274	9.19424	10.0388	9.76347	1.36955	10.9894	11.0125	4.93009
TCGA-AC-A2BK-01	10.1226	6.23786	2.35521	9.39756	8.62084	7.38036	9.73893	8.75426	15.4272	9.24244	12.274	8.87191	11.6107	11.4076	11.5264	12.6653	15.5773	2.87878	9.69726	9.17779	9.64821	0.355242	7.06258	9.721	10.5062	8.69952	11.2306	6.86302	2.16256	9.08993	10.6395	3.11011	6.57439	10.036	8.34248	9.84407	7.52013	3.11011	7.34514	2.30307	11.6637	10.5426	3.60315
TCGA-AC-A2BM-01	9.01059	10.3686	5.69351	9.89253	9.65266	9.0995	11.947	5.7606	15.2414	11.0128	5.79561	8.71736	10.0198	10.126	10.0702	11.915	13.0035	6.83102	8.7727	9.02884	9.59796	4.80454	12.7053	9.49329	12.9776	8.89096	11.6272	10.3324	5.17894	7.76161	7.56273	6.49812	7.79785	11.588	8.01736	9.04401	8.40133	10.7329	9.02436	0.5736	11.3778	11.0475	4.39543
TCGA-AC-A2FB-01	9.59944	10.6568	3.54477	8.92655	11.2784	8.17251	12.189	9.23802	15.4563	10.9523	9.77573	8.97755	10.0917	10.6287	11.1778	12.729	14.2609	9.70576	10.1514	9.9891	10.3751	7.16601	13.2163	11.1866	11.5142	8.02769	11.0809	6.33485	5.82606	9.79533	12.4876	10.4114	7.5843	11.6726	8.37061	9.48794	10.4396	9.14468	9.63216	0.742917	11.3489	11.327	6.55476
TCGA-AC-A2FE-01	9.09719	11.1207	5.97302	9.16567	10.5994	8.68381	12.4946	7.32672	16.1698	11.1602	7.38983	9.93157	11.2292	9.83907	11.1362	12.9721	14.8392	9.6251	9.99097	9.98628	10.4365	5.9224	12.4912	10.307	11.7721	10.096	11.754	7.70856	6.50244	12.4445	8.51836	9.50306	7.74023	11.6088	8.66634	10.594	9.93385	8.74127	9.66494	0.771595	11.1055	10.4383	5.23842
TCGA-AC-A2FF-01	10.9952	11.6279	6.51515	9.9176	11.1774	8.98012	13.5445	9.03419	15.526	11.8218	9.38708	11.4952	10.925	10.8907	12.3836	13.9987	15.2959	9.44689	11.0111	11.1067	11.254	6.60858	13.1898	11.4845	10.172	7.78326	10.1377	4.79167	7.13359	12.1462	11.4562	8.97643	7.49469	11.0857	8.24192	8.62397	9.54469	7.91808	9.22288	2.03116	11.8917	11.0558	5.03783
TCGA-AC-A2FG-01	9.54454	10.1961	3.90975	8.6554	10.7688	7.70282	11.6077	10.9257	13.5128	10.9895	12.4824	9.06858	9.15309	10.5224	11.2442	12.0255	14.2198	9.69608	9.54973	9.24036	10.2508	6.6591	13.1538	10.9045	11.8189	9.39162	11.8739	9.87115	7.58899	11.1459	13.053	13.4878	8.81083	11.3716	9.0989	10.5366	8.51018	10.6974	10.4691	-0.218302	11.3683	10.7557	4.13923
TCGA-AC-A2FK-01	10.4509	10.1202	4.07864	10.3049	10.7338	7.86964	11.2858	11.4795	12.4046	11.1153	11.4896	9.41943	9.38818	11.4958	11.6638	11.4084	14.3941	10.2332	9.53676	9.84683	10.436	6.61208	10.0044	11.4401	13.7089	9.90017	12.0031	4.76146	7.49249	10.9487	14.5168	12.0044	7.66992	11.5469	8.32457	9.78854	9.66282	9.79506	10.0106	0.425355	11.7183	11.0041	5.20576
TCGA-AC-A2FM-01	9.43659	9.8075	3.91026	7.32229	9.63273	8.78364	11.118	5.75603	14.072	10.2934	6.52693	7.42403	8.26076	9.13865	10.5896	10.9754	13.206	5.04777	9.10316	8.55155	8.94781	4.9262	16.3972	8.38275	13.7081	11.1862	12.465	13.175	3.87784	9.98208	9.11277	10.3751	8.84677	11.8777	10.3892	11.5659	9.18328	6.89819	10.1382	-1.19039	11.0343	10.672	1.74032
TCGA-AC-A2FO-01	9.57984	11.3566	3.38863	9.90579	11.8502	8.54064	12.2441	8.19902	15.0926	11.1974	8.90053	9.76496	10.2973	10.2622	11.3088	12.8758	14.5717	7.1296	10.1497	10.1549	10.3385	6.89584	14.5457	12.2858	12.7178	9.66923	11.7285	9.55187	7.09318	11.6148	9.15927	10.4212	7.88878	10.6623	8.55708	10.516	9.74879	9.95059	10.1769	0.161641	11.259	10.6737	5.17291
TCGA-AC-A2QH-01	9.63426	13.9892	11.1062	9.2567	6.75484	8.86608	13.1016	8.51701	19.2634	14.0668	4.30639	11.6332	13.4464	12.9841	11.3531	13.9471	15.6527	10.1829	10.2509	9.61168	11.3962	4.72142	0	9.95264	3.72142	2.89134	3.72142	7.35078	6.79824	10.9634	0	2.89134	0	10.8603	8.31761	4.18086	7.85585	0.721416	4.99694	6.39928	12.2557	11.1271	2.52877
TCGA-AC-A2QI-01	10.0332	11.5621	5.87717	8.89365	10.4641	8.18814	12.5507	6.35372	16.0918	10.4667	7.95312	9.92322	10.2546	14.0313	12.1562	13.0191	14.7908	7.27061	9.72625	9.69507	10.4651	5.11398	14.258	9.70004	11.1237	10.9411	12.2511	7.88883	6.42794	9.56738	9.07796	9.9559	8.35702	11.1917	9.44777	9.29926	9.0805	9.83514	9.61866	0.846415	11.3825	10.7146	3.66772
TCGA-AC-A2QJ-01	9.61238	10.7243	3.31939	8.18321	9.28041	8.57844	10.508	2.46305	15.952	12.3538	10.1984	10.1448	9.96748	10.5173	11.189	12.6775	16.7741	7.2872	7.79416	9.57954	9.85522	5.5357	7.46554	10.5806	8.60479	7.99347	11.166	6.57177	8.04249	11.497	13.0569	15.3817	3.23192	9.68004	9.79702	5.83183	10.4535	5.83183	8.86601	0.989215	12.087	7.26534
TCGA-AC-A3BB-01	9.70193	11.6334	5.85582	8.97061	11.1271	7.9176	12.7649	7.76334	16.5596	11.4016	7.02174	10.1764	9.21513	9.64633	11.4295	13.6759	15.3988	7.95806	9.53319	9.87263	10.3812	6.80068	13.2975	11.8865	11.7692	11.1415	12.6192	7.22389	7.71629	13.6135	9.07596	8.98408	8.70257	11.3884	9.9305	9.14584	9.53601	11.4213	10.2502	0.131013	11.3646	9.84848	3.96016
TCGA-AC-A3EH-01	8.4153	11.1622	6.71486	8.65305	9.63058	7.68125	12.0991	5.0865	16.9352	9.67761	8.06871	9.29586	10.0335	8.90261	10.2508	12.9027	14.0905	8.52898	8.53868	8.27429	9.74711	3.78886	12.1569	10.1148	8.99637	10.3069	13.7886	7.90365	7.11799	8.17429	8.37833	11.0239	8.24993	12.5788	10.1022	8.52086	9.51474	11.2082	9.52503	0.222084	11.8253	11.0313	3.63686
TCGA-AC-A3HN-01	9.57384	12.149	6.37426	9.10572	10.7668	8.7153	13.6025	9.03978	17.1758	11.5155	9.75013	10.7359	9.56641	10.5224	11.6957	14.004	14.9629	10.4218	10.5013	10.2522	11.0216	7.09465	11.3049	10.1982	9.89922	8.66658	11.3977	8.95157	8.65059	11.1164	15.4059	10.7578	8.3936	11.9	9.4566	9.57241	9.52059	9.86947	10.1268	0.894733	11.1188	10.7042	5.194
TCGA-AC-A3OD-01	10.8324	9.94836	4.12131	10.1179	10.7353	8.85951	11.4622	8.26528	14.5633	11.0475	9.95942	8.43742	10.1869	9.62928	11.3157	11.9454	14.1425	8.01821	9.67233	10.4995	10.188	6.198	12.6733	10.3855	10.8219	8.22911	11.4283	10.5717	6.18219	10.9681	12.594	10.4484	8.44157	10.4511	8.41138	11.709	10.7533	10.0967	10.0214	0.166604	11.6115	10.5116	5.31499
TCGA-AC-A3QP-01	7.97403	11.1662	5.57787	8.79448	10.6788	7.44181	11.8036	6.88816	15.5204	11.18	8.51295	9.57931	9.47627	9.43704	10.4739	12.5271	14.4638	9.04045	9.11094	9.09691	9.93721	6.87418	9.3451	11.6258	9.09288	10.9944	12.622	5.8409	7.84091	10.3276	11.0252	11.7602	8.99795	11.2759	9.77762	8.7088	9.9458	10.7751	9.81355	0.123662	11.6452	9.27564	1.93403
TCGA-AC-A3QQ-01	7.35834	9.2348	4.82929	7.57004	8.19852	6.2348	10.6371	4.67475	14.939	10.0898	9.28064	7.51996	7.76458	8.12568	9.2204	11.3504	14.3043	6.93891	8.05979	7.66173	8.69964	4.55099	14.07	10.2502	11.1794	12.8038	14.3278	9.52583	7.93304	10.9186	10.0257	11.8641	9.83875	11.8922	10.6881	11.9881	9.16757	11.6693	10.7467	-2.04703	10.6737	6.87904	2.58135
TCGA-AC-A3TM-01	8.06043	9.56639	5.2006	7.49738	7.84375	6.76764	10.8099	4.85352	14.4639	10.3456	10.9332	7.6968	9.47086	8.15996	9.5707	11.2507	14.3698	8.27226	7.7495	7.40765	9.01452	4.71873	13.4257	10.2691	9.9745	11.6558	12.6411	9.15537	8.06532	9.58697	11.9332	13.307	9.60727	12.4724	11.3792	9.54725	9.60138	10.5921	10.4666	-1.45208	11.5154	7.6123	3.18268
TCGA-AC-A3TN-01	7.03186	10.3723	4.46742	7.44276	8.6815	6.72433	11.3761	5.30848	15.259	10.1575	7.782	7.98992	8.19765	8.25721	9.24389	11.6588	13.9622	10.2214	7.9511	7.4796	8.97825	4.53898	12.0696	10.1039	8.43184	10.4466	12.7152	11.4926	8.53023	9.86845	10.6482	9.48036	9.78874	12.3145	10.2952	11.0005	7.18097	10.2399	9.94975	-0.971504	11.5379	8.50215	0.906737
TCGA-AC-A3W5-01	9.58804	12.3455	7.5702	9.60338	9.7717	8.81911	13.9162	6.39772	17.9194	11.964	5.02223	10.7747	10.5768	9.71704	11.3188	14.0174	15.1703	9.24103	10.1163	10.0404	10.6945	5.64919	12.9199	9.87706	12.2507	10.5482	12.8189	8.17788	8.65509	10.1374	8.2302	7.66096	8.03133	11.0683	9.11398	8.25178	9.55687	8.43784	9.49327	1.20125	11.1151	10.284	4.76284
TCGA-AC-A3W6-01	9.01389	12.128	5.10115	9.40804	9.80901	8.85473	13.4721	6.89415	16.4853	12.37	7.71514	10.8033	10.7083	10.0491	11.5031	13.6575	15.4641	8.59222	10.0627	10.0779	10.6085	6.54449	12.9212	11.9766	8.36198	9.52167	11.8408	6.80968	8.91977	10.9966	5.32856	3.60158	8.07002	11.8924	9.43795	9.56696	9.80294	11.4464	9.23762	1.37085	11.6595	10.0004	4.06552
TCGA-AC-A3W7-01	9.67084	11.4894	5.16834	8.59684	9.7518	7.96535	13.0025	7.29487	16.4807	10.7813	10.3275	9.9026	9.60741	9.51589	10.822	13.1827	14.2757	10.1555	9.55816	9.02466	10.3287	5.66233	14.7004	10.3426	10.8129	10.7049	12.6787	9.00796	8.9134	10.1357	11.132	12.5791	9.06719	12.5167	9.85344	10.1974	9.25933	12.302	10.5804	-0.251645	11.531	9.93829	4.16834
TCGA-AC-A3YI-01	9.36287	11.3184	6.8502	8.80119	10.4346	9.08762	12.8373	8.51052	16.508	12.5958	11.0431	10.6752	10.7065	10.5425	11.4763	13.8133	15.1706	9.28454	9.78014	10.2776	10.9538	5.67872	10.1913	11.3765	11.694	9.15838	12.1273	8.74209	8.87027	9.42997	13.0628	12.9993	6.92886	12.1163	8.89761	9.40585	8.89309	9.44034	9.94192	1.0119	11.3312	10.553	6.35854
TCGA-AC-A3YJ-01	9.30345	9.60685	5.02897	7.14118	7.29466	9.0785	9.08362	4.27601	13.6422	10.0276	8.70638	5.86037	6.62801	7.5599	11.4874	9.5349	13.2443	7.16068	7.0076	8.0448	8.48588	5.59972	14.5163	7.99408	13.0314	10.3761	12.1623	6.29906	9.95483	8.9401	5.76169	5.13133	8.11144	11.2938	10.5014	8.94573	9.78071	14.2134	9.5655	-1.07963	11.5335	9.1631	2.52647
TCGA-AC-A4ZE-01	9.46285	8.53885	3.1826	9.41142	9.41924	7.1072	10.707	7.27007	12.4475	10.3978	5.1959	8.70733	9.74964	8.62001	11.101	10.9183	13.6145	3.47211	9.38426	9.36362	8.90356	6.07157	15.2858	11.6822	12.012	10.9037	11.6939	12.1855	2.01268	10.9652	9.81896	7.16243	8.69684	12.2951	10.8587	11.2533	7.71774	9.55119	10.0098	-1.10624	10.8519	10.6045	3.71312
TCGA-AC-A5EH-01	10.0752	12.1193	6.87176	10.0541	11.4028	9.27852	13.2709	4.72449	17.9857	12.5326	11.7329	10.5974	10.6982	12.5008	10.8432	13.3371	15.0249	9.47105	9.60557	8.94481	11.0536	5.46348	9.80749	9.81741	13.5574	11.8052	12.843	5.40851	8.92169	8.90813	14.6461	10.5889	8.29944	10.8187	10.1009	9.59392	10.2568	11.3498	10.1286	0.924922	11.6966	11.2194	4.14828
TCGA-AC-A5XS-01	9.65212	9.76657	4.70125	7.80678	9.73231	8.28621	11.3772	7.92732	14.219	11.488	6.42527	9.28083	8.73152	9.1735	10.3451	11.6859	14.7174	6.53775	8.58912	8.90652	9.46748	5.99193	15.3764	12.0421	9.82019	12.9318	14.2248	6.61499	5.02318	11.2265	8.79174	9.79928	8.11789	9.90652	9.89811	9.87546	9.03088	11.2119	9.99315	-0.525674	11.5965	9.70366	2.21583
TCGA-AC-A5XU-01	7.85143	11.2129	7.31659	8.33408	10.3676	8.94659	12.6493	5.47303	16.6599	12.4814	9.78049	9.51669	9.95282	10.1753	10.7846	12.7004	14.4408	7.47631	8.95063	8.7651	10.1918	4.44446	15.2892	9.01432	13.7803	10.3878	11.9833	8.41025	7.184	7.99905	6.65948	10.519	8.57962	10.9663	6.67603	9.52661	8.99905	11.5754	9.52907	0.662722	11.306	10.2958	3.22208
TCGA-AC-A62V-01	7.43515	9.79541	6.74594	7.84062	7.96593	7.08786	10.6427	3.97884	16.0518	9.40802	7.33834	7.98738	8.79811	9.45068	9.14728	11.6437	14.7563	8.80618	7.8796	7.56444	9.01622	3.94417	8.62346	9.36589	13.3933	12.4904	12.8645	8.86528	5.90464	10.3722	5.89458	5.37857	8.67429	11.1769	9.38307	10.0396	7.65953	13.6136	9.27318	-0.25696	10.9301	9.55808	-0.265345
TCGA-AC-A62X-01	8.67108	7.04425	5.47738	7.32837	14.1998	6.90082	8.36709	7.95876	12.0292	11.1298	8.60319	8.58922	11.0158	8.23177	10.3166	8.50244	13.5013	8.63225	6.80802	6.73027	9.00188	0.735955	5.05784	11.34	12.2324	11.2967	14.1074	6.08464	4.98384	10.7071	16.3361	13.0415	6.90082	10.8254	8.62618	8.43462	5.89578	7.65776	9.07436	-0.0724809	11.7762	9.91396	6.40125
TCGA-AC-A62Y-01	9.10345	10.4981	4.44875	8.77475	9.96519	8.68372	11.7725	10.7332	15.5388	10.4038	10.3919	9.20565	8.88448	11.6721	10.7229	12.0558	14.3167	7.09151	8.83587	9.37367	10.1236	5.00623	14.5189	9.97585	14.5295	10.1345	13.5918	6.22862	7.60652	11.1968	5.11314	0.305795	9.0629	10.8617	9.41518	9.59119	9.72153	13.1412	9.41184	0.711807	11.6115	9.74735	2.18024
TCGA-AC-A6IV-01	10.2318	12.0868	6.48261	9.61354	10.9305	8.97625	13.7039	8.57109	16.8689	12.2805	9.02561	10.7857	10.0791	10.3705	11.9865	13.6294	15.4452	8.25997	10.4614	10.7091	11.0249	6.84325	14.3542	12.9274	9.24048	10.5485	11.5597	11.3705	8.92515	12.6633	10.9402	8.32739	6.98443	11.171	8.86334	9.72628	10.0433	9.97061	10.2623	0.76261	10.8951	10.4819	4.66657
TCGA-AC-A6IW-01	9.09208	7.69981	4.64536	7.33724	10.1761	5.33724	9.69758	6.55186	12.9093	11.1787	8.9608	7.43677	9.15193	10.4857	10.1877	9.17854	13.9854	5.26685	7.10331	9.70425	8.80433	5.78622	6.95615	11.0883	11.4507	11.8211	13.6045	2.68188	2.81938	9.62674	13.0318	10.3116	7.8598	10.9224	8.86676	2.81938	10.7268	6.08788	8.61538	0.188945	11.4054	10.1917	5.65458
TCGA-AC-A6IX-01	9.79582	11.5002	4.67366	9.19184	10.3113	8.87977	12.8397	7.90976	16.0427	11.6148	9.17555	10.2217	9.23699	10.0467	11.5776	13.2798	14.6151	8.61047	10.287	10.1123	10.4961	5.97064	13.7358	10.5227	9.0932	9.07576	12.6143	9.66526	6.87081	12.2113	9.10184	9.29508	8.25862	10.9672	9.38987	10.4843	10.0855	9.9243	9.83921	0.656938	11.1801	10.7206	4.49857
TCGA-AC-A6IX-06	10.007	9.92219	5.72991	9.7265	9.30836	9.10015	11.622	6.85234	12.5677	9.91792	9.72356	8.17295	10.0362	10.6979	10.8444	10.6298	13.8722	8.22367	8.92815	10.3914	9.81371	6.25381	12.5123	9.8955	8.81692	9.7603	12.0036	9.08041	4.08118	11.4877	7.14982	1.7835	7.91278	10.4802	8.88065	11.0012	10.7452	10.7048	8.97352	0.84019	11.3307	11.3437	4.6248
TCGA-AC-A6NO-01	7.92581	10.7978	6.16128	10.1336	9.40121	8.03212	11.7544	5.75852	15.5705	10.3519	11.1257	8.03647	10.4117	8.60101	10.3898	12.2989	13.434	8.09397	8.78209	8.29079	9.76757	4.27614	12.3865	8.44443	12.6246	11.693	12.8344	7.33386	7.82885	8.01458	9.22844	11.3096	8.88543	12.0096	8.55625	9.27982	9.5456	10.2431	9.67613	0.0914447	11.6574	10.1643	4.27614
TCGA-AC-A7VB-01	7.57591	8.6228	3.03462	7.55819	8.30141	9.07276	10.1278	4.62182	13.57	9.31407	4.13416	7.10379	7.83275	7.62601	9.38462	9.43794	12.2465	8.67642	8.27936	7.63241	8.20767	3.18147	6.91026	8.47757	12.7906	10.3827	12.8452	12.4866	1.92771	9.45789	7.51498	5.71912	8.32398	12.0771	8.89261	10.966	5.46567	10.8482	8.72163	-0.513961	11.8439	10.5892	4.22727
TCGA-AC-A7VC-01	7.98221	12.4601	8.10514	9.33592	8.51033	8.81436	13.5656	3.57297	18.8381	15.3066	9.15655	11.0603	12.1607	12.3267	12.0914	14.7377	17.5618	9.29921	10.5967	10.8631	11.3173	3.96436	3.64244	9.86257	6.46006	4.2747	6.37579	6.21532	5.92042	9.5263	2.49044	9.96075	0.905505	9.93245	9.18933	5.12786	8.75722	6.34287	6.40873	4.90854	12.4152	10.0679	2.12786
TCGA-AC-A8OP-01	10.8298	11.1189	5.50954	9.58441	9.93428	8.47637	12.2049	7.45099	15.8349	10.0606	9.60085	8.90186	9.45737	9.85424	10.8917	12.4555	13.9051	11.2924	10.1137	9.52888	10.3503	5.67946	14.6571	8.963	13.0028	11.1619	12.2362	11.6801	6.13757	10.8306	10.9757	10.4088	7.72606	12.1506	7.87666	10.8033	8.46796	8.99115	10.1029	0.247433	11.3163	11.5495	3.63507
TCGA-AC-A8OQ-01	9.56238	11.0177	5.88916	8.56562	10.5284	8.27656	12.3846	7.98581	16.7903	10.6859	10.4405	9.7779	9.82074	9.61319	11.2561	12.8267	15.1738	6.93979	9.42161	9.88513	10.3421	6.40373	5.69652	11.5096	13.3923	11.7454	14.2602	11.2716	5.45685	12.4671	10.977	12.6914	6.72566	11.0048	9.3046	9.63831	10.2149	4.32973	9.82882	0.513275	11.8021	10.5039	5.10417
TCGA-AC-A8OR-01	11.494	7.91057	3.07025	8.84388	4.37511	8.47063	8.0887	3.87615	14.1463	9.48164	10.6221	5.80297	11.3767	10.7768	10.694	8.50243	15.202	4.23072	6.37528	7.7073	8.55238	4.19224	13.9561	9.39536	13.5471	11.0169	12.4653	6.04888	4.23072	8.44017	9.3794	9.2624	8.28885	11.7207	9.81251	10.6521	10.0031	11.2298	9.62598	-1.07361	12.0512	10.9895	2.79015
TCGA-AC-A8OS-01	10.338	11.2237	4.54015	9.19486	10.6753	8.46328	12.8049	11.3865	15.5754	11.4689	8.91945	10.6022	10.0988	10.3835	11.564	13.1354	14.6858	10.7296	10.3518	10.3835	10.8263	6.8346	14.3042	11.1596	10.3046	9.0708	11.2758	9.65065	6.50572	10.4028	10.3156	11.4443	7.99958	12.3611	9.30308	10.0278	9.23219	10.8787	10.063	0.763257	11.6731	10.8235	5.09764
TCGA-AN-A03X-01	8.78385	13.0532	6.76916	10.0422	10.9568	8.31131	14.5031	6.17008	18.5792	11.7143	5.45983	11.9845	9.70555	10.2116	11.0949	14.9159	15.1676	8.90781	10.3902	9.43744	10.8079	3.74362	12.687	10.3062	12.5942	10.0978	12.6284	8.0724	8.29967	10.0448	12.3625	3.74362	6.43877	8.94376	8.97701	9.95122	8.14897	8.59686	9.15511	1.65282	11.2953	10.9656	1.35129
TCGA-AN-A03Y-01	9.51507	10.3629	5.9989	9.95907	9.04159	8.17687	11.7934	4.65033	15.4451	10.4758	7.1733	8.57443	8.68251	8.11128	10.0421	12.0465	13.3383	9.32244	8.23036	8.35114	9.46457	4.70491	11.3028	9.05812	8.64823	8.17151	12.1755	9.58923	5.52632	9.79991	5.26998	6.20159	9.00594	12.0079	8.01891	9.25992	9.44287	2.97451	8.30342	1.16114	12.3059	11.4161	2.76301
TCGA-AN-A041-01	9.76346	11.7594	8.40928	8.84286	10.6456	8.45504	14.1928	5.90888	18.088	11.9787	8.5334	10.3851	10.9358	10.7179	11.3164	14.4218	14.3814	9.09753	10.2435	10.0231	10.905	3.45368	7.18736	9.12952	15.1454	9.45981	11.8551	8.25947	9.3642	7.96387	5.12353	7.75579	8.37938	10.1612	8.49939	10.3951	8.44545	11.6619	8.95531	1.94968	11.7667	11.302	4.24217
TCGA-AN-A046-01	10.4994	11.6831	5.21363	8.3588	9.32684	8.70744	13.1714	6.3252	17.0445	9.29414	10.2823	10.1161	12.5471	9.5719	10.6303	13.038	14.1454	7.49978	9.42069	9.22918	10.3053	3.99124	11.9662	9.08072	13.0174	10.2832	12.5288	8.83134	6.88432	10.2544	6.06652	8.7423	8.39171	11.1714	8.44284	7.67306	8.755	10.5066	9.211	1.09426	12.8959	11.2819	6.07465
TCGA-AN-A049-01	9.40342	11.1996	6.98843	8.26996	10.0994	8.8348	12.9291	6.48485	17.3798	10.3378	10.9349	10.3548	10.1393	11.1551	11.296	13.6289	14.0517	8.78813	9.44476	9.14588	10.5433	4.88263	13.8053	10.7363	12.7221	8.83615	10.5273	10.4448	5.82939	11.0555	8.55383	10.0438	7.99328	9.71662	9.67347	9.79439	9.15565	10.5903	9.66828	0.875053	11.3975	10.4901	3.58146
TCGA-AN-A04A-01	10.3074	12.753	8.81916	9.326	10.2978	9.19595	13.3596	6.37024	18.5808	12.5021	12.9265	11.0601	10.8392	10.6737	11.5167	14.4165	14.82	9.65217	10.2187	9.66467	11.365	4.29336	13.078	10.1071	14.5123	9.63956	12.0636	5.50837	7.5467	8.66964	9.23587	13.3619	7.89327	10.4019	8.08219	9.35945	8.23252	10.9131	9.58228	1.78273	11.9077	11.3238	3.44019
TCGA-AN-A04C-01	8.44707	9.87307	5.13392	6.89688	9.90277	8.03399	10.8536	5.3358	15.0072	10.653	9.63899	8.77602	10.5927	9.17522	10.2162	11.609	13.2067	8.70301	8.31225	8.32314	9.43453	4.28592	10.5242	10.2149	14.0964	10.2669	13.3084	8.4412	5.77135	9.78069	13.8246	10.1743	8.54485	9.77661	9.18931	11.1509	10.1976	7.65431	9.83544	-0.400913	11.7169	10.5032	1.96399
TCGA-AN-A04D-01	7.11371	7.93174	4.20382	9.53585	8.85128	7.73325	9.12044	4.64128	14.055	10.3402	10.9095	6.79253	13.0041	7.80187	9.27662	12.0299	12.5672	6.99823	6.76701	6.70764	8.81905	1.01114	1.52577	8.9172	12.4827	10.6917	13.6683	6.4706	3.84768	11.5824	14.1385	8.13308	8.61002	10.7138	8.38993	10.4898	10.629	2.78879	8.47591	0.343141	13.027	9.33439	2.45175
TCGA-AN-A0AJ-01	9.81214	10.8746	12.4091	8.86956	10.0747	6.67639	11.841	6.05924	15.9764	12.6404	8.78503	10.1807	10.1021	13.4294	10.2145	11.9545	13.8851	8.18335	8.45452	9.23151	10.4827	4.63357	14.2996	9.44155	13.6017	10.2372	11.973	11.1919	5.83596	9.55831	10.5338	4.81312	7.62048	10.3736	8.68794	7.74033	9.57198	7.84162	9.29151	1.19121	11.6041	10.5271	5.70974
TCGA-AN-A0AK-01	8.43779	9.55679	4.47575	7.05161	9.08879	8.76603	10.5271	4.10714	15.3237	9.52919	7.01929	7.67264	9.64794	8.23767	9.61896	11.6295	12.8274	5.23968	7.59645	8.33467	8.73441	2.33279	11.3408	7.784	14.268	9.03554	12.3497	10.0046	3.99576	8.89248	4.91775	5.61819	8.59175	9.50855	9.14229	10.856	9.87647	11.557	8.82775	-0.0933379	12.0829	12.012	3.74783
TCGA-AN-A0AL-01	9.5897	11.771	6.55152	9.15901	11.0405	7.83199	12.6964	5.85063	17.0141	12.4652	12.785	11.0386	11.8286	10.3571	11.4099	13.6855	14.8319	8.28166	9.53218	9.71386	10.8717	3.73173	12.3713	11.5395	13.6762	12.2545	13.7901	9.18917	5.24192	9.02161	7.5107	10.9228	7.45221	9.45055	9.84973	10.5476	9.93526	7.26854	9.63255	1.23917	12.6378	10.5434	3.33119
TCGA-AN-A0AM-01	9.01426	11.0905	7.72552	9.38911	12.514	8.95164	12.1208	10.2893	18.7803	10.9743	9.86475	9.76595	10.63	8.79172	10.1134	12.4808	13.5094	8.2465	8.59777	8.3176	10.5584	3.43416	12.9706	9.90413	13.6764	8.98974	10.6806	7.49399	6.44575	11.1373	8.39136	8.13818	6.54606	10.7288	9.65489	10.6508	9.17084	8.10385	9.18338	1.375	12.6511	10.4342	5.36261
TCGA-AN-A0AR-01	8.01646	8.39905	3.98811	9.06396	10.0165	7.50882	9.95285	3.67355	14.7818	12.9519	10.9007	8.45201	10.7653	11.1216	11.5408	11.7513	15.3147	6.16531	6.29819	7.38977	9.40263	3.69861	7.01652	8.6797	12.1625	11.8266	12.7086	2.921	4.55105	9.55105	11.0753	7.40213	8.35523	9.81003	10.2352	8.95704	9.61681	5.28357	8.46182	0.940816	12.8705	10.6848	1.98812
TCGA-AN-A0AS-01	11.1406	12.3155	6.55713	9.06893	9.83703	8.80832	14.2546	4.4571	18.1281	11.8758	7.95043	11.6821	10.4478	9.66755	12.2844	14.064	15.1975	11.9959	9.3037	9.9906	10.9514	4.95829	13.9327	9.56401	13.1206	11.0162	11.9742	4.91586	8.14209	10.2232	7.28856	4.80396	8.6229	10.4244	9.04082	5.3255	9.27917	9.26762	8.9353	2.01605	11.9531	11.7664	2.75666
TCGA-AN-A0AT-01	9.6897	9.14212	8.4367	8.02725	8.77439	8.54867	10.3012	9.1248	15.668	13.0937	13.2809	9.30811	9.37603	9.55421	9.62965	11.1718	14.2023	8.14506	7.07369	8.5364	10.0542	3.20549	4.89198	9.66081	12.8828	10.4015	12.6	7.14799	4.71327	10.1637	11.755	13.455	6.83484	10.3891	9.02086	7.18847	10.3735	5.92658	8.85946	1.19477	11.6435	12.0281	4.61487
TCGA-AN-A0FD-01	10.6916	12.919	7.55932	9.02299	10.3982	9.28907	13.5712	6.79682	17.503	13.9611	9.89485	11.0562	10.7741	9.76595	10.5665	13.9182	14.2985	10.0184	9.75536	8.77914	11.027	2.71921	13.0805	10.2885	14.3173	12.1014	13.1874	10.0905	8.25171	8.64148	6.21564	10.5643	8.48929	10.5015	9.54758	8.85291	9.90621	12.4327	9.95224	1.07473	12.0626	10.43	4.7945
TCGA-AN-A0FF-01	9.85158	11.1657	9.12797	9.00002	9.50722	9.30715	12.6748	6.2827	16.3963	10.763	10.5697	9.73554	9.25942	9.53253	10.8001	12.8234	14.0678	6.62958	9.33216	9.68869	10.3258	5.33948	14.4949	9.56795	13.8275	10.3387	12.0585	9.63427	4.08168	11.0657	12.4091	2.80606	8.48293	11.0709	9.06492	10.8767	9.62891	13.3082	9.88566	0.440105	12.0537	10.5871	3.80605
TCGA-AN-A0FJ-01	8.35901	9.61123	12.8989	10.1988	9.19878	7.18842	12.3073	8.22911	14.9403	10.8458	12.2967	9.84575	13.5672	11.6392	10.5917	13.8374	15.6305	8.882	8.19435	8.46328	10.8363	1.58554	8.83915	10.7383	13.8484	8.90205	12.4222	9.07899	6.13398	8.89115	10.3767	13.4916	6.98471	10.1795	7.04497	4.8182	6.91466	7.521	8.69242	2.14386	11.3613	11.0347	2.96405
TCGA-AN-A0FK-01	10.1143	10.2094	5.0977	10.6301	6.94046	8.90729	11.8084	8.4276	15.7202	10.0859	7.24656	9.09672	8.84443	9.27458	11.0035	11.9008	13.1703	6.7188	8.64948	8.45525	9.61509	5.30206	11.0377	7.65095	14.5085	8.27111	11.6936	7.18885	5.18885	9.01812	3.6616	2.82206	8.00877	10.0088	9.07299	9.69243	9.47576	10.5685	8.4218	1.19329	13.0337	11.2452	2.66159
TCGA-AN-A0FL-01	8.82112	9.57948	2.58207	5.59589	7.68254	5.43623	9.91781	8.09438	14.6954	12.6218	4.4052	8.00058	10.2599	8.32458	10.34	9.97638	13.3246	8.82122	7.45907	7.71769	8.6828	1.88163	1.20358	9.35332	13.4743	11.8026	14.3904	9.06031	3.83583	9.76657	8.36546	8.36747	7.71769	8.81533	9.3523	9.06775	8.71295	6.64983	8.34219	0.340609	12.4893	10.429	2.20358
TCGA-AN-A0FN-01	10.3729	13.6927	7.99562	10.167	12.0395	9.41089	14.8163	9.49759	18.3898	12.6131	10.5575	12.0751	11.1955	11.6687	12.7139	15.3778	15.8872	10.0512	11.502	11.0854	12.0555	6.76686	11.4367	11.1081	7.99942	7.15939	10.1784	7.94124	9.4642	11.6889	6.5295	8.16956	6.99371	10.2536	8.47723	10.2663	9.66509	9.74831	9.0498	3.00569	11.8058	10.5989	5.50828
TCGA-AN-A0FS-01	9.41406	10.957	3.99584	9.70986	10.9861	8.55578	13.2952	7.91242	15.9717	11.012	10.3503	9.90844	10.1963	10.5717	11.4944	13.4519	14.9177	10.0752	10.1727	9.73837	10.6344	6.17338	12.1006	10.4795	12.1323	7.63694	11.2837	9.64518	6.91338	10.9541	10.3698	11.053	8.57219	10.6832	8.68478	10.5618	10.099	7.0927	9.67269	0.961669	11.2444	10.704	4.91337
TCGA-AN-A0FT-01	8.94485	11.5001	4.90167	7.44599	9.98559	7.12406	12.3491	6.04753	15.9884	11.5658	3.43218	10.2519	10.5003	9.57409	10.9076	12.9806	14.6553	7.90916	8.95816	8.95091	9.69867	4.3167	12.5675	10.1752	14.2315	10.3016	13.0777	8.70759	7.34277	9.87002	6.06266	7.70616	8.27478	11.4276	8.93754	10.3661	7.81921	10.5282	9.51252	0.186145	11.0599	8.93387	2.90167
TCGA-AN-A0FV-01	9.27225	11.5915	7.57651	8.85781	9.65696	9.37346	13.2938	4.3775	17.7738	11.8502	10.1376	10.5681	10.1561	13.0051	10.7468	13.609	14.4629	8.43639	9.50216	9.14982	10.6699	6.1272	12.3057	10.7723	15.031	10.0504	10.8987	6.59669	7.56485	8.47116	6.58519	10.0378	7.78432	10.1916	8.26327	11.433	7.94584	9.15566	9.36557	1.30431	11.1282	11.3689	2.52629
TCGA-AN-A0FW-01	9.86418	11.2161	6.15843	7.69427	10.7827	8.54081	12.0944	7.79682	15.7996	10.219	8.95222	9.30578	8.68555	9.80707	10.8103	12.8235	14.003	8.4212	8.99077	9.02486	10.0495	4.52868	13.1735	10.5213	14.4605	8.3554	11.7393	9.38868	4.91914	12.5404	7.8467	8.40403	8.65573	10.8668	8.67347	13.3371	7.49665	11.2983	9.77681	0.272721	11.7994	11.2522	2.4067
TCGA-AN-A0FX-01	9.4639	11.7719	8.86032	9.43501	9.84389	8.99989	11.9576	10.2832	16.7631	11.7327	12.9022	10.3993	11.9945	10.3356	10.8613	12.8828	14.9023	8.48724	9.21825	9.03628	11.0066	4.10642	7.47307	10.4542	12.5244	6.19074	11.8063	6.95145	7.46267	10.398	13.4702	14.7898	7.54875	11.3302	8.91473	9.42969	9.82879	5.58035	9.3094	1.69716	12.1455	11.2328	3.52147
TCGA-AN-A0FY-01	10.1817	11.5362	7.10545	10.0233	8.35727	7.52546	12.7245	5.00424	17.3603	10.8685	6.79134	10.5102	10.495	8.83067	10.2992	13.2269	14.0125	8.80545	9.17809	9.04057	10.0938	3.51477	11.596	9.45169	14.304	9.98199	12.1847	10.5461	4.89064	10.5659	9.78111	9.38865	9.85335	11.5515	9.293	10.1655	7.60223	6.79488	9.498	0.59585	13.0152	10.784	3.73716
TCGA-AN-A0FZ-01	9.23382	11.1614	7.25715	7.66565	10.1249	7.30614	13.0362	5.31629	17.1771	11.3143	9.52886	9.52147	10.1804	10.0173	10.6999	13.3022	13.7393	8.76328	9.6681	8.84764	10.1931	4.07532	9.55805	8.56094	15.1453	11.4034	12.3896	9.8008	6.17915	10.1719	5.99791	8.85	8.48597	10.1359	8.11775	7.58477	6.55612	11.6548	9.0981	1.09497	11.6423	11.1433	1.0092
TCGA-AN-A0G0-01	8.8542	10.3507	5.13638	8.83589	8.69097	6.63037	11.9093	4.81265	16.2841	10.0781	12.2335	10.4895	10.785	9.45228	9.87018	14.1049	15.3495	7.08436	8.125	8.81727	9.89472	2.92992	13.4874	9.76525	13.3726	8.98521	12.9932	6.79173	5.16023	7.81069	11.4588	8.25463	7.46311	11.3726	7.71934	7.73133	9.9985	6.99104	8.95797	0.936744	13.998	11.617	3.65575
TCGA-AN-A0XL-01	10.1712	11.0932	3.90407	10.1723	10.3024	8.35693	13.5207	9.14737	16.1776	11.2769	8.54214	10.5382	11.2726	11.4093	11.9824	13.3057	15.2414	10.4374	10.5998	10.3851	10.8918	6.48903	16.7744	11.9758	12.9753	9.06495	12.1014	9.90294	7.09389	12.2089	11.1084	9.91641	7.98941	11.0313	8.70108	11.0165	7.8536	9.20236	10.318	0.573847	11.1261	10.9607	4.25456
TCGA-AN-A0XN-01	10.8432	13.0569	8.20405	10.0273	12.5257	9.06069	15.1179	6.27537	20.1601	12.5792	7.94297	12.6169	13.0612	10.7411	12.0354	15.3132	15.8401	11.0939	10.8145	10.9704	11.914	4.31653	10.5103	11.7497	12.2836	8.70368	10.6285	4.82749	9.67408	9.48344	6.76278	8.92976	6.65994	10.2788	8.81637	7.41666	10.3543	7.7955	8.77597	3.13804	11.9007	11.5155	5.35215
TCGA-AN-A0XO-01	9.85201	11.8509	7.47997	9.71722	12.5859	8.76466	12.9653	5.10766	17.5234	12.4011	11.8545	9.96301	11.0167	9.18182	10.8389	13.2966	14.367	10.3075	9.04868	8.20772	10.8165	5.08016	14.1497	9.8074	13.3209	11.7274	12.5871	5.10421	9.20979	8.42495	10.1031	12.6516	8.14969	11.221	9.26816	9.40512	8.9469	10.8458	10.0002	0.816358	12.1525	12.2285	3.8292
TCGA-AN-A0XP-01	9.88707	11.1375	5.70293	8.48591	8.90805	7.3375	12.618	8.14612	16.6517	11.6634	9.02397	9.5141	9.57315	9.95039	10.9241	12.7369	13.5999	10.778	9.07717	9.06526	10.2391	4.47161	11.8947	9.26772	13.9781	9.75648	11.6424	8.35177	7.7746	7.77035	6.33463	7.76183	8.48203	10.7212	8.92723	10.5862	6.6805	11.4044	9.16505	1.07401	12.0987	11.1506	5.85494
TCGA-AN-A0XR-01	9.05202	10.4599	6.4603	8.16646	6.60823	7.78898	11.6829	3.73143	16.0135	11.7025	8.15813	9.65633	8.91541	11.7655	9.88924	11.8908	15.3477	10.3025	7.91583	7.05202	9.62799	4.55848	13.5419	8.16022	12.7416	10.6374	11.8427	8.98651	6.15185	7.17267	9.11468	6.35495	8.54736	11.5873	9.80441	11.7007	6.31055	12.2803	9.38197	0.246015	11.9909	10.2926	5.88546
TCGA-AN-A0XS-01	9.16596	12.1884	6.95692	9.12937	10.7272	7.91454	13.5766	7.08421	17.4505	11.3773	8.46254	10.7512	10.3358	9.67766	11.0875	14.1614	14.7143	9.44438	9.84957	9.43419	10.6745	6.21995	15.1478	11.231	12.9871	10.9216	11.9625	8.67708	7.57194	12.0471	8.43827	9.15442	8.82378	11.6873	8.74352	9.25743	8.90375	8.92137	10.0409	0.633548	11.2986	10.3413	4.36434
TCGA-AN-A0XT-01	10.4984	9.75507	6.53531	8.48929	9.54201	7.38331	11.1488	7.40679	14.592	11.6047	5.40183	7.9394	10.3991	9.73256	11.5129	11.4819	13.9121	4.85321	9.65594	9.0909	9.54677	5.43097	12.9777	10.6594	14.1696	10.5819	12.6104	9.68572	4.7644	10.1502	7.97941	7.79555	8.66364	9.96578	8.49793	11.3702	10.0135	12.8872	9.89433	-0.347554	11.1968	11.3222	3.54201
TCGA-AN-A0XU-01	9.12461	10.0123	5.40547	9.49706	13.5305	8.28632	11.3205	10.2249	16.0705	12.1355	11.023	10.8512	11.6396	11.0319	11.1808	12.6642	14.9128	6.55042	7.54888	8.71325	10.5862	4.59224	5.72034	8.48671	12.2365	8.20947	11.1567	6.85527	4.71088	10.9054	10.4626	12.7112	6.72505	10.1216	8.28313	7.67727	9.47628	7.99433	8.60735	1.97884	12.6175	10.6651	5.40547
TCGA-AN-A0XV-01	9.90776	11.7122	6.16646	9.47572	10.4891	8.34569	12.8962	8.23049	16.6409	11.4159	9.50993	10.2168	10.1704	9.9698	11.5214	13.7706	14.6574	8.47148	10.1484	9.69973	10.6708	6.16646	10.2015	11.2774	13.8523	10.2197	12.4713	8.86582	8.21127	10.5329	11.2638	10.0974	8.07054	10.371	8.05549	10.7145	9.00743	13.1851	10.1508	0.519998	12.1145	11.1417	4.28731
TCGA-AN-A0XW-01	9.93944	12.9456	10.5029	9.74124	9.88231	9.18485	14.1003	6.87018	17.8105	12.3668	12.0242	11.1836	10.8933	9.78516	11.8823	14.3894	15.2315	10.0146	10.2092	10.2573	11.4607	5.81786	11.7347	9.22947	13.6275	8.20781	10.6885	8.3811	9.23972	9.75884	7.59505	10.704	6.93716	10.3705	8.05158	9.84801	10.2499	10.6745	9.47742	1.98332	11.3644	11.0303	5.9778
TCGA-AO-A03L-01	9.5445	11.887	6.42047	9.41209	10.5733	9.07432	12.893	6.46512	16.9805	11.1418	10.7694	9.86719	10.9389	10.2106	11.0188	14.0498	13.7269	8.3344	10.1423	9.09715	10.6274	4.42604	14.7792	9.33292	14.1847	11.8323	11.9456	8.80455	6.93114	8.55975	8.54066	10.959	7.46975	9.9891	9.50761	11.6885	8.18174	12.5226	9.97971	0.647668	11.7165	10.4033	4.70745
TCGA-AO-A03M-01	9.46705	10.7314	6.92927	8.65289	8.89242	8.01525	11.5939	6.9354	15.8066	11.566	8.4104	9.67853	10.7373	10.3342	10.6331	12.5801	13.9222	8.61307	9.43165	9.15167	10.1041	5.34431	11.7273	9.73119	15.1524	11.1961	12.8165	8.71752	5.72574	10.1875	12.5843	9.47739	7.27878	10.7944	9.1772	8.72483	9.43233	9.30827	9.84566	0.258468	11.634	10.7168	6.18385
TCGA-AO-A03N-01	8.97945	11.8898	6.39448	9.92028	11.1443	7.90001	12.5996	4.73796	16.7292	12.6193	8.66572	10.6483	9.92177	12.1892	11.4659	13.4835	14.9548	9.85079	9.86248	9.18828	10.6573	4.61688	14.5227	9.28525	13.2843	11.7976	12.0629	7.40305	8.24772	9.88022	7.07898	9.8547	8.68691	9.71383	9.37503	10.4352	6.61688	11.2637	9.65446	1.0028	11.1715	8.94615	1.32412
TCGA-AO-A03O-01	8.90005	10	3.89212	9.32723	8.90268	8.10615	10.7997	4.63273	14.6886	11.2359	6.51201	8.1578	9.02382	7.6407	9.47088	11.2602	12.9927	7.46999	8.14677	8.7805	8.99703	3.93393	11.3343	8.68882	13.394	7.9544	11.3936	8.35924	4.01411	9.19482	7.01411	6.6312	7.38208	11.1434	8.05495	8.94931	8.50336	8.46643	8.49483	0.502205	10.9352	10.7479	5.61201
TCGA-AO-A03P-01	9.31464	10.323	5.48365	8.55712	8.85843	8.2071	11.3927	7.24013	15.8061	10.7608	7.23455	8.25991	9.01282	9.08734	10.753	11.8429	13.3873	6.21846	8.80553	8.49705	9.45212	3.94113	11.6322	8.49304	13.6239	8.19728	11.8248	11.4256	6.19892	7.56222	11.9689	4.14548	8.81417	10.2508	8.69369	9.04236	9.68494	5.68435	8.89317	0.55895	11.6598	10.6343	3.11801
TCGA-AO-A03R-01	8.38866	9.28603	5.34794	8.01712	10.3902	6.33607	10.4819	7.49429	14.0875	11.2018	9.87253	8.31807	9.18704	9.54391	10.928	11.309	14.2884	8.77255	8.29065	8.36557	9.49536	6.69333	12.7603	12.0712	13.1443	10.128	11.5856	8.41438	6.63637	12.1856	10.2603	12.4077	7.70722	10.997	9.52964	10.3765	10.5231	7.90102	10.1954	-0.700018	11.5764	10.6021	4.90906
TCGA-AO-A03T-01	8.57374	11.1302	4.24987	8.86696	9.26321	7.98293	9.80529	9.27619	13.8302	11.2728	8.82995	7.65512	8.27643	11.4625	9.92992	10.651	14.1221	6.45827	8.96819	8.38471	9.44948	5.78188	13.9088	10.5757	14.1469	10.6338	12.2573	8.97411	5.12788	10.3054	10.9862	11.5108	7.98586	10.5984	10.1004	11.7139	9.72779	11.3755	10.3359	-0.886444	10.8514	8.61973	3.68427
TCGA-AO-A03U-01	10.3932	11.7675	6.21244	8.65176	9.79294	8.07553	12.9686	9.3071	17.3119	14.6245	11.1308	10.2095	11.1096	9.866	12.8519	13.7504	14.9969	11.6311	9.50421	10.027	11.2091	8.22279	10.8023	11.8481	13.3803	10.2678	12.8263	9.86835	6.19451	12.4225	11.8134	11.909	6.67133	9.98024	8.63525	8.37243	10.6665	11.8826	10.339	0.870108	12.1945	12.2465	5.37509
TCGA-AO-A03V-01	10.4609	11.5579	5.93491	8.91629	9.5352	7.98712	11.9166	6.62489	15.9209	10.5233	10.0883	8.96012	10.6442	10.2879	10.988	12.5858	13.734	9.56538	9.43058	8.61384	10.2138	5.95328	11.997	11.1809	14.606	10.4536	12.2516	7.9233	6.22693	10.8062	8.10483	9.19832	8.99602	11.9355	8.03752	8.50437	8.9198	11.4701	9.79796	0.415846	11.1578	10.945	2.73697
TCGA-AO-A0J2-01	7.79051	10.0089	7.68059	9.04749	13.0975	6.73177	10.8423	2.86961	15.5796	10.4828	9.51629	9.13052	10.1371	9.2118	11.0157	11.8379	13.2019	8.96681	7.59842	7.75859	9.6253	6.18874	13.3559	9.20693	13.6204	11.3557	12.8473	6.06525	5.98963	9.57783	8.18732	8.29595	7.55287	10.6751	8.73177	9.61132	10.703	10.3177	9.54604	0.0792582	12.6902	10.984	6.93693
TCGA-AO-A0J3-01	6.89799	7.99251	6.23903	9.27071	6.01347	9.04367	9.23189	4.97956	13.5397	9.9716	4.87374	6.22472	8.85451	13.0146	9.86416	9.45871	11.9907	4.16103	8.10806	7.37264	8.35515	4.03549	15.8376	8.28342	13.4093	10.8893	12.2194	11.3676	3.48295	7.62954	6.38342	6.31303	8.41106	9.95977	9.11004	9.41474	8.16852	4.03549	8.76181	-0.406655	11.2217	10.1009	3.0355
TCGA-AO-A0J4-01	10.0577	10.8606	7.07253	8.66022	9.84232	7.78636	11.7304	8.37498	16.7146	13.07	12.4626	10.1053	10.689	11.4068	10.6731	12.2863	15.2127	7.64468	8.97627	9.36854	10.6498	5.91078	2.27605	11.219	13.5009	11.6085	13.941	9.70585	7.01966	9.79962	12.2131	13.5573	7.37243	11.1318	8.44704	10.1744	9.78511	3.83549	9.49988	1.14987	12.0641	11.5812	5.98814
TCGA-AO-A0J5-01	10.6711	12.9278	5.78734	9.80237	11.0221	9.75025	14.7571	6.73161	17.9774	11.6913	8.07818	11.3692	10.2233	11.2199	11.8021	15.1798	14.7343	8.81903	10.9255	10.0252	11.1747	4.94665	8.85441	10.5522	14.283	10.1685	12.7151	9.58367	9.18835	10.9235	2.07217	4.37474	8.50958	11.0302	8.70445	11.8801	9.50625	11.6506	9.34962	1.82512	12.0987	12.009	3.11949
TCGA-AO-A0J6-01	9.16027	8.7844	2.5539	8.58876	13.6555	8.96624	9.05202	9.52453	15.689	13.5614	12.0838	7.28537	10.7779	10.3565	11.0984	9.70806	14.6183	8.64873	6.93723	7.61531	9.93328	1.93723	6.40103	12.3422	13.4304	10.6455	14.0593	3.58493	3.42266	7.72905	12.2298	11.9644	6.68139	9.77223	8.15188	8.5252	10.4116	6.00762	8.6645	1.26878	11.8323	11.3434	5.8377
TCGA-AO-A0J7-01	10.1158	10.0809	5.38855	7.2427	6.84011	8.93498	11.4847	4.21083	15.6115	10.4281	7.85357	8.86581	7.64747	10.4724	9.26889	11.8331	12.9581	7.87574	7.97413	7.53499	9.13111	3.76611	13.8244	8.58965	13.4515	9.09183	11.6489	10.3392	5.54055	7.30282	8.32232	8.65646	8.84349	10.9397	8.2444	10.5333	6.91479	12.3273	9.31392	-0.18281	11.3974	10.9751	2.51818
TCGA-AO-A0J8-01	9.87641	11.4302	6.33837	9.12257	10.4843	8.10758	12.5988	7.89008	17.1509	10.8868	9.94146	9.57188	10.3619	10.6849	10.4688	12.8547	14.1007	9.79739	8.89412	8.60196	10.4582	4.44593	14.0119	9.59263	8.49583	8.76453	11.9207	8.02812	7.75117	9.74065	7.98597	5.90987	8.5068	10.9987	9.16348	10.0559	8.55757	9.97165	9.05303	1.40515	11.9425	10.7833	4.78434
TCGA-AO-A0J9-01	10.8818	11.2857	5.28806	9.29462	11.0598	8.57192	12.3073	8.74747	16.2575	12.185	9.7899	10.1666	11.5865	10.7803	12.0923	13.2804	16.1038	8.0046	10.1502	10.4605	10.9147	6.7475	13.4277	12.9867	9.27011	10.5189	10.9501	8.61749	7.31043	14.9821	8.29556	9.50965	8.40701	10.822	8.63088	10.4353	9.88674	9.0922	9.99355	0.921162	11.0174	9.42335	3.34696
TCGA-AO-A0JA-01	10.4961	12.3689	7.11631	10.3458	11.4425	9.12546	14.1891	7.50327	17.8025	11.8467	8.95838	10.8255	11.3783	10.184	11.5951	14.6915	14.3015	10.216	10.6906	9.86752	11.2472	4.92419	14.8746	10.3296	13.6238	10.0848	12.5675	8.91578	7.30528	9.92942	8.88379	9.72193	8.41231	10.0936	8.41828	11.4194	9.60906	9.96349	9.9457	1.30155	11.7606	10.9352	4.19836
TCGA-AO-A0JB-01	8.85294	9.41495	4.77399	9.03702	10.1525	6.56058	10.3784	8.06713	13.962	11.4951	9.74897	8.27224	10.9012	9.51275	10.5967	11.1791	14.7037	7.66151	8.38279	8.11027	9.58819	5.97562	12.5305	11.6037	12.3393	11.0923	11.983	9.30381	7.56058	10.445	12.0276	12.9225	8.54481	11.2928	10.6295	10.0482	8.25941	9.45768	10.3539	-0.765712	11.8641	9.28495	1.45207
TCGA-AO-A0JC-01	10.7439	10.204	5.43779	9.79357	10.6326	7.72432	11.3766	7.73257	13.6925	11.7681	9.17367	8.20075	9.30129	8.69566	11.3234	11.0164	15.3347	8.34566	10.4195	10.9639	10.094	7.14829	11.4846	11.4954	10.8624	8.55159	9.53806	9.23993	6.92218	11.287	10.9518	11.2827	5.70326	10.3023	8.13262	8.6174	11.8376	7.37829	9.45501	0.639025	10.9642	10.6105	6.08456
TCGA-AO-A0JD-01	8.70223	9.05944	3.54399	10.2337	8.87057	8.68123	9.80593	6.56788	14.7852	10.4278	8.81982	8.02442	10.7071	8.6957	9.80533	11.0829	12.7361	8.49518	7.86359	8.31089	9.26095	5.52053	11.9904	8.98426	13.016	9.45166	12.0597	8.46016	5.60102	9.44076	11.7274	11.7655	8.15965	11.4684	10.6481	8.77467	8.70223	7.91622	9.62863	-0.367679	12.2289	12.3654	4.73954
TCGA-AO-A0JE-01	9.36994	12.5239	8.78322	9.08212	10.9605	8.49769	14.1824	5.94596	18.1723	12.8359	8.13095	11.1835	10.1752	12.1144	11.9949	14.5602	14.6551	8.30389	9.89645	9.90604	11.0637	8.20422	11.8774	10.3597	14.2955	10.7632	12.4585	8.50416	8.79907	9.03269	10.752	10.7571	8.30018	8.61728	8.94989	9.22099	9.33685	11.4017	10.0959	0.967821	12.334	11.199	6.47977
TCGA-AO-A0JF-01	9.86466	12.4881	6.19024	9.37777	11.4257	9.09713	14.2527	8.62732	16.8072	11.8117	10.6347	11.8015	9.98342	11.239	12.469	14.3758	15.1437	11.0189	10.6677	10.7532	11.4015	6.07159	10.9216	11.5378	13.2966	9.17689	11.0672	8.51216	7.82739	11.3421	10.2737	10.568	7.59479	10.8194	8.51822	9.49766	9.12817	10.8763	9.82527	1.57621	11.9892	11.4875	4.07981
TCGA-AO-A0JG-01	10.1433	10.8215	5.05977	9.32088	10.0131	8.99116	12.5042	7.13426	14.9812	10.7661	10.417	9.0672	9.14412	10.7454	11.4363	12.5323	14.0127	7.30282	10.1226	9.98072	10.2248	6.59537	8.79044	10.2175	13.977	9.92095	12.1558	9.16811	5.77541	9.46963	10.5138	10.3781	8.47523	10.4458	7.11177	8.76631	8.73971	9.89197	9.43487	0.78996	11.1535	10.6425	4.73454
TCGA-AO-A0JI-01	7.75366	9.47543	5.66501	9.62889	9.77758	9.40305	10.564	6.61684	12.825	11.2952	7.50581	6.83254	9.03771	9.35631	9.58191	10.7717	12.9075	6.62128	9.0139	8.61294	9.16231	6.71786	14.7731	9.28103	13.2703	10.0948	13.1073	10.5794	4.18388	8.4569	7.58476	9.386	7.48156	10.4819	8.81202	9.52891	10.517	10.0767	9.66668	-0.504364	11.9923	11.0268	5.3538
TCGA-AO-A0JJ-01	10.3979	11.2454	3.17033	9.14669	11.7955	9.04611	13.1939	8.44598	15.8439	11.0176	9.81419	10.4041	10.1717	10.6146	11.4856	13.8352	14.4995	8.63238	10.3977	10.0544	10.6606	6.64541	14.5187	10.6794	10.0273	9.13565	11.5289	8.5391	7.24072	11.602	10.4737	9.81994	7.88842	9.63304	8.5335	11.2141	9.61327	13.1346	10.0134	0.647235	12.079	11.1579	5.06563
TCGA-AO-A0JL-01	8.58003	9.67695	6.31238	8.3344	12.747	7.68661	10.833	8.30531	15.3643	13.6494	5.5568	9.55445	13.0326	10.8194	11.7953	11.7192	14.7036	8.25579	8.81161	9.07301	10.2406	1.61193	6.59379	11.0949	13.1543	13.417	12.5939	6.3344	4.29001	10.5356	15.1959	8.31515	7.0449	10.834	9.26586	8.11019	8.09414	4.49946	8.8815	1.35906	11.2063	8.60742	2.29001
TCGA-AO-A0JM-01	9.14163	11.8234	14.2961	9.11354	9.3949	8.50281	13.863	3.96943	17.6944	12.2154	8.3761	10.7131	10.6037	10.7271	11.0993	13.8577	14.943	9.03183	9.62815	9.26299	10.9129	2.93079	14.8767	9.43291	14.185	10.8204	11.2391	6.38082	7.61929	9.96814	5.2109	5.9938	8.01522	9.79851	9.18952	12.1792	7.85135	12.3271	9.29522	1.61766	12.269	11.0729	3.93078
TCGA-AO-A124-01	10.0285	7.90644	4.48104	9.14181	7.96382	8.79834	9.1772	7.64559	14.0041	11.3455	13.6107	11.2773	12.4269	11.1709	9.01022	10.7049	14.3204	9.38299	6.72858	7.63235	9.83789	4.42446	4.21801	10.1618	12.9869	10.9163	12.4918	9.019	2.36555	8.24412	14.8285	14.2995	6.67542	10.294	7.54215	9.6177	10.3508	3.68749	8.94844	0.889445	11.1788	11.0435	4.07828
TCGA-AO-A125-01	7.938	6.60378	2.18311	9.85141	10.0535	5.66424	8.43893	6.79655	13.7647	12.6021	11.398	5.46852	8.30033	8.55671	10.435	8.41993	12.4288	9.44678	7.35638	7.5436	8.66252	2.4055	14.8932	7.63158	12.4579	10.6247	12.5257	9.64596	-0.401825	8.32947	11.7313	4.86494	9.36551	11.9679	9.90022	10.7634	6.3124	10.2785	9.01743	-0.354909	11.7419	8.80639	2.05759
TCGA-AO-A126-01	8.89249	12.539	6.55973	9.50749	9.78944	8.41376	12.6495	6.58907	16.2336	12.8575	6.05975	10.0366	10.0982	9.40034	11.0282	13.327	15.4408	7.54456	9.44023	8.92096	10.2664	4.41376	12.4855	9.57624	13.1083	10.3104	10.6816	9.37997	9.89966	9.31797	6.91626	1.98079	8.64613	10.6207	10.8701	10.2382	9.96891	10.3157	9.33707	0.929346	11.7626	8.25506	0.243791
TCGA-AO-A128-01	11.1143	9.6604	5.50204	9.28575	12.6321	8.09705	11.4684	8.74918	15.6703	11.5901	4.11833	9.35674	10.9457	9.26554	11.0555	11.7086	13.851	3.95122	8.78007	10.3426	9.85725	7.22947	8.88238	11.1404	12.8145	2.2058	13.8639	6.43575	8.91031	9.83129	8.8598	1.44026	5.29824	11.6151	6.88321	4.16273	10.3324	5.18442	7.94646	1.91079	11.9472	11.7469	9.44476
TCGA-AO-A129-01	8.65634	9.92282	6.66597	8.60003	9.08238	6.2491	11.104	7.33551	15.6932	11.8707	12.3853	9.81811	10.9688	10.172	10.2068	11.9821	15.6495	7.4631	8.01358	8.66871	10.0254	4.69314	6.53394	11.9042	12.4393	10.932	12.1363	7.45677	6.1969	9.44323	11.2734	14.2964	8.31004	10.3335	10.0992	9.44483	10.3639	4.77679	9.44905	0.576354	12.3276	9.5051	5.2564
TCGA-AO-A12A-01	9.89353	11.731	6.37342	9.73112	10.6285	8.37639	12.8764	8.30444	16.1399	10.9086	12.4978	9.59263	10.5167	10.7655	12.089	13.0988	14.1335	9.42015	9.80671	9.49914	10.8192	5.17653	10.77	9.8377	13.3521	10.1259	11.6729	7.05223	8.30036	10.6319	11.82	11.6774	8.03919	11.1003	9.39916	9.53607	9.77166	11.2945	9.97399	0.845157	12.3059	10.5633	5.42589
TCGA-AO-A12B-01	7.76674	8.56888	2.92824	10.2411	7.73273	7.69495	9.8688	12.3782	13.5254	10.4614	10.3134	6.65313	6.80271	8.7569	10.0535	9.49725	12.3514	4.98713	7.87466	7.67419	8.80653	2.92824	12.2064	8.37302	13.0879	9.24314	10.7993	10.272	7.08024	8.09147	3.56567	1.34329	8.17827	10.7001	9.66445	9.96472	8.72554	7.58803	8.34187	0.464659	13.2685	10.9134	3.71251
TCGA-AO-A12C-01	10.92	12.6172	7.32566	10.2065	10.7162	9.39695	14.2874	6.50352	18.0947	11.4966	10.8538	11.2803	10.7695	10.418	11.877	14.9178	14.4106	9.24565	10.8836	9.72734	11.2974	4.31039	14.1674	10.5676	13.1126	11.0633	12.7786	9.88637	9.05042	8.26953	10.0138	10.3636	8.13301	10.9948	8.49051	9.73523	8.4458	10.7944	10.0104	1.28699	11.3202	11.2747	2.66268
TCGA-AO-A12D-01	9.77417	12.1141	6.93725	9.61089	10.5571	8.27381	13.4875	5.85997	17.4972	12.3467	9.7308	10.652	10.9646	9.11407	11.3936	14.2717	14.1474	8.95831	9.95412	10.0002	10.7823	7.23752	10.4267	10.6029	13.8458	9.85354	14.4389	7.38998	7.65026	9.72262	9.06313	9.41254	7.41457	11.4633	7.68436	7.30484	10.2558	6.79465	9.44479	1.33749	12.5347	12.506	5.84979
TCGA-AO-A12E-01	9.81632	10.0414	3.68274	10.1317	10.4046	7.94674	12.2193	8.75524	15.486	11.1366	10.5727	9.46745	9.72388	10.0997	11.2003	12.2291	14.453	7.59983	9.23798	9.63744	10.1921	7.026	15.295	12.3889	12.2595	10.9553	13.0286	9.54495	6.21562	11.6738	11.8606	12.1894	8.17937	11.071	9.65612	11.541	9.03204	12.0156	10.8196	-0.627487	11.1464	11.0203	4.75751
TCGA-AO-A12F-01	9.76895	11.1535	6.66397	8.30278	11.6509	7.9124	12.705	7.76164	17.0003	12.126	10.5405	10.5799	10.9341	10.3532	11.7446	13.9027	15.0674	8.89601	9.44852	9.8133	10.8163	4.71158	6.35769	11.1037	12.5564	10.9009	12.4012	3.65425	8.62097	12.4652	10.4902	13.4946	4.30278	11.1333	10.2785	7.18289	7.38731	4.35168	8.90547	1.91081	11.466	10.5313	3.57408
TCGA-AO-A12G-01	10.4769	11.1709	5.43296	9.89845	10.343	7.80735	12.5578	6.95345	16.2279	12.0704	8.37504	10.0471	10.1043	9.89664	11.358	13.2741	14.3711	7.93782	9.5919	9.26491	10.358	5.10434	13.1362	10.96	7.33271	10.5902	11.4313	7.7866	6.45286	8.82782	8.7046	10.014	7.93782	9.50224	10.0123	9.45039	9.42206	8.6865	9.13835	1.21965	11.6092	11.107	4.07039
TCGA-AO-A12H-01	8.53955	9.58228	7.03279	7.52029	7.94884	8.73824	10.5915	4.93734	14.8473	10.3583	7.07212	7.27575	8.05438	11.2698	10.3321	10.9486	13.1494	4.80556	8.00749	8.29098	8.96514	3.0966	13.6318	8.76685	14.2133	9.90247	12.4863	9.34234	6.15772	7.95459	11.252	3.82243	8.77663	9.79758	9.33941	10.6405	9.77771	13.7854	9.57316	-0.60802	12.1255	10.5792	1.56608
TCGA-AO-A1KO-01	9.74841	10.2309	4.92813	9.64253	11.1116	8.57895	11.6035	9.47604	13.4398	11.2425	11.3187	9.25481	9.56945	10.5682	11.1869	11.1512	13.9508	9.04969	9.45238	9.44824	10.2476	9.48979	11.0163	10.9021	13.3055	8.94096	11.1949	5.03505	7.26583	11.9767	14.0194	11.1084	7.33023	10.4783	7.71036	9.46882	9.45994	7.60769	9.78296	0.46468	12.0706	11.4147	4.17522
TCGA-AO-A1KP-01	7.72706	10.6547	5.14885	9.47415	8.40879	8.60091	11.4962	5.14791	15.8431	10.3079	7.78676	9.09214	9.95283	8.76494	9.09126	12.1948	13.1049	9.13531	8.94751	7.64579	9.42629	3.53667	14.9022	7.95428	12.9583	10.9147	11.8703	9.23314	8.1319	7.49219	9.87448	7.51329	8.6565	11.2284	8.78676	11.0993	9.48353	8.11302	9.51464	-0.0883544	11.7651	10.0521	3.31428
TCGA-AO-A1KQ-01	7.98136	10.706	5.3044	9.79586	9.86542	6.13448	11.4464	4.95051	15.4643	11.541	8.13698	9.31439	9.50758	8.82098	9.61201	12.0655	13.9623	7.03601	7.91052	8.06521	9.38106	4.63698	15.4656	9.07829	13.2496	11.8615	12.7567	11.2116	6.83492	9.5201	8.67536	3.71944	8.24764	10.1544	10.1795	10.6878	8.8533	9.71526	9.69694	-0.315873	11.5363	9.63255	4.24995
TCGA-AO-A1KR-01	7.03456	7.76415	6.47514	6.58978	10.5264	5.41986	8.76193	5.57831	12.1797	12.6837	9.92269	6.90367	8.39713	8.57467	9.23364	9.64386	12.7844	6.55941	7.20121	6.75077	8.44925	3.94342	6.58978	10.1307	11.9493	10.9527	12.341	3.2272	6.5388	10.7035	13.8662	12.5167	7.33872	10.9546	10.7653	7.1341	6.70526	7.36822	9.00149	-0.552243	11.6603	8.48325	1.41986
TCGA-AO-A1KS-01	11.0116	10.5461	5.27307	10.9013	10.3893	9.13318	12.1272	7.55034	16.2939	11.0019	7.32157	9.79717	10.3685	9.82161	10.5099	13.2559	12.8207	7.27922	9.80038	9.47148	10.2337	5.28535	13.6218	8.87133	12.8258	7.59992	10.6814	7.49546	5.18407	9.66127	6.96495	7.08219	7.73362	9.78425	7.20361	7.41393	8.35981	8.85906	8.50752	1.7262	12.2047	11.6167	3.40271
TCGA-AO-A1KT-01	8.95882	11.7002	7.74397	8.6596	10.4352	7.75003	12.6101	5.92706	17.2054	12.9046	8.83131	9.68143	10.6938	9.22766	10.1735	13.1687	14.5163	9.75656	9.2796	8.81888	10.4021	5.78191	12.9956	10.1015	14.5982	10.949	12.586	8.12885	8.041	9.76855	8.91097	9.37343	7.93864	9.7932	12.3763	10.4959	8.89101	10.6091	10.0788	0.323356	11.236	10.346	4.24349
TCGA-AQ-A04H-01	9.25417	10.1617	6.92319	7.93537	9.11354	7.07868	11.9808	5.00217	16.2103	9.50407	9.04296	9.0997	9.85066	9.82565	11.1786	12.0766	13.7098	6.60823	9.31232	9.0935	9.6481	3.44265	13.4718	7.98641	14.6369	11.7406	12.6812	11.057	4.21047	8.81439	6.44265	8.4131	7.12498	11.2829	9.37849	11.0585	7.62121	9.43654	9.34117	0.306937	11.2509	11.2885	2.98808
TCGA-AQ-A04J-01	9.2184	11.0046	6.84005	9.21455	12.1464	8.58498	12.4978	8.46892	16.2218	11.9838	11.8817	10.2812	12.3662	11.0578	11.8183	13.0067	14.6174	8.23293	9.86397	9.8906	10.9599	5.41028	5.5826	11.8013	13.1028	8.74827	12.0497	7.26305	7.11237	10.2904	13.0023	12.6691	7.18968	10.0602	7.85594	9.35681	10.8209	6.77882	9.3585	1.6014	11.7981	10.6979	4.15154
TCGA-AQ-A04L-01	9.33769	11.5724	7.65648	9.43827	16.1951	7.42271	12.7041	5.37722	17.2033	11.5622	7.65055	10.7215	10.4118	8.33122	11.2283	13.2901	14.1182	8.83687	9.23467	8.84468	10.5569	8.29749	9.58605	9.2736	13.9258	10.2281	11.5683	1.31069	6.34045	8.3714	8.76877	4.34045	8.10078	10.5787	9.55546	7.20955	8.28798	10.5287	8.60424	1.95262	12.286	10.2571	3.97367
TCGA-AQ-A0Y5-01	10.5305	13.1424	7.19128	9.35422	10.6523	8.81068	13.4251	6.94983	17.8918	13.2739	8.3697	11.6193	11.7778	10.0548	12.4894	14.773	14.96	9.11159	10.6802	10.0639	11.2561	3.89012	11.517	10.658	14.41	9.09212	11.1587	7.53946	7.31158	8.99665	10.78	9.51182	7.02136	10.2317	8.1965	8.28407	8.88366	10.8747	9.31514	1.94095	12.2765	12.2145	3.98965
TCGA-AQ-A1H2-01	9.05891	9.7461	5.00506	8.25654	11.5268	9.94721	10.8062	5.17368	15.2485	10.8902	8.98019	7.88464	8.367	6.98805	9.66817	11.1243	12.7691	8.59845	7.73818	7.67039	9.27238	3.04946	12.6244	8.66505	12.8308	10.0795	12.2605	8.49991	5.64891	7.74989	12.7754	3.04946	7.62894	10.8132	10.1902	8.75911	9.09782	11.7439	9.14508	0.127297	11.2645	10.9667	3.36261
TCGA-AQ-A1H3-01	10.1006	11.5405	7.07267	10.4902	10.5255	8.37523	13.1589	8.11906	17.006	11.1183	10.1562	10.1985	10.8475	10.0876	11.4519	13.4724	14.3322	8.11852	9.9091	9.80873	10.7945	6.02996	12.4518	11.3819	12.4981	9.19161	12.7989	6.68934	8.01909	11.3974	6.61699	9.46155	7.93231	10.9596	8.41133	10.0085	9.88602	10.2305	9.645	1.14949	12.0314	11.0917	4.18815
TCGA-AQ-A54N-01	9.0511	5.82623	1.45117	9.0399	14.0179	7.81751	5.80874	1.83248	11.235	11.2198	10.3468	7.3937	10.6379	10.1359	10.1254	7.70385	13.8372	5.35808	4.73659	6.0511	8.18132	0	1.45117	13.5144	11.9894	11.9226	12.027	6.70857	3.91062	8.30917	12.8904	13.2783	7.48461	11.6958	9.82731	5.25854	6.09504	6.80874	8.42186	-0.240545	10.5946	6.45119
TCGA-AQ-A54O-01	8.7308	9.36877	5.60903	8.03224	7.04442	8.40699	10.023	9.31404	15.3715	9.8647	9.62837	8.43731	7.8396	7.72703	9.33819	11.4698	13.5841	8.36635	7.68488	7.22106	9.15311	5.1496	12.5302	8.06846	13.8073	11.6372	11.4774	10.0207	7.6653	7.75323	11.7118	8.09797	8.47153	12.3051	10.6722	10.055	8.84134	11.0539	9.95989	-0.806781	10.0774	7.29935	1.95695
TCGA-AQ-A7U7-01	10.0293	11.8975	4.5257	9.24204	10.5656	8.97285	13.3234	7.32594	16.0555	11.7876	8.79407	10.4532	9.9325	10.0257	11.5063	13.6092	14.7307	9.18995	10.6002	10.5405	10.6554	6.78771	12.4343	11.0878	9.15678	10.085	11.7915	8.85494	8.63032	9.1938	13.0177	9.4854	7.60306	11.3847	8.51496	8.70645	10.4752	9.71653	9.81918	0.836205	11.4166	10.5653	6.7928
TCGA-AR-A0TP-01	9.97463	9.29251	6.39847	8.66871	8.17453	8.9824	10.7619	9.02592	16.1506	12.5691	12.0104	10.5332	11.477	12.9937	11.3991	11.8003	15.3569	8.34967	7.92241	8.47387	10.5158	0.856229	4.9266	9.43967	13.4051	10.8014	12.6073	7.7703	5.67384	7.14531	13.1427	8.7619	7.63232	11.0797	8.66614	8.57731	10.9582	4.39227	8.57861	1.93716	12.8687	10.5109	2.44116
TCGA-AR-A0TQ-01	9.54943	10.8802	5.19661	8.90778	10.6614	8.11494	11.6536	6.63737	16.238	10.2117	7.37131	8.44794	10.3506	9.52069	10.6607	12.239	13.9233	6.23381	9.45988	9.50828	9.78833	5.89871	11.724	10.446	14.5881	11.3242	11.6767	9.53991	4.66968	10.0013	8.96815	7.11066	8.30545	11.2755	8.51315	11.8144	9.97641	11.9975	9.87234	-0.0840131	12.6911	11.4109	4.65409
TCGA-AR-A0TR-01	10.3332	8.02139	2.1357	7.64547	6.7939	7.95107	9.23372	8.89625	11.6507	7.61749	8.87884	6.29556	6.56196	6.91048	8.78495	8.91541	11.3953	4.47554	6.94095	8.04408	7.87409	4.22315	16.5971	7.23635	14.7588	10.8428	12.5622	8.59717	1.30562	8.23241	5.03051	-1.86407	8.82307	10.9585	8.79212	9.78405	9.03127	12.0634	8.64555	-0.771457	12.0788	11.078	2.83613
TCGA-AR-A0TS-01	9.91383	10.433	6.66542	8.75015	10.927	8.92749	12.6274	7.51804	15.4874	11.7413	13.0949	9.83896	10.49	11.5813	11.0266	12.4037	15.0495	6.60362	9.41255	10.2784	10.6385	6.16409	0	10.4824	14.5592	10.6133	12.9083	8.83017	3.97426	11.2849	11.707	13.2651	7.36084	11.6954	7.773	10.1074	10.8346	6.04035	9.27061	1.36792	12.0109	10.8904	4.92846
TCGA-AR-A0TT-01	10.311	11.5302	6.32809	9.30781	9.79218	8.88595	13.3908	5.7988	17.3606	11.3895	8.45256	10.5737	10.4956	9.15106	10.7745	13.4951	14.3955	7.21779	9.70803	10.4378	10.4398	6.13231	8.99029	9.77146	13.3286	8.4874	11.1072	8.19187	6.98681	10.639	3.61293	1.87598	8.03696	11.2452	8.62043	8.10478	11.1433	8.99721	8.54539	1.89444	11.4567	10.974	6.51982
TCGA-AR-A0TU-01	8.64746	8.06588	8.08097	9.18627	8.90843	8.04892	8.78896	8.90122	13.903	11.6189	9.30169	6.63275	9.48365	9.77046	9.60866	10.6994	15.1489	6.54841	6.67314	8.28586	9.31515	2.71673	0.909351	9.3138	12.186	10.8262	12.5431	2.32441	5.48428	9.444	9.19477	8.86551	8.76216	9.66537	8.10904	8.38105	8.36333	0.646347	7.51385	1.8013	11.9338	10.829	4.27861
TCGA-AR-A0TV-01	9.29251	9.24428	4.50759	6.12908	9.7373	9.05318	10.4145	4.34147	14.5082	9.19431	3.18566	6.73789	8.02632	7.90519	9.58194	10.9349	13.3539	3.61451	8.09846	8.98308	8.34221	4.12909	11.6211	8.59244	12.6667	10.2093	11.5043	5.07019	3.48522	8.74732	5.73315	1.07018	6.74732	9.72661	9.83285	3.12909	8.96602	10.5614	7.75249	0.589726	11.6076	11.4156	5.62478
TCGA-AR-A0TW-01	8.92895	10.7012	5.57359	8.75343	8.78814	8.27019	11.1116	5.29068	15.8981	11.0845	5.70656	8.57855	9.27479	8.34933	9.60982	12.1792	13.1674	7.77522	8.8074	8.77738	9.3313	3.81994	10.5129	10.581	14.7201	12.074	13.1781	8.89452	4.22656	8.59825	7.03392	6.42158	7.93671	10.6086	8.17995	5.38236	9.40839	12.9322	9.08877	0.242532	11.554	11.5071	4.97864
TCGA-AR-A0TX-01	10.4287	11.8812	5.7944	9.68418	10.7297	8.76102	12.8212	6.79795	16.6971	11.1718	4.16476	10.2902	10.5483	10.9511	11.0479	13.549	14.4132	8.27919	9.81459	10.1176	10.3972	6.04417	10.8399	10.1281	14.8835	10.265	12.0152	9.10927	4.10927	11.971	6.43684	5.10927	7.24741	10.801	8.33317	10.4227	10.0955	9.29638	9.24163	1.15553	12.1927	10.6954	6.47576
TCGA-AR-A0TY-01	9.35161	10.2872	4.81021	8.96718	9.23686	6.8267	10.8048	5.49778	14.9292	10.0273	6.87506	7.63873	8.63522	9.25905	10.8716	11.6159	13.4101	5.53719	8.66821	8.47579	9.08628	4.81021	13.9457	9.75851	15.6814	11.6504	12.2415	8.26208	5.50682	7.97644	7.33016	7.60328	8.44007	8.91705	10.0811	12.5362	7.74448	10.5183	9.58844	-0.502163	13.3379	11.594	3.41166
TCGA-AR-A0TZ-01	9.07827	11.4879	7.96751	9.30152	9.97953	9.4302	12.1863	5.06973	16.7512	9.01232	9.20304	9.24233	10.2133	10.6392	10.6292	13.3511	13.1807	6.62684	9.59327	8.81413	10.0879	3.32917	14.6688	7.11177	14.3874	11.8677	12.8748	10.9874	5.13652	7.77447	7.40241	6.91412	6.99754	10.5164	9.42066	10.6042	10.7032	12.5569	9.60314	0.484741	11.2418	10.1925	3.74419
TCGA-AR-A0U0-01	9.34698	9.67665	4.42804	8.25955	11.3125	6.90406	11.0571	8.91223	15.363	10.7457	8.241	8.57741	9.37119	8.41982	11.6197	11.3545	13.3066	7.31556	8.01365	9.3031	9.57641	4.10611	3.55357	10.7695	11.8872	8.66904	12.7941	3.23163	4.3191	7.24287	15.6197	13.4696	7.92745	10.9962	8.90171	2.34713	9.77918	6.53542	8.36174	1.21467	11.7248	11.2853	7.86342
TCGA-AR-A0U2-01	8.89107	10.5444	6.72444	7.22669	9.81215	8.06904	11.2601	5.45394	15.3926	9.86588	5.4401	8.68911	9.10035	9.9028	10.3048	12.3912	13.0558	6.42975	9.05571	8.8873	9.32486	4.03873	14.8815	8.65622	13.0366	10.303	12.0255	10.7514	3.59622	9.94108	4.24155	4.39828	7.89013	8.41016	2.11816	10.0362	10.079	8.79261	8.42332	0.901549	11.6423	12.1248	4.0657
TCGA-AR-A0U3-01	8.90091	9.76003	2.77513	9.58785	9.46397	8.28293	11.2084	5.60684	15.5762	9.04815	9.37876	7.84481	10.5008	9.06976	10.0675	11.8331	12.8478	8.37008	8.61171	8.50759	9.36212	4.77513	15.0143	8.37753	13.7368	9.18876	12.7682	8.30652	5.02306	8.25357	6.66591	9.09104	7.92149	11.4274	7.85906	11.3523	8.1817	11.8086	9.39714	-0.0350176	11.5833	11.3336	4.14437
TCGA-AR-A0U4-01	11.1256	10.0491	6.59291	8.54196	13.7173	6.85936	11.9731	8.84168	16.685	10.9911	12.1609	9.36913	11.9717	11.5703	11.2943	12.9523	15.086	8.96628	8.34578	10.6146	10.8854	3.88475	8.42427	10.7179	14.9492	12.7448	14.0058	2.78042	5.66794	11.4219	8.83895	5.51377	7.02834	10.1118	8.61457	5.99764	10.4239	3.78042	8.52391	2.36151	12.408	11.7226	5.91792
TCGA-AR-A1AH-01	8.30497	9.62107	5.94742	8.86887	13.9023	7.69998	10.8425	4.53614	15.4334	10.4125	10.2284	9.32774	9.29113	10.7565	10.0321	12.4829	13.4081	6.88738	8.10901	8.25833	9.71753	2.00881	6.2504	12.9505	12.1383	7.79672	12.4901	5.19204	5.45728	9.15687	10.3382	11.5002	7.16532	10.5666	9.50999	8.83854	9.29268	7.3693	8.70717	1.01036	12.6901	11.0771	2.1243
TCGA-AR-A1AI-01	9.65339	8.8535	3.44517	9.35656	9.79057	7.52198	10.3862	8.81919	16.3546	10.5573	12.0103	8.99495	12.0476	9.17138	9.87248	11.1763	14.5523	8.42673	7.76079	9.26933	9.90103	4.71195	2.6931	10.3155	13.8199	9.82887	12.2582	4.05987	4.93702	8.98626	9.71254	11.3424	7.72362	9.69546	7.76484	5.86302	10.5123	5.96087	8.24622	1.6548	11.8066	11.1843	6.27171
TCGA-AR-A1AJ-01	10.7585	10.498	5.19939	8.15896	15.3705	8.55583	13.6187	7.61001	16.2113	11.3775	9.86853	10.2922	10.4676	10.8387	11.8562	12.9863	14.518	10.1348	9.22292	10.7173	10.9131	6.28058	3.95146	11.87	12.9031	10.0208	12.1254	6.96938	5.96938	12.3157	7.72493	8.20885	6.25158	10.4774	7.65744	6.11335	10.72	6.43043	8.58763	2.32543	11.2297	11.017	7.29842
TCGA-AR-A1AK-01	10.3627	10.8086	4.6838	9.51708	10.9794	8.59069	12.0562	8.41117	15.2509	11.4603	10.4046	9.25108	9.70856	10.2646	11.5048	12.6079	14.0457	7.24263	10.337	9.99347	10.3741	6.62144	13.7915	11.2956	12.5707	9.64443	11.6351	10.4692	7.21602	10.6437	14.4254	11.9429	7.18107	10.9974	10.2246	11.5091	10.4222	9.28257	10.5808	-0.206699	10.6667	10.6741	5.94684
TCGA-AR-A1AL-01	9.43871	11.4198	4.39697	9.89027	10.8288	8.56324	13.322	8.75835	16.0381	11.482	10.2129	10.6052	10.2016	10.9333	11.6401	14.0252	14.2798	10.3652	10.4201	10.066	10.8444	6.72761	13.0954	11.4265	12.0205	7.48185	11.6417	7.17912	7.812	10.5452	11.1573	11.7496	7.11744	11.67	8.18388	9.38255	9.11744	9.69131	9.76467	1.07971	11.607	10.8905	5.37494
TCGA-AR-A1AM-01	9.3675	11.26	5.46528	9.03185	9.30444	8.00729	11.9543	7.3214	15.3456	11.026	10.7044	9.6041	9.34734	8.89396	10.7162	12.3683	14.3356	9.02698	9.61144	9.38291	10.1037	6.20686	11.4254	9.99185	12.8044	11.3953	12.3799	9.68251	8.75924	9.60475	10.7598	12.0339	8.26934	12.1645	9.38596	10.4258	9.83545	9.28822	10.2596	-0.155858	10.7672	10.428	4.11421
TCGA-AR-A1AN-01	9.88566	12.1453	7.28372	9.54207	10.564	8.35258	13.7375	7.00627	17.5194	11.5419	11.3581	10.3881	8.71668	9.99644	11.4199	14.1641	14.6873	9.66038	10.4168	10.1043	10.9245	5.87933	12.8391	11.1187	12.906	7.14942	11.1009	6.78282	6.2513	10.7	4.2513	1.63988	7.72024	11.4415	8.38582	7.91702	8.64611	11.7827	8.61836	2.30617	12.7259	11.1503	2.55741
TCGA-AR-A1AO-01	11.0931	11.6002	6.0452	9.54263	11.9222	8.9128	12.4675	8.0449	16.5355	11.2111	10.0741	10.8104	10.8209	10.4958	11.9143	13.2815	15.6473	7.87797	9.94182	11.3734	10.9806	6.84536	11.7734	10.1352	12.9953	8.22229	11.7376	5.90985	6.28289	11.9499	12.2051	10.2416	5.886	9.65625	8.33373	8.72507	11.055	7.6397	9.3879	1.59273	11.8275	11.3929	6.36569
TCGA-AR-A1AP-01	8.95077	11.3764	6.27376	10.0835	10.1387	8.30692	12.7732	6.29449	17.3875	9.3779	11.1069	9.83831	11.1544	10.76	10.7779	12.9377	13.8164	9.78707	9.21614	9.27271	10.4815	4.01741	15.0444	9.91828	12.2438	10.5088	13.607	6.5822	6.46954	9.86221	12.0455	9.34435	8.20944	11.8073	8.86151	8.05938	9.46771	8.50749	9.67979	0.801748	11.1081	10.6452	4.16942
TCGA-AR-A1AQ-01	8.69977	10.2454	7.66531	8.63751	13.5987	7.57048	11.1357	5.49367	15.2756	10.1397	11.0783	9.09541	10.6281	9.92956	11.1874	11.8953	14.5512	6.93566	8.48986	9.27092	10.0762	5.00112	7.66163	10.7985	11.6726	9.08584	12.5098	8.28294	5.69078	9.33001	10.771	12.1751	8.06651	9.97396	9.13703	8.04692	9.8591	6.97173	9.11968	0.9565	12.6863	10.6556	6.31371
TCGA-AR-A1AR-01	11.678	10.9516	6.68047	8.36829	15.0251	8.73086	12.6439	6.9222	17.0815	14.6118	8.1659	11.2965	11.1259	10.2873	13.7859	13.5587	14.5488	6.21712	9.28851	10.8951	11.0932	5.92602	5.39289	11.735	12.1852	4.17333	11.7441	3.37582	5.31442	12.5494	3.44293	9.07295	5.80368	10.2093	8.415	5.19296	10.708	5.43471	7.68681	3.40636	12.4946	11.722	5.55336
TCGA-AR-A1AS-01	9.58941	10.6911	6.68168	8.53003	9.44498	6.74361	11.744	2.39969	17.3325	12.072	12.0766	9.88565	9.77138	9.13304	10.9635	11.9321	13.7769	10.1752	8.28342	8.08001	9.96534	4.73143	13.4584	8.03367	14.29	7.97032	10.8788	5.24111	5.27506	8.63179	9.56903	7.76765	8.60535	11.5663	9.92761	10.1583	8.24967	11.7186	9.18076	0.784579	11.8417	11.0964	2.75568
TCGA-AR-A1AT-01	9.64367	10.7796	5.72457	8.53798	11.7655	7.17627	11.6639	5.24671	19.4989	10.2475	6.84005	8.6942	10.2537	9.03941	10.6469	12.6213	14.6304	7.48677	8.94089	9.74651	9.95924	5.22207	12.3347	9.95678	8.97399	10.8807	12.6557	3.37408	4.98288	9.2616	8.76639	5.95904	7.55597	11.5843	9.10878	9.04225	9.60482	8.6815	8.70267	1.25656	12.5153	11.3775	5.78007
TCGA-AR-A1AU-01	10.2655	11.6024	6.35201	9.06417	9.99134	8.59749	12.2694	8.52157	16.9119	11.2896	10.309	10.0365	10.0272	9.93642	11.1187	13.4037	14.2811	8.45155	10.1887	9.62113	10.612	7.50634	12.3645	12.1113	14.1364	11.0843	13.3543	8.7094	6.68849	12.7956	12.8794	12.1368	8.06417	11.7587	8.79625	9.03754	9.50335	11.1846	10.7124	-0.100468	11.6649	11.8981	4.26288
TCGA-AR-A1AV-01	11.1855	11.4674	6.43883	8.40107	9.6194	8.25441	13.4786	5.04239	17.213	10.7279	11.6836	10.0598	9.45913	10.0242	11.4493	13.9447	13.629	7.82656	9.81632	9.22612	10.4474	6.66534	13.4464	8.86106	14.4979	8.84573	11.2272	9.20649	5.38992	8.97737	4.80992	-0.79011	8.50118	10.7557	9.55597	10.3011	9.74723	11.6128	8.9183	1.52906	11.4008	11.0336	2.53194
TCGA-AR-A1AW-01	10.7755	11.2725	4.95537	10.3418	11.6482	7.69058	13.0765	6.94482	16.4464	10.151	6.92874	9.22445	10.366	8.64085	10.26	13.0038	14.1255	8.89359	10.0138	10.9485	10.2854	6.16768	11.6826	11.7242	12.1797	7.06543	11.5571	8.774	5.44331	10.2313	7.08968	6.67997	6.9987	10.7873	6.44331	8.44957	11.29	5.67464	8.71992	1.56548	11.6183	11.1029	7.91297
TCGA-AR-A1AX-01	10.7813	11.3382	6.3382	9.63291	11.1964	7.69476	12.7478	7.6426	16.6435	10.579	8.70002	9.86527	10.4598	10.2549	11.1072	13.2877	13.9254	8.49609	9.9797	10.2594	10.5465	6.90051	10.9893	10.2532	12.5492	7.57115	11.5074	4.64112	5.89135	8.68552	9.70787	9.25137	7.27269	11.6243	8.35162	7.55673	10.5787	9.56612	8.994	1.55251	11.9596	11.5369	6.18919
TCGA-AR-A1AY-01	9.79026	10.445	10.6883	9.68925	11.8818	8.49798	12.5571	7.68861	16.7422	10.7924	12.3866	10.5442	11.723	11.427	10.2524	13.3022	15.6823	8.84202	8.80843	9.07707	11.0409	3.41345	5.90419	9.95261	13.2104	8.59849	12.0221	3.55546	6.09462	8.81521	10.7689	11.2615	6.81756	11.83	8.42429	7.35637	7.87062	6.2208	8.3598	2.68111	13.3302	11.852	4.19932
TCGA-AR-A24H-01	9.56924	9.92447	5.15776	9.98085	9.46022	8.84874	11.2999	6.13202	15.7783	9.95565	4.58687	9.06402	10.6603	8.53336	10.6012	11.714	13.0284	7.09266	8.5847	9.02836	9.45005	4.97718	14.6162	8.2656	12.247	11.342	12.8785	8.97049	5.02965	8.71655	6.94476	1.80727	8.40221	12.3982	7.9678	10.802	10.0086	9.33708	9.10065	0.349404	11.7638	11.9067	4.83111
TCGA-AR-A24K-01	9.601	11.3246	5.60866	10.8914	11.3441	7.59337	12.2173	4.83442	16.0785	10.2542	9.9188	9.4762	11.636	8.73047	10.4488	12.871	12.6263	8.53282	9.09554	8.2546	10.0669	4.77278	11.0935	7.1495	12.7064	8.85658	11.52	5.02803	6.74932	6.64301	10.63	6.52824	7.98181	10.1521	7.9734	3.69305	6.98516	10.3207	8.16375	1.90316	12.3973	11.9287	3.72547
TCGA-AR-A24L-01	10.5683	12.5047	7.81792	9.71004	10.4362	9.59149	13.8972	8.12879	17.9459	11.7148	10.8987	10.866	10.773	12.122	11.6501	14.6621	14.3467	9.03026	10.89	9.90852	11.3731	4.45535	14.4412	8.98859	14.1137	8.81792	11.7121	8.75478	9.96804	9.0317	8.0588	9.39395	6.69966	9.40177	8.64141	10.7805	10.1611	10.5773	9.64693	1.72621	11.4345	11.4859	4.79095
TCGA-AR-A24M-01	9.23602	12.2606	6.88838	9.80492	10.7144	8.67216	14.0077	7.35797	17.2461	11.9517	12.2607	10.6584	10.1488	10.7196	11.5515	14.2468	13.9948	12.0727	10.3266	9.52394	11.1822	5.7076	13.7843	10.2088	14.4687	7.46612	10.5807	8.73792	9.46767	7.31802	10.0828	10.8648	8.14005	10.0521	8.32146	10.7098	8.91592	12.8434	9.86295	1.31924	12.1565	11.3818	3.69353
TCGA-AR-A24N-01	8.9721	12.0769	6.37193	9.75865	10.4961	8.7606	13.6474	8.38435	17.3982	11.1835	9.82765	10.296	13.554	9.17637	10.4072	14.262	13.4955	7.90146	9.87575	9.00863	10.7427	6.13416	11.4111	9.7606	13.2639	8.03623	11.9053	6.71511	6.70705	7.95178	10.8979	6.37193	6.75475	10.4946	8.71511	9.25241	7.741	11.6277	9.04357	1.69914	12.0809	11.2578	4.10991
TCGA-AR-A24O-01	10.713	12.1661	5.90067	9.74502	11.4171	8.88107	14.215	9.26479	17.1874	12.1555	9.92707	11.2504	10.1075	11.1492	12.2416	14.8616	14.8697	10.6074	11.1415	10.9276	11.4365	6.56536	12.6833	10.4678	10.743	9.00634	11.5457	8.13821	8.30698	12.3834	10.0149	10.0909	7.24537	10.6877	7.73586	9.23322	9.57246	12.1223	9.79663	1.63983	11.9945	11.5409	4.63107
TCGA-AR-A24P-01	9.79565	12.4495	7.93691	9.62907	10.7867	9.31004	13.5294	7.34904	17.411	11.2362	11.7426	10.6711	11.3133	9.93093	11.1409	14.46	14.2825	9.77484	10.3456	9.81385	11.1455	4.95216	12.8668	10.1254	12.7412	10.2001	12.339	7.6619	8.79	7.6619	9.31463	10.7259	7.98712	10.253	8.15613	8.4383	9.90809	10.7525	9.58084	1.56461	12.1162	11.3666	4.63696
TCGA-AR-A24Q-01	10.2695	12.4323	9.96998	10.0616	10.6214	8.95186	13.4576	9.40833	17.5419	12.1256	12.5108	10.5351	11.9516	12.4834	10.9309	13.4465	15.3509	7.41936	9.70728	9.36435	11.427	4.15043	8.52575	9.95101	12.7611	6.82332	11.0425	8.11905	8.41568	9.2469	13.7122	13.8826	7.55508	10.6088	7.90619	9.41568	9.83532	5.20837	9.2447	2.18232	11.996	11.5849	4.64596
TCGA-AR-A24R-01	9.44522	11.0534	5.98693	9.74365	9.5431	8.95072	12.5415	6.44586	16.5416	10.5116	10.0146	9.9371	10.0564	8.93227	10.1788	13.1983	13.276	7.42815	9.43059	9.20442	10.121	4.21641	13.6851	9.01235	14.7515	9.452	11.7481	9.74319	4.57189	10.0886	7.85346	8.11051	7.75283	11.5009	10.8706	8.94593	8.89713	11.2847	9.55795	0.563059	11.5718	11.4224	4.80137
TCGA-AR-A24S-01	11.1439	12.0383	6.50102	10.8445	11.2803	8.78702	14.1316	7.08851	18.0679	10.7249	8.89933	11.1861	12.2956	11.2315	12.0717	14.3898	14.6728	8.40324	10.1838	10.8491	11.2395	5.56941	11.8802	10.7911	12.3726	8.8164	11.4101	8.89401	6.1662	11.4334	7.49635	7.43168	8.01909	10.3266	7.83319	7.16914	10.1856	8.17939	9.05732	2.18223	12.5665	11.561	5.86619
TCGA-AR-A24T-01	10.7006	12.5511	6.83313	10.6288	10.8051	9.29034	14.092	7.46045	17.4512	12.3699	9.79284	11.3616	10.2603	10.7015	12.157	15.0075	14.6058	9.66187	11.0566	10.1362	11.3462	5.50507	13.3798	10.3726	9.94059	9.34994	11.7374	7.22971	8.54916	9.3029	7.57984	10.3927	7.80847	9.53106	8.2405	10.5184	9.93585	8.75677	9.30181	2.04438	11.499	10.8928	4.17288
TCGA-AR-A24U-01	11.1521	11.6117	6.80161	9.40852	10.663	8.10718	13.5082	8.04724	17.6721	11.2148	9.19698	10.7051	12.0194	10.2607	11.9873	13.7558	14.457	7.89083	9.84392	10.6383	10.9471	5.86444	11.3994	10.6452	12.1535	10.4364	12.703	3.04886	6.39936	11.481	8.68345	6.62417	7.2907	10.6214	7.67413	5.70878	10.6443	7.12268	8.73534	2.21174	11.542	11.9395	6.09849
TCGA-AR-A24V-01	10.6393	12.8435	7.83743	9.69681	11.9972	8.68778	14.5934	6.41529	19.0125	12.6762	8.29459	12.0879	11.2672	9.97302	11.4884	14.7611	15.007	9.34816	10.4774	10.3009	11.3703	4.95719	12.6639	10.7144	13.2273	9.14508	11.3116	7.33189	9.02032	8.83455	11.4302	8.99471	8.0612	10.8017	8.82392	10.2346	9.25918	8.57363	9.61091	1.75935	11.4375	11.2745	5.89209
TCGA-AR-A24W-01	9.90789	11.4306	4.72473	9.44355	10.6607	9.27932	12.8719	10.1949	15.8414	11.4589	11.7638	10.6006	9.64624	11.3973	11.1589	13.5134	14.3709	9.41899	10.1728	10.0749	10.8966	7.25871	12.4152	10.5396	13.7895	8.90574	12.2118	6.66333	8.38453	11.1903	13.3762	12.8438	7.1017	10.5274	8.136	8.74463	9.40186	12.2182	10.2182	0.678435	11.7966	11.2868	4.72473
TCGA-AR-A24X-01	8.39214	11.898	6.16414	10.3779	11.5656	7.85083	13.7601	6.81383	17.2018	10.6263	10.943	10.4771	10.4964	9.77197	11.0064	13.972	13.4004	9.91463	9.85954	9.23993	10.6866	4.58902	11.829	9.40058	8.77197	7.21272	12.0986	7.56677	8.2872	9.40267	7.42139	9.19469	7.89318	11.0783	7.81036	8.7124	9.66256	9.70817	8.86115	1.82545	11.8127	11.1323	4.58902
TCGA-AR-A24Z-01	10.3067	10.5471	6.16748	10.8119	8.89731	9.34606	11.664	8.07339	16.2406	8.61938	8.39446	8.63275	9.64971	9.63441	10.4236	12.0313	12.5606	12.5244	9.41601	8.92882	10.1435	4.9918	15.5283	8.02134	14.4063	8.87216	11.2591	7.959	6.72148	8.75321	5.03273	0.872868	8.01752	10.3279	7.92679	8.26518	9.07621	10.5707	8.62369	1.51981	11.4483	12.6266	4.51672
TCGA-AR-A250-01	10.1858	12.6013	8.11683	10.6224	10.756	8.85236	14.5451	6.32932	18.1844	12.4486	10.1236	11.0275	10.7106	10.4542	11.5442	14.966	14.6856	9.07168	10.4606	10.0911	11.2889	4.16479	14.9852	9.58381	14.9941	8.96658	11.8701	10.7372	8.6512	9.2179	5.84978	9.90977	7.96419	10.6034	8.0937	11.53	8.93765	12.0486	9.88871	1.40016	11.6271	11.5386	5.36159
TCGA-AR-A251-01	9.92874	10.5533	6.65214	9.29599	10.0627	8.25744	11.7164	9.50627	16.2471	10.4629	11.5851	10.3365	11.2244	11.1848	10.9663	12.5423	14.3126	8.62313	9.13153	9.83124	10.621	5.71487	3.89725	10.2185	12.0068	10.171	12.6935	7.05106	4.35669	11.2115	8.81671	11.9744	8.00159	10.0371	9.05914	10.115	9.20286	5.06717	8.79971	1.82133	12.5364	11.3533	5.50606
TCGA-AR-A252-01	11.3565	11.3548	6	8.98911	11.9581	8.92723	12.736	8.89492	16.1002	11.7728	9.35233	9.69478	9.07087	10.4056	11.7719	13.5195	14.5191	6.78427	10.4095	11.1068	10.7362	6.77649	14.1726	10.2342	14.7834	8.3339	10.6997	3.24512	5.73696	11.8031	9.74595	7.37954	7.18469	9.90466	7.10309	10.3949	10.6553	11.6161	9.3982	1.33801	12.2435	11.8596	6.7997
TCGA-AR-A254-01	11.3879	12.0145	7.90027	10.4065	11.2134	8.23409	13.1395	6.24087	17.8098	10.8555	7.68488	11.1074	10.0214	9.17945	11.9957	13.9057	14.4056	9.86788	9.95362	10.6542	10.8989	4.93152	11.1467	9.07137	12.7466	9.02785	10.7394	7.24518	5.82461	10.8703	13.4521	10.6584	7.24242	10.4846	6.66436	9.86698	10.529	7.33362	9.28442	1.61449	12.0224	12.024	6.40215
TCGA-AR-A255-01	10.9998	11.9085	6.81587	9.72937	10.5345	8.32885	13.8007	7.93214	17.5378	11.5285	9.3537	11.1316	10.3527	10.6563	11.4013	14.1138	13.9876	9.52515	10.4104	9.92767	10.9988	5.31204	11.8617	9.67399	13.6917	9.14888	10.9617	7.79384	6.64296	9.79435	11.3073	9.53303	6.92675	10.1839	9.17778	8.33995	9.82873	10.2461	9.43675	1.56207	11.7265	11.2116	5.47192
TCGA-AR-A256-01	10.8003	9.68862	7.23744	8.63002	8.66304	6.91197	11.5547	8.93204	15.9936	10.0581	12.4352	11.0862	11.5489	11.6428	10.538	12.077	14.4043	9.17012	8.30296	9.07281	10.4374	6.94005	1.413	10.0162	13.5047	10.022	12.324	6.56951	3.19728	9.40359	10.8224	10.3368	7.07597	9.6154	8.1242	8.02444	10.0736	1.05047	8.14786	2.28953	11.7861	11.1113	4.50987
TCGA-AR-A2LE-01	10.3602	10.7019	4.8551	7.34585	9.53821	7.40651	11.9407	6.71712	15.7385	10.0076	9.04151	8.86285	11.0493	9.84574	10.9341	12.2788	13.595	10.7944	9.84182	9.16454	10.001	4.55171	13.3252	8.54401	9.88738	9.55266	13.4716	9.43383	5.06321	8.75867	6.09515	7.07393	8.22353	11.0839	8.65354	9.21144	10.3618	10.3503	9.03776	0.963231	12.3356	11.9765	5.45655
TCGA-AR-A2LH-01	9.54619	10.2005	4.59605	9.27461	11.3325	7.2273	11.4109	8.14424	14.6051	11.6087	9.88707	9.51646	11.6357	10.1244	11.2305	12.2711	14.3929	9.12641	9.25115	9.64708	10.2514	6.6724	11.3399	12.5162	10.629	11.808	13.6632	5.39441	7.53601	11.3034	12.521	13.5239	7.43004	10.8974	8.78673	8.09485	10.8139	11.6416	10.2689	-0.0175027	11.811	11.0619	5.61164
TCGA-AR-A2LJ-01	9.18211	10.7311	5.23894	8.35379	9.78279	7.87955	11.3195	6.76314	15.4598	10.8246	8.66558	9.28185	10.1019	8.90913	10.4983	11.9839	15.4708	7.42498	8.81305	9.20718	9.7946	6.06698	12.4134	10.8066	11.8975	10.1784	13.0433	9.43916	7.71157	12.0878	11.2196	11.7389	8.71449	11.3953	9.34722	9.28087	10.1108	7.68801	10.1847	-0.390091	11.0584	8.78418	2.67009
TCGA-AR-A2LK-01	11.0437	11.3341	6.37308	8.73565	9.95628	8.73462	13.1099	5.32242	16.8908	10.4484	8.17817	9.645	11.2307	9.61515	10.8258	13.4595	13.6924	8.10687	9.42786	9.45836	10.2794	5.2576	14.4796	8.55761	12.8853	10.1611	11.4173	9.61571	5.86528	8.99885	6.82335	7.59547	8.2199	10.5527	8.97032	9.22577	9.3777	8.11163	9.18325	1.09619	11.7108	11.5752	3.40961
TCGA-AR-A2LL-01	9.36379	10.5238	3.53011	8.85204	9.98595	6.92243	11.4805	5.23416	15.7255	8.96683	9.01292	8.54831	10.5427	8.18654	10.4097	12.3886	13.7995	7.6594	8.64713	9.26736	9.45236	4.73957	11.9999	8.4638	9.46969	11.3483	12.5421	10.6295	6.54692	9.58132	12.746	6.67477	9.04187	11.4505	8.80624	7.30819	10.1923	4.88767	9.20168	0.250684	10.8353	10.9092	4.02197
TCGA-AR-A2LM-01	10.3788	12.725	6.61021	10.2086	11.079	8.72983	14.1913	8.29264	17.2007	11.4861	11.5744	11.1909	11.4568	10.6504	11.9699	14.6839	14.2307	11.1803	10.9051	9.88276	11.4314	5.69317	11.872	10.0553	9.94867	9.08306	11.8737	6.98422	8.84602	9.14796	11.4465	9.95311	8.24233	12.0507	8.20115	9.33295	9.73396	11.2555	9.6306	1.80076	11.2002	11.0134	4.75951
TCGA-AR-A2LN-01	10.6668	12.2985	8.01179	9.35102	11.4527	8.69297	13.8436	9.14066	17.0153	12.0554	10.4288	11.0716	10.9474	11.089	11.9074	14.3269	14.7221	9.75186	10.6571	10.3112	11.3871	7.46669	11.9178	11.2689	11.0656	9.02725	12.8724	7.35838	9.12966	12.4476	10.5036	12.2201	8.28566	11.5869	8.6616	8.82269	9.19547	10.8093	10.1553	1.23184	11.4709	10.6993	5.32373
TCGA-AR-A2LO-01	9.84608	11.1192	4.59334	9.63866	10.7357	8.43535	12.6015	8.16514	15.6069	11.2372	10.949	9.4692	9.70231	10.0239	11.0961	12.9666	14.122	8.30553	10.104	9.72437	10.4221	6.07217	13.0663	10.8525	11.0278	10.3073	12.6533	8.82502	7.76667	11.0913	11.4089	12.4503	8.09132	11.1259	8.54456	9.51245	10.1196	8.58949	10.0885	0.333584	10.8254	10.8078	5.16803
TCGA-AR-A2LQ-01	10.8997	12.8149	6.48961	10.0314	12.6567	9.60855	14.1398	9.38577	17.535	12.0431	10.3702	12.088	11.5492	12.0322	12.4455	14.9068	15.1897	9.34966	11.0621	10.9764	11.7787	7.19005	10.3773	12.1426	11.203	9.61975	12.1518	7.7407	7.90746	12.3212	11.4154	12.1679	6.94357	10.7011	8.64274	9.19582	9.28186	9.34344	9.90269	1.87602	11.8205	11.6155	3.94904
TCGA-AR-A2LR-01	9.60854	12.6264	10.0351	9.97301	10.8372	10.1683	12.5113	10.1388	16.5742	11.2241	10.5317	11.5714	11.6615	10.7373	11.0517	14.2106	15.3008	8.06611	9.34237	9.90742	11.3039	5.43332	6.38385	10.1573	11.415	3.27952	9.73731	9.40467	7.275	11.4987	11.7676	12.518	7.56122	12.0331	8.50448	7.67527	9.27839	4.71248	8.74324	2.56064	12.0816	10.7873	2.65803
TCGA-AR-A5QM-01	10.437	11.1045	3.47632	9.70668	10.1305	8.49068	12.2803	7.34777	15.5529	11.622	8.97967	9.60643	9.59734	12.4331	10.9854	12.4916	14.7697	8.67638	9.46727	9.60065	10.3378	6.33231	14.7923	10.8133	10.0229	10.7105	13.9838	9.18781	6.77498	10.4004	9.93706	10.8044	8.61873	10.7856	9.0407	9.67874	8.93444	11.5497	10.1393	0.198537	11.3769	10.1294	4.69045
TCGA-AR-A5QN-01	8.8479	10.5462	4.59903	8.19148	10.6024	7.81626	12.202	8.37075	14.974	11.1628	10.0012	9.90873	9.27921	10.2159	10.7275	12.2615	14.5699	8.60577	9.62169	9.37249	10.0938	6.36456	15.4903	12.7333	9.98876	10.139	12.6457	9.36323	7.72831	12.8643	11.4984	11.5497	8.6024	10.9623	9.16279	11.1011	9.93843	8.97233	10.5356	-0.441744	11.4872	10.6886	3.86205
TCGA-AR-A5QP-01	9.10885	11.0341	4.2051	9.50411	9.86331	8.40946	12.4565	7.21374	15.9101	10.8701	10.038	9.58241	10.3763	9.34332	10.2495	12.9488	14.3909	7.21681	9.37764	9.05658	10.0578	6.03909	13.4673	11.5101	10.8965	11.6112	14.1105	9.65164	7.93657	10.0647	12.9633	11.8108	8.47595	10.7039	9.04567	9.5286	9.78941	9.15016	10.3974	-0.339579	11.527	9.7881	3.85146
TCGA-AR-A5QQ-01	10.5029	10.592	8.16058	8.76214	9.79317	7.1044	11.5934	6.1916	16.3438	11.6104	15.9578	9.75469	11.4452	10.6666	11.0808	12.1276	15.4235	10.2563	7.94194	9.0527	10.7181	6.49845	8.148	12.1949	11.9644	6.02408	11.2737	8.11994	10.8641	9.81083	11.9761	15.8663	6.7049	10.0123	10.4633	10.3651	9.91249	9.15304	9.96189	0.756187	11.8231	10.2766	8.08341
TCGA-B6-A0I1-01	9.53461	6.72855	2.371	5.53086	8.72083	8.45447	8.03277	8.6652	12.8205	12.3343	10.9873	6.89063	12.5548	11.296	10.8212	8.94559	11.7155	6.77187	6.12106	6.19117	8.77441	2.45846	2.17833	9.20151	13.1363	12.0262	13.8447	8.46639	1.95595	12.6874	12.0597	12.7252	7.92558	10.1179	8.43708	8.53213	9.6207	7.05749	8.96653	-0.192123	12.3839	9.68274	1.371
TCGA-B6-A0I2-01	10.0033	7.88724	2.93853	9.45376	12.9262	4.43603	9.20972	5.97146	13.5397	10.9909	9.32781	8.92655	11.1797	7.29815	9.28047	11.3404	13.8859	6.37463	6.85107	8.05319	8.99374	4.40565	7.86787	10.2971	12.2233	10.4881	12.8078	4.24338	7.86229	7.80235	8.49131	11.1266	8.19758	11.0805	10.2168	7.49492	8.4786	7.03594	8.8306	0.163146	11.5316	9.65923	5.07989
TCGA-B6-A0I5-01	8.24816	10.8402	6.6632	9.48415	10.728	7.43948	11.2607	5.81354	15.9129	11.2946	11.8501	8.91155	10.6522	9.21864	10.4819	12.3659	14.2746	8.49427	8.31888	7.92823	10.0091	4.44876	12.0663	10.152	12.1695	9.94389	12.6809	8.72177	8.7275	9.57909	9.70251	13.5044	8.96425	11.2057	9.70832	9.58542	9.14777	11.7952	10.1237	-0.114668	11.8877	8.43248	2.16334
TCGA-B6-A0I6-01	10.7424	11.3405	7.02447	9.27642	8.48344	8.38761	12.8349	8.93446	17.268	10.2871	11.7756	10.394	10.9523	11.5573	10.8205	13.111	16.2182	7.31444	9.25604	8.86281	10.7421	2.46477	5.55224	10.3881	12.3663	9.21185	12.2283	6.29767	9.61875	9.07211	13.0338	12.8536	7.31861	10.9456	8.49084	8.89523	10.7533	5.91324	9.14142	1.60065	11.7425	10.2559	2.46477
TCGA-B6-A0I8-01	11.8856	11.4337	5.28895	9.34692	9.84379	8.74102	12.3772	5.27818	16.2253	10.2882	8.67079	9.68017	9.6451	10.5133	10.6321	13.3638	13.3169	8.30474	9.56964	8.73574	10.1571	3.18115	14.6229	8.69277	14.1057	10.5102	14.3949	9.04256	5.31185	8.49809	10.7227	7.69821	7.08472	10.5681	8.84477	11.2961	7.73468	11.609	9.64226	0.514789	12.3312	11.7859	1.49308
TCGA-B6-A0I9-01	8.95283	9.49418	5.57897	8.83195	8.90186	8.1017	10.6611	5.78653	15.865	10.3073	10.2011	8.35438	9.26379	8.54737	9.96532	11.8455	12.8856	8.11668	8.32743	8.32457	9.41566	3.90474	12.1513	10.0579	14.3756	8.57053	11.7279	6.89319	5.77642	8.66417	9.20814	9.76537	7.83799	10.3805	11.3319	9.37668	8.68889	12.7244	9.49622	-0.0805602	11.7529	10.736	4.57897
TCGA-B6-A0IA-01	7.98008	7.66852	4.23066	8.74909	10.9485	4.66035	9.3532	4.06848	14.0068	8.80206	9.60889	7.87804	6.89672	6.59894	8.70739	10.4389	12.8126	9.98827	5.99099	6.16284	8.27757	2.78589	14.3808	8.21958	12.411	10.6651	10.5344	6.96468	7.94238	8.40058	10.6914	10.2848	8.36749	10.1981	10.6487	9.68875	6.35742	10.5788	9.36	-1.08243	11.6933	11.023	4.4986
TCGA-B6-A0IB-01	8.07097	8.72257	3.57998	11.0837	9.10524	8.53794	10.2657	5.12582	14.7341	10.1706	5.22851	7.37615	9.9058	7.80098	10.265	10.8119	12.8905	6.16494	7.41238	6.76713	8.701	4.22851	13.974	10.8659	13.1476	13.303	14.1986	4.77992	7.72367	10.8574	5.05703	5.60893	8.41082	9.91983	10.0012	10.2242	5.64665	10.5257	9.32194	-0.620941	11.4751	10.3086	3.12542
TCGA-B6-A0IC-01	7.79724	6.2911	2.52735	7.66689	4.72374	8.97924	7.77368	6.0374	13.1903	9.63237	8.41202	4.58623	10.9725	6.42216	8.66689	8.10099	11.6658	5.48927	5.90978	6.91679	7.58809	3.6148	12.32	6.82502	13.1622	9.35812	11.3142	8.00577	1.52732	6.7721	10.8218	4.57173	7.60949	12.2034	9.33684	8.74328	7.16879	10.6939	8.47345	-0.885364	11.8835	11.0437	2.1123
TCGA-B6-A0IE-01	8.76839	10.0271	3.33545	7.69769	10.0036	6.42857	10.8903	6.0202	13.576	12.3228	9.89515	8.13765	10.1868	8.11856	10.2803	11.6353	13.7215	6.9482	8.95418	7.84219	9.2395	4.01352	12.1778	9.25591	15.0504	11.2525	12.31	6.3652	7.71858	9.94279	9.79325	11.2721	9.91841	10.2278	8.49734	10.6353	7.2132	11.097	9.8083	-0.568801	13.6218	9.31197	1.88799
TCGA-B6-A0IG-01	7.64208	10.1448	6.89397	9.40304	9.32293	8.62084	11.7007	6.15434	16.2726	10.5625	9.23663	9.41153	9.30971	8.92623	9.92669	12.2095	13.0935	7.28931	8.20016	7.84275	9.60819	4.05268	14.5332	10.1231	13.6896	10.7156	13.0518	8.08078	6.36925	10.4079	9.92623	10.3984	8.77858	10.5109	10.6259	10.2643	9.5469	12.6307	10.218	-0.609808	12.1541	10.3889	3.05268
TCGA-B6-A0IH-01	9.26806	11.5623	6.92747	9.87881	10.6092	8.42128	13.098	8.75501	15.576	11.5368	9.19296	10.6234	10.9588	10.7921	12.0928	14.085	14.975	8.6878	9.81631	9.83711	10.8347	6.07829	10.8312	11.3462	13.3301	10.6392	12.992	6.09936	6.91564	10.1539	9.8253	10.4961	8.33068	11.2301	8.74906	8.0215	10.1978	8.12782	9.60967	1.22505	11.8662	10.9	4.5758
TCGA-B6-A0IJ-01	9.77184	8.50928	5.78704	7.99312	12.9323	7.76118	10.3573	5.19521	16.2703	10.9905	10.9046	8.5648	10.674	8.98437	11.7833	9.78291	14.7219	9.23913	7.5472	8.97957	9.83749	3.59125	8.20253	12.5125	12.0431	10.6718	13.0665	3.74995	4.80884	8.99074	10.7184	12.8474	7.5765	9.91485	9.51261	8.81334	9.89842	6.17621	9.00559	0.831901	11.8318	9.89842	5.45039
TCGA-B6-A0IK-01	10.3105	10.2092	8.28871	8.27532	10.1221	8.04212	11.4533	6.22704	15.9299	11.015	11.4813	9.25908	10.3891	12.568	10.6905	12.2877	13.3657	7.2316	8.54462	8.61224	10.2152	4.99059	12.7961	9.71007	14.6019	11.0915	12.7636	10.3596	6.00364	11.13	9.18651	13.5	7.11009	11.3707	8.19791	8.88871	9.79513	14.1455	10.3319	-0.116702	11.984	11.6779	3.79419
TCGA-B6-A0IM-01	9.64962	11.6264	7.25721	9.44349	9.23318	8.61238	12.8859	5.76469	17.2052	10.5894	9.35541	10.196	9.17726	9.89715	10.9743	13.408	13.9651	8.49387	9.34022	9.53222	10.3304	2.79023	14.6215	9.88705	13.0562	8.77103	13.1644	10.356	5.48211	11.4867	5.71915	2.33771	7.81771	11.7205	8.67382	9.36882	10.2694	10.1284	9.15592	1.17444	11.3444	10.9353	3.73365
TCGA-B6-A0IN-01	9.51905	10.6766	6.46232	8.07782	11.0006	8.23057	11.9561	7.60063	15.4616	12.4466	9.26747	9.43309	9.69514	10.263	11.7115	12.7161	15.0544	6.32482	9.74646	9.75069	10.2697	5.7356	12.0047	10.9902	13.8756	10.0891	12.2937	11.5443	5.72278	12.551	6.62967	8.58254	8.36664	10.7719	9.30452	10.3354	10.0531	13.1704	10.1189	0.150832	12.3222	10.1508	3.55928
TCGA-B6-A0IO-01	8.92157	10.7806	4.78837	7.6055	8.78191	7.74034	10.6472	5.01091	14.757	10.2871	11.0147	7.94294	7.99224	7.97913	9.2218	11.2622	12.7611	6.8919	7.82317	7.35315	8.97814	3.68145	13.9319	9.26564	14.8371	9.45742	12.8526	8.50849	6.03267	8.92157	8.49408	8.3164	8.69296	10.9108	7.92157	10.838	9.4742	11.885	9.64834	-0.670203	12.8897	11.4136	2.20339
TCGA-B6-A0IP-01	9.25811	10.1435	5.36372	9.49328	9.79249	6.70321	11.7149	7.09945	15.3413	10.6191	10.7198	8.54559	10.4664	8.82672	9.95765	11.8946	13.4595	10.0536	8.5205	7.98263	9.7978	4.90551	13.2553	9.97382	9.6619	9.36126	11.7272	7.2462	7.83647	9.97943	10.8943	11.092	8.68073	11.4594	9.24086	10.5832	8.69153	11.3022	9.75831	0.0394909	12.3338	10.3717	4.11824
TCGA-B6-A0IQ-01	6.81674	8.43395	11.6497	7.61812	13.8897	4.7385	9.16439	3.47496	13.623	13.1051	10.7008	9.47405	9.04495	10.7639	11.359	12.3904	15.2805	6.81736	7.23572	7.14846	9.63647	2.96322	4.21697	9.65616	12.0426	9.23	11.8267	8.80096	6.6764	9.21624	8.86825	14.4067	7.72015	10.9163	8.84114	5.274	9.24291	5.78633	8.5697	1.06677	12.1634	9.4433	3.75462
TCGA-B6-A0RE-01	8.62043	10.203	8.10585	9.20067	12.972	7.75278	11.5553	7.13711	15.9285	12.5389	10.6464	9.56271	10.4665	10.8377	10.3934	12.2985	15.5725	9.2176	7.70822	7.94575	10.4332	2.43344	5.71354	11.3576	13.1517	11.1727	13.377	6.27713	6.27713	9.59258	11.302	13.2892	7.6317	10.8585	8.82942	9.13783	7.78594	6.38762	9.09266	1.34053	12.4941	10.8431	3.62608
TCGA-B6-A0RG-01	7.8274	10.7648	5.93019	8.9166	8.91964	7.54686	12.8537	5.31277	16.4404	11.0387	10.24	9.52215	10.9208	9.28305	10.2497	12.7471	13.3455	9.48989	9.5003	7.9862	9.94179	4.0677	8.96582	8.80302	14.5153	12.6334	13.5184	10.0697	7.85303	7.94514	11.6258	11.8246	8.27123	11.5841	9.75547	11.237	9.2971	9.86014	10.1075	-0.165686	11.4595	11.1857	3.19324
TCGA-B6-A0RH-01	9.18278	11.6737	6.82192	9.66577	10.8109	8.36686	12.5031	5.48976	17.2992	13.9695	10.5115	10.6553	10.704	9.82411	11.1238	12.7825	14.6126	9.17422	8.25439	8.16733	10.5797	5.39071	12.7119	8.89251	12.8457	10.8296	11.8694	4.60972	8.54345	8.3164	11.5628	10.652	8.3833	11.1016	10.0232	8.47539	9.05803	10.2964	9.62129	0.958375	12.6474	10.4705	4.45998
TCGA-B6-A0RI-01	9.89027	12.0451	7.93712	9.68976	8.95129	8.12882	13.5238	4.48579	18.3786	12.4427	11.4396	11.0888	12.0408	9.11042	11.6817	13.9091	15.4955	9.44074	9.55375	9.30096	10.9267	5.09519	12.1744	9.38547	13.5804	10.1453	12.0145	9.42931	6.96346	9.32219	10.1433	11.3245	7.73577	11.4288	9.94517	10.3524	9.10451	12.1373	10.0166	0.91013	12.2913	11.3291	6.47579
TCGA-B6-A0RL-01	8.60106	4.46948	-0.115441	7.45438	6.68326	9.45121	5.25375	2.79654	11.4718	6.76717	6.8192	4.2303	9.95599	4.91427	6.60334	6.25376	10.2702	3.91427	4.78064	4.91427	6.27447	3.85415	14.3511	7.15754	13.3432	10.7684	13.3074	11.6086	1.10688	6.32747	12.3697	6.67894	8.29108	11.4444	9.97552	10.7549	5.84646	7.13245	9.07754	-2.80307	10.6502	9.90365	2.69187
TCGA-B6-A0RM-01	8.99389	9.82383	4.95305	10.3718	7.81717	6.63719	10.9023	3.8662	16.8971	8.94186	3.47731	7.65224	9.79586	8.05096	9.17254	11.0266	12.8332	9.42933	9.49691	8.58715	8.93632	7.51898	11.2544	8.75344	12.9766	11.015	12.7858	10.8507	6.75344	9.33763	9.2521	-1.52284	8.46884	11.7432	8.73824	9.16819	9.2911	7.82161	9.07097	-0.134648	11.8347	10.8186	3.6066
TCGA-B6-A0RN-01	8.65321	12.9281	7.66348	9.62793	10.4932	8.10175	13.7321	5.72927	17.3833	11.3424	8.27263	11.1521	12.1133	9.01954	11.0816	13.865	14.5438	9.3474	9.56039	8.39576	10.6503	4.41848	12.2606	8.6369	9.41153	10.4059	12.3348	8.303	9.92444	8.71522	6.303	6.37625	8.78682	11.3328	9.23374	10.2044	8.26107	10.4301	9.13759	1.51273	11.7789	10.2416	3.96597
TCGA-B6-A0RO-01	8.36836	10.1959	4.03989	7.23581	9.17142	9.7904	10.6759	8.68443	13.9684	11.1658	9.33401	8.29058	8.82364	8.71694	9.89742	11.7042	12.543	9.66261	8.54278	7.18631	9.39989	4.09142	15.9082	9.16015	14.9573	12.3321	13.4684	9.93052	5.71796	8.41966	10.6711	10.7715	8.96157	10.7164	9.8947	11.4513	7.25005	13.3469	10.4147	-1.01478	12.5309	11.3379	-0.156498
TCGA-B6-A0RP-01	9.06196	11.9658	7.0518	9.52768	9.29444	8.03604	13.5643	6.44748	17.3572	10.2572	10.865	10.1943	10.1872	9.39366	10.8674	13.7367	14.4958	7.84836	9.63682	9.22799	10.4509	4.92056	11.198	9.89456	12.8839	9.66779	11.8675	9.54783	8.53049	9.195	3.98768	3.66575	8.1147	11.214	9.01688	10.9214	8.49748	13.1413	9.19206	1.2588	11.8202	10.949	4.0643
TCGA-B6-A0RQ-01	9.1686	9.92082	3.92312	9.6599	10.8771	6.80427	10.2425	10.6661	12.5189	11.4924	11.6185	8.07328	9.13337	11.0132	10.8704	10.7034	14.4369	10.0231	8.273	7.64604	9.85324	5.88584	12.7563	10.9423	13.6141	10.28	11.7822	7.88395	8.0175	10.3866	15.7828	14.1095	8.32522	11.3732	9.29283	10.301	9.07411	9.9364	10.5732	-0.719928	11.8977	10.9194	3.70073
TCGA-B6-A0RS-01	9.12595	10.4618	5.87559	8.23578	10.2392	8.90818	11.84	6.61989	15.7208	11.4769	9.05325	9.80097	10.7705	9.10792	10.592	12.911	13.8809	10.323	8.54466	9.08042	10.1284	5.56525	12.7597	9.44756	13.1765	11.4855	13.7883	7.71147	5.47598	10.4766	11.4572	9.1013	6.51135	10.3399	9.39982	10.1005	9.23352	9.69398	9.74849	0.379948	12.88	12.177	5.14378
TCGA-B6-A0RT-01	10.0894	10.6832	5.30091	8.54638	12.1875	9.12807	12.1885	7.41916	15.5871	12.5375	8.5291	9.29215	10.2965	9.23545	10.6234	12.4789	14.2457	7.81228	9.67445	10.1796	10.3018	6.53159	5.70426	11.1973	12.6342	11.2602	12.2974	8.86929	6.06781	10.8368	9.58272	11.0016	4.32399	9.62051	9.09658	8.90704	10.6164	6.56103	9.12404	1.17772	11.2421	10.7393	6.87027
TCGA-B6-A0RU-01	9.84999	11.5133	9.0453	9.22798	9.97939	8.71463	11.471	10.0153	14.8509	11.1794	10.5338	11.4988	12.1659	11.2471	11.3325	12.8152	14.7021	11.1051	9.14746	9.17406	10.9785	5.6137	8.96358	10.7813	13.2965	9.06932	11.713	5.99703	8.26839	10.0487	12.8067	11.852	7.50517	11.0953	8.92513	8.66252	9.10602	7.30607	9.47119	1.50726	12.2756	11.7759	2.41208
TCGA-B6-A0RV-01	9.41332	10.2024	2.93759	10.2652	10.8958	7.43449	10.8789	7.08412	14.2394	11.0376	8.8228	7.6612	10.8391	8.95528	10.7068	11.3936	13.6967	10.2093	9.24725	9.02728	9.7474	5.65544	15.6275	10.0847	10.5776	9.54453	13.129	9.31719	5.41758	9.52018	10.4554	10.1895	8.69247	11.496	9.40047	10.1279	9.90276	8.73405	9.87484	-0.12744	11.3707	10.9352	5.02951
TCGA-B6-A0WS-01	9.29368	11.9235	5.58381	10.2679	10.0168	8.86498	12.8555	6.31512	16.5447	11.0199	10.0825	9.6977	10.4734	9.44534	10.9106	13.6789	14.0561	8.17733	9.61858	9.33564	10.4081	6.9262	11.7963	9.68515	13.7713	9.70955	12.2396	9.18245	7.87027	9.12518	6.67369	9.50437	8.07107	10.2562	8.86073	11.5568	10.7649	6.93431	9.584	0.824097	11.2379	10.5081	5.22271
TCGA-B6-A0WT-01	9.11135	12.3858	8.96309	9.01947	9.44954	9.18882	13.7456	6.33742	17.56	10.2394	10.0977	10.5783	11.2865	9.79866	10.5202	14.1879	14.36	9.92209	9.86285	9.12922	10.7872	4.67139	14.03	8.90816	14.3082	8.47623	11.0012	8.90816	8.12441	8.47371	9.88179	9.7359	7.76916	11.0952	7.97205	10.9563	8.0952	10.1284	9.56092	1.22627	11.3163	11.153	4.59924
TCGA-B6-A0WV-01	9.54269	10.0299	6.06666	9.33433	8.14899	8.84326	11.2959	8.38714	16.1861	10.2339	9.85101	8.72554	9.91895	8.40591	9.54966	11.944	12.6364	9.09186	8.17392	7.69924	9.70327	1.65485	12.8113	8.45667	14.5331	10.3146	12.3405	8.73319	6.46954	9.02616	8.37887	9.56602	8.25263	10.7948	7.33533	10.4613	9.59401	11.949	9.45128	0.251985	11.5197	11.6798	3.54793
TCGA-B6-A0WW-01	9.94599	10.8467	6.89785	9.54555	9.70913	8.72857	12.6684	5.91669	16.6514	11.8398	7.76103	9.96086	10.8485	11.1497	10.7969	12.87	13.8362	8.36102	8.69733	8.40761	10.272	4.46901	13.6478	9.29995	13.8989	12.1595	13.137	9.05705	8.20874	8.23073	7.63482	8.41962	8.40519	9.29604	10.8266	9.71596	9.98935	10.7686	9.83322	0.43875	11.4623	10.3517	4.0905
TCGA-B6-A0WX-01	8.39881	12.1976	7.60114	8.84432	10.0121	8.62212	13.7514	7.27318	16.633	13.1047	12.3665	10.8865	14.2324	11.6129	11.0536	13.6714	15.6338	8.38578	9.56486	9.0389	11.1443	4.30159	6.08496	12.0216	12.8917	12.1524	13.3514	7.02321	10.9694	10.3481	8.72914	12.9722	8.16148	9.59196	8.55389	9.14804	9.34682	6.56115	9.54171	1.60255	12.4156	10.6022	3.45913
TCGA-B6-A0WY-01	9.9326	11.2187	6.91503	9.48718	11.0497	7.58542	12.0178	8.6433	15.435	11.7938	11.903	8.96671	10.364	10.9493	11.645	12.66	14.3144	10.7045	9.47501	8.50889	10.6785	5.79955	11.5413	10.1441	14.25	10.3075	11.4449	6.85645	8.06913	8.15751	12.9086	13.3092	7.88213	10.757	9.62281	10.4674	9.59322	11.7493	10.1682	0.510226	11.7775	10.6667	4.73164
TCGA-B6-A0WZ-01	9.19745	10.6811	4.17775	8.41959	9.60804	6.61604	11.784	5.60568	15.8647	10.8051	8.6925	8.9758	9.32506	10.7035	10.6003	12.4498	14.7493	10.9954	8.27368	7.50831	9.75166	3.74335	15.0277	9.23086	13.0406	11.5909	11.939	7.60804	8.16325	8.08079	10.2825	8.88373	8.95175	11.307	10.4845	11.1238	6.15595	11.4979	9.83009	-0.0784358	11.9842	10.1912	3.62136
TCGA-B6-A0X0-01	6.94472	9.3769	6.19116	10.2111	9.34644	5.64734	10.2974	5.33925	14.823	10.2316	11.2832	7.46212	10.1549	8.24958	10.1694	11.0965	12.4821	9.86942	7.20947	6.74803	9.15668	4.48175	11.8182	9.48053	12.6813	10.5704	12.498	9.26524	6.5107	6.96578	7.15494	10.9579	8.58064	11.2992	9.41568	9.85726	9.55423	9.15188	9.42609	-0.269411	12.8003	10.8298	2.44223
TCGA-B6-A0X1-01	8.83468	7.79997	8.54045	9.96598	13.3627	9.2053	10.117	7.00515	14.6773	10.7648	10.1539	7.62432	10.7594	11.31	9.80524	9.70263	12.3191	9.64699	8.23943	8.20264	9.90185	3.57992	3.70546	10.2677	12.7414	9.90839	12.8401	5.86196	1.70545	10.9254	10.9699	12.1983	5.97847	9.76795	9.49987	6.41511	11.0096	8.90676	8.60481	1.29704	11.6991	12.0164	5.99086
TCGA-B6-A0X4-01	9.5214	12.2111	7.67002	7.10993	5.86892	8.46838	8.96749	7.69625	15.2034	11.1359	11.2716	6.82453	7.18208	7.72338	9.41948	9.68562	12.1593	6.60589	6.51569	6.61461	8.89275	2.94	11.6062	8.9844	13.5361	9.44291	11.1332	6.08506	9.15096	12.6336	7.21685	10.5888	8.05975	10.9542	9.28259	7.8469	7.97766	13.6012	9.47297	-0.58022	12.1874	11.778	3.88343
TCGA-B6-A0X5-01	9.14108	9.7372	10.5068	5.97954	9.51191	5.29504	11.3647	3.17549	15.0725	10.1116	4.90272	7.93063	8.95936	7.2821	11.1357	11.8221	12.5807	5.18813	7.43606	7.42236	8.72779	5.41052	14.8746	7.34981	13.906	8.77155	11.2034	10.3688	5.01125	7.53572	13.9764	3.80962	8.00601	10.9461	8.56984	12.7415	6.83936	11.8279	9.47932	-0.751529	12.3932	11.2384	5.64419
TCGA-B6-A0X7-01	9.63865	11.0394	5.11571	9.63429	8.99568	8.26001	12.6832	7.31018	16.1184	11.08	9.04995	10.2657	10.5039	9.3294	11.2395	13.1203	14.7663	10.014	10.1148	8.97811	10.3629	5.6959	12.0514	10.5722	9.6965	9.88324	12.1745	9.84282	8.99665	10.3508	9.49915	9.8916	8.71134	11.5781	8.76356	9.55025	9.92459	6.84551	9.64871	0.714166	11.007	10.3741	3.21238
TCGA-B6-A1KC-01	8.73419	10.3975	6.23099	9.03834	9.94565	8.30932	10.9522	5.87792	14.0838	9.73148	3.01065	7.57137	9.11751	10.1794	10.6049	11.8446	12.7518	5.37803	9.60464	8.8736	9.11189	4.45426	12.5749	7.97413	14.4208	8.55909	11.0649	7.83644	-0.6333	8.19176	2.36681	2.17415	7.6289	10.5983	7.68873	11.0348	7.91177	7.51655	7.72723	1.38466	11.7915	11.6125	3.89036
TCGA-B6-A1KF-01	8.7384	9.69388	6.10147	9.00902	10.0248	7.64948	11.4306	6.1655	15.4118	11.5427	12.7572	9.63667	11.4321	11.0862	12.6165	11.7562	14.6245	9.95911	7.9467	7.79808	10.269	1.24349	-0.0784113	9.62806	14.3517	7.82243	12.785	4.16949	6.22534	9.93628	13.1468	7.69635	7.78575	10.5386	7.8103	8.63924	9.34152	4.00902	7.94417	2.32488	11.8935	10.5632	-1.07856
TCGA-B6-A1KI-01	7.91582	11.1616	4.553	9.64047	10.2534	8.94875	12.8916	8.75472	16.0907	10.9174	6.24788	9.21264	10.1172	10.4967	12.1301	13.1547	14.1622	10.4674	10.7493	9.60394	10.3735	4.08906	12.9392	10.284	13.8052	9.55188	12.1281	8.61045	7.94188	10.3494	7.77023	5.65734	7.88213	10.0976	8.97001	10.0059	7.95729	10.0352	9.29851	1.07496	12.776	11.1809	2.55299
TCGA-B6-A1KN-01	9.65025	10.8372	7.04474	8.36092	10.3403	8.40501	12.5054	6.85138	16.4283	11.0339	10.8138	9.34937	9.80868	9.86342	10.6877	13.1612	13.3532	9.07234	9.31818	8.95269	10.2919	4.28746	13.1261	9.83286	14.4653	10.5751	12.3004	8.17557	7.27122	9.83101	8.52515	10.7805	8.66224	10.4826	7.16095	11.5507	10.3302	10.1346	9.85247	0.439433	11.9049	11.4505	5.05426
TCGA-B6-A2IU-01	7.658	9.45757	3.6938	9.16773	9.01373	5.56827	10.9475	6.5448	14.7211	10.5204	7.14593	8.02372	9.76348	8.13859	10.0227	11.4671	13.2838	7.88582	8.65316	7.8	8.97386	4.22432	13.7495	11.0287	9.70999	10.7297	12.7782	10.61	5.58997	9.2501	10.473	8.84581	8.61399	11.5365	9.74546	10.7485	9.5083	10.8322	9.88083	-0.906976	11.4806	10.6894	4.88143
TCGA-B6-A3ZX-01	9.89965	10.4603	6.97775	8.72675	11.016	7.95875	11.6249	7.64228	13.346	10.2898	9.96352	7.83704	10.6545	9.6524	10.5542	11.269	14.4754	7.0798	8.89642	9.93706	9.91307	6.37187	1.20771	10.9697	11.5136	8.98998	11.4691	8.44472	3.04418	10.7329	10.9998	13.5996	6.27684	10.8972	8.78942	8.17511	10.741	4.68573	8.64167	1.2714	12.3009	10.7084	4.55007
TCGA-B6-A400-01	8.54645	11.4748	8.23913	9.1212	10.2318	8.85726	12.257	8.54293	16.1464	11.749	12.5312	9.68938	11.0923	9.23843	10.6912	12.9103	15.3733	8.56664	8.37927	9.12272	10.638	4.1348	4.79776	11.007	12.3637	9.55938	12.2077	8.50403	6.94558	9.81943	10.23	16.0625	7.75928	11.712	9.46392	9.01825	9.93699	5.87896	9.37654	1.26149	11.0093	10.3757	5.59423
TCGA-B6-A401-01	8.83409	10.9849	5.89549	9.53137	11.3014	7.74947	11.8426	6.23647	17.3723	11.2827	10.7787	9.34888	10.1719	8.64237	10.1749	12.4512	14.5578	9.0422	8.95894	9.05246	10.2105	5.09641	14.7587	10.2462	13.8995	12.0043	13.0884	4.38329	7.18387	10.1982	11.321	12.0111	8.72984	12.42	10.1504	10.1094	9.10987	9.74545	10.2621	-0.0515964	11.4915	9.57538	3.662
TCGA-B6-A402-01	8.11001	9.99027	4.83415	6.96696	9.18262	5.6356	10.1937	3.44201	15.2209	10.3644	10.7703	8.69355	10.8186	8.31773	9.61251	11.1403	14.6155	5.00864	7.77208	8.40357	8.95467	3.28983	4.31957	11.5435	12.7086	12.3753	14.2467	9.07555	7.16019	8.79233	14.7033	13.2068	9.13636	12.1611	7.55036	8.80158	8.46642	3.28983	9.46043	-0.505762	11.6104	10.3751	2.40531
TCGA-B6-A408-01	9.34184	10.8931	6.46008	7.85922	8.72813	8.79459	11.9012	6.58319	16.4136	10.3977	9.23924	8.13239	10.4081	8.60488	10.0402	12.3566	14.4699	8.08658	9.11607	8.80933	9.8318	5.01209	15.5873	9.57467	12.4628	12.4283	12.8692	7.00817	8.60488	9.09863	7.81496	9.33245	7.94386	11.7059	9.64018	8.18028	9.02089	9.9268	9.77713	0.0546682	11.6059	9.75473	4.18897
TCGA-B6-A409-01	8.11347	9.21499	4.9168	6.32422	9.24403	7.86067	10.2284	6.3059	14.687	12.0141	10.6812	8.9422	9.76321	9.10016	10.4798	10.8744	14.7147	6.9908	7.69593	7.93002	9.3041	3.9908	8.62423	12.5803	13.2205	14.1742	15.412	8.03344	6.83478	9.68233	12.0896	13.4702	6.96533	10.4502	10.9951	9.11347	9.45285	7.70888	10.1646	-0.860497	12.2974	9.29604	2.04736
TCGA-B6-A40B-01	8.33021	11.2473	7.38935	8.46053	8.84778	8.89896	12.5374	5.12319	16.7176	10.2447	10.3396	10.0226	10.3506	10.9002	10.188	12.6731	14.5886	9.42538	8.89767	8.5991	10.1891	5.75681	12.8565	10.0319	9.29183	11.6544	14.5741	9.83571	7.14056	9.30137	11.4698	8.60148	8.88438	11.7781	10.1471	9.80611	7.94464	11.4741	10.0323	0.156804	10.8161	9.67954	3.11081
TCGA-B6-A40C-01	9.89832	11.1446	6.35828	8.99614	9.95486	7.64207	12.4313	6.11704	16.7466	11.4087	9.1392	10.2613	10.9985	8.95366	11.1153	13.1285	14.5474	7.65195	9.3363	9.17936	10.2505	6.74899	10.7476	10.6141	11.3238	11.9074	12.1598	8.62613	6.74161	11.8058	8.53088	9.95884	8.5104	12.1784	9.32719	8.93437	8.37029	10.1946	9.80472	0.445743	11.3795	9.96361	3.56054
TCGA-BH-A0AU-01	9.25931	12.4589	6.96057	9.76194	10.7898	9.22491	13.2332	6.75755	17.7325	10.6194	8.35189	10.5	10.3989	9.24006	10.5416	14.2472	13.8325	8.30942	10.1846	9.38732	10.5896	4.78278	13.9795	9.96057	13.623	8.28667	11.943	9.48049	6.67859	9.89302	12.7166	6.86327	7.74079	11.1824	8.84356	9.07966	9.84781	9.79895	9.68827	0.901307	11.7881	11.8238	4.40663
TCGA-BH-A0AV-01	10.3907	12.7948	7.81152	10.0445	10.6626	9.18471	13.8891	7.52192	18.5885	12.8253	12.6382	12.158	12.0573	11.0919	11.7384	14.2866	15.9809	9.6418	9.98838	10.3224	11.6809	5.37985	5.05501	11.7602	12.5288	8.50247	11.0397	6.06228	9.35195	9.78046	12.2864	14.1075	6.69244	10.6494	7.57286	9.56904	9.38131	4.09808	9.04809	2.63278	12.253	11.5835	4.1261
TCGA-BH-A0AW-01	9.46872	11.6198	8.14159	9.38205	11.4314	7.5753	12.9027	6.37237	16.5947	11.679	6.75613	9.94357	10.759	10.0029	11.2823	13.5199	14.6656	7.66251	9.44666	9.98927	10.4598	5.15598	11.5211	10.7929	13.947	11.9735	12.6006	8.31569	6.07352	10.2628	10.7948	11.1128	7.43136	10.6412	9.69637	11.9034	10.4408	8.14736	10.0477	0.412052	12.0523	11.1656	5.51855
TCGA-BH-A0AY-01	9.54005	12.0245	6.17278	9.64087	10.4577	8.26534	13.2304	6.46172	17.4027	11.1984	7.13313	10.9173	11.0469	10.2345	11.6255	13.6843	15.3053	8.42162	10.0571	9.68572	10.6253	6.76352	10.9338	12.2233	12.2876	12.0281	13.0617	7.76352	5.70463	11.8539	5.89577	2.25716	7.56923	11.2209	9.78713	8.12641	9.43164	9.72774	9.21388	1.4114	11.9054	10.8462	4.0072
TCGA-BH-A0AZ-01	9.65622	13.51	7.89567	10.0768	11.368	9.79344	14.8694	7.41677	18.6699	12.174	10.6758	12.0837	10.3975	11.5056	12.3213	15.7646	15.3186	9.7675	11.1576	10.2406	11.7332	5.1865	11.9255	11.5068	13.2618	9.30161	10.5766	7.91585	9.14436	11.0752	9.02603	10.2967	7.65281	9.62769	9.43142	10.7813	9.99588	10.9438	9.86175	1.8714	11.7971	10.6299	4.29612
TCGA-BH-A0B0-01	9.42397	12.0008	6.4455	8.85239	11.3366	9.30277	13.9954	7.34014	17.5362	11.7609	10.4008	11.0104	10.4481	10.4153	11.5701	14.0206	15.5246	9.68946	9.70988	9.8569	11.032	6.43864	15.0291	10.7925	12.7594	10.5897	12.013	6.59476	9.96519	11.6925	8.47259	9.17251	8.13166	10.8675	9.17251	9.79385	9.3583	12.4101	10.1914	0.840636	12.04	10.4292	6.03728
TCGA-BH-A0B1-01	10.134	11.4716	5.39579	9.80684	12.391	8.90317	12.8598	7.44558	16.1792	11.2418	8.5269	10.1718	9.81163	10.2303	11.2645	13.7015	14.0874	10.7549	9.90167	9.38377	10.6832	5.00188	15.14	11.9458	13.7167	11.4989	13.1576	9.8919	6.81879	9.10211	11.3723	11.5622	7.95066	10.4772	9.85986	7.76791	7.88623	10.2018	10.1972	0.485993	11.8831	12.1184	4.91546
TCGA-BH-A0B3-01	8.76349	10.9643	7.57596	8.71952	8.54218	8.7378	11.913	6.83108	18.4236	14.1938	12.8788	10.6132	10.8432	9.48691	11.687	12.8432	15.5497	8.40349	8.62642	8.95089	10.7274	4.34677	6.25548	11.1892	12.5782	9.76606	12.5341	8.66188	6.56722	10.2409	13.2438	15.0652	7.83317	10.0128	9.84105	7.86915	10.2487	7.49844	9.63247	1.0949	12.5201	11.2022	6.43264
TCGA-BH-A0B4-01	9.41434	11.8978	7.22189	8.608	10.3257	8.55492	13.2862	6.38152	17.1449	11.7729	9.70754	10.2327	10.5314	11.023	11.4365	13.7092	14.4117	8.18107	10.0239	9.28844	10.6577	5.1906	14.05	10.5726	13.0694	10.3675	11.9434	8.13906	6.68862	8.71745	11.5251	10.1341	7.25857	9.55369	9.51126	9.64772	9.36613	9.35771	9.71136	0.946329	11.5823	10.5781	4.9123
TCGA-BH-A0B5-01	10.5143	11.8663	6.11644	10.1038	9.77794	8.68863	12.9742	6.72702	16.8314	11.0644	11.2564	9.89881	10.2591	9.93416	11.012	13.7069	14.0998	10.9944	10.5144	9.416	10.7878	6.35851	14.1707	10.671	12.3673	10.0028	12.0019	9.0946	7.50876	9.99437	8.40326	10.5249	8.53234	12.5697	8.44942	10.3154	9.01498	10.3875	10.0216	0.7662	11.4532	10.9684	5.44942
TCGA-BH-A0B6-01	8.90749	11.2875	6.11203	8.8465	11.3805	8.00671	11.9501	6.59704	15.1137	11.0178	7.72165	9.77892	9.79901	9.23514	10.8598	12.2367	14.6999	6.96371	8.96715	9.74323	9.96123	6.23894	10.1341	10.3134	14.1225	12.202	13.5548	8.35383	5.64636	9.66131	6.06996	8.81247	8.2578	10.0261	9.79191	9.90809	10.4801	12.1499	9.74845	0.212788	11.822	11.7015	6.79837
TCGA-BH-A0B7-01	9.73475	11.7026	10.0697	9.17292	13.8079	8.39977	13.0795	8.13733	17.3845	10.6758	9.24522	9.8781	10.8852	12.589	11.6999	13.5736	14.557	9.08166	10.2885	10.1372	11.205	7.30351	12.5661	11.7699	14.2255	10.7202	12.1232	8.16126	7.08925	11.3427	7.2056	10.4767	7.24012	10.9583	9.68114	8.5763	9.73114	10.4651	9.97859	1.22642	12.7326	11.8187	4.49289
TCGA-BH-A0B8-01	7.94856	12.5592	5.79596	8.49915	9.29601	9.88763	12.2893	5.47761	16.6037	10.708	7.58446	9.28861	8.54599	9.93306	10.6658	12.8729	13.5631	8.24123	9.03065	9.16597	9.89784	4.60502	14.1819	10.1797	13.3589	9.46488	12.8057	8.44506	6.28649	10.1677	10.9738	11.4194	8.04953	9.58446	9.04075	10.5074	8.28011	12.4059	9.98569	-0.0878482	11.706	11.5853	4.04702
TCGA-BH-A0B9-01	7.72366	8.5345	5.7052	8.85504	15.0211	8.2881	10.5352	7.15879	13.7888	11.5662	9.17697	8.44279	10.1658	8.59841	9.40659	9.7464	13.6358	6.13104	7.30697	7.94562	9.38664	6.49207	8.50902	12.1075	11.8227	11.9762	12.6936	4.44093	5.6612	8.7464	11.4878	10.6786	7.40326	10.6492	8.87719	5.08894	8.96901	6.59256	8.95272	0.433922	12.1783	10.4206	4.78353
TCGA-BH-A0BA-01	10.7779	10.6915	4.0401	9.86613	10.8809	7.74747	12.5525	8.3489	15.0341	10.698	8.79944	9.85549	10.3255	10.324	11.4097	12.7329	13.8395	9.08814	9.90227	9.60996	10.3262	7.28169	12.2456	11.3176	13.875	10.0307	11.8982	7.12403	6.32551	11.0565	12.7702	10.8526	8.71253	10.6416	7.40934	9.59533	8.27213	11.941	10.0794	0.246837	11.6279	11.009	4.18307
TCGA-BH-A0BC-01	10.1303	11.0732	5.86476	9.2352	10.4927	8.8824	12.3224	7.21458	16.2015	12.1401	9.67265	10.0142	10.2377	10.1388	11.748	12.9688	14.6885	10.1904	9.84747	9.54668	10.6305	4.69857	12.313	10.4578	13.4336	9.95617	11.6388	9.14882	6.86849	10.1064	10.1982	11.127	8.13649	9.47932	9.1044	8.88333	10.2341	9.16636	9.70299	0.927526	11.5682	11.1229	4.15495
TCGA-BH-A0BD-01	9.70027	11.2599	5.47487	9.39794	11.1404	9.19154	12.6151	7.86055	16.2712	10.4253	10.5482	9.83398	10.5343	9.86061	11.3837	13.1972	14.055	9.94679	9.57151	9.75755	10.6013	5.77112	12.7098	11.4711	13.6916	7.60658	11.2748	6.9836	5.36469	11.9286	10.8005	9.4669	7.43998	10.6036	8.84479	9.42633	8.73945	8.576	9.4529	1.14839	11.5278	11.2839	5.43181
TCGA-BH-A0BF-01	10.3077	12.7959	6.65727	10.0812	10.9469	8.70866	14.1183	6.66403	18.7641	12.0894	9.30157	11.5889	11.0925	9.75892	11.7541	14.6386	14.6464	8.7812	10.3099	10.3342	11.167	6.20128	10.0802	10.7017	12.3364	9.45516	10.9764	4.94578	8.44083	9.86225	9.84725	9.37204	7.90462	10.4154	8.42798	7.32082	10.5802	8.78498	9.15608	2.01091	11.9235	11.2172	6.36532
TCGA-BH-A0BG-01	8.7234	10.0737	5.93	9.06649	10.5762	7.10158	11.5727	9.53539	15.3801	11.0214	12.5732	8.96581	10.4106	10.095	10.4969	11.8366	16.008	8.60272	8.38002	8.87891	10.2614	5.66994	7.57564	12.9585	13.1409	11.4228	13.0935	7.29876	6.3469	9.68379	14.9628	10.6273	8.10158	11.0933	8.74054	9.94664	10.3576	3.53954	9.68001	0.581425	11.64	10.4079	6.22491
TCGA-BH-A0BJ-01	9.68051	11.6435	5.87819	9.67229	11.1733	8.81066	13.055	8.74688	16.6692	11.3695	11.8901	10.2545	9.46828	10.5544	11.9112	13.8197	14.425	10.0304	10.0835	9.54023	10.9338	5.27553	12.5903	10.4257	14.2073	10.9908	12.2434	5.1056	6.75905	10.4911	8.73374	9.66784	7.96979	10.4705	9.57253	8.87819	10.068	8.23317	9.51074	1.42307	12.566	10.9308	3.6081
TCGA-BH-A0BL-01	10.4031	11.9688	7.59482	10.0468	13.5372	8.88742	13.3953	7.78543	17.6949	11.9207	12.7684	11.7218	11.3816	11.6124	12.6033	14.1511	15.1431	8.63288	10.1585	10.6686	11.6038	5.53933	6.68282	11.9084	13.4094	9.68122	12.1706	5.74137	8.06657	12.8624	10.344	14.0748	6.71657	9.82061	8.12429	9.44055	10.3436	7.84418	9.57475	2.02905	11.4848	11.1331	6.21268
TCGA-BH-A0BM-01	9.40827	11.0588	5.25613	8.80456	10.8122	7.57805	12.071	8.67387	15.5341	11.6921	10.7576	9.89902	9.5154	10.6242	12.0637	12.7688	14.8363	10.8835	9.68574	9.4367	10.568	6.23188	12.9637	11.2061	13.1611	10.8285	12.2848	7.91148	9.1469	12.4157	12.649	12.2755	8.61133	10.7474	9.51037	10.4714	8.6019	11.4604	10.6163	-0.0483218	11.7183	10.1979	3.67117
TCGA-BH-A0BO-01	10.5485	10.9514	5.18536	8.98534	11.5553	8.41005	12.7708	11.1656	15.7946	12.1075	12.2651	10.3307	10.0702	11.2311	11.8807	13.3522	14.8168	11.5609	10.5415	10.4401	11.1982	8.39482	11.9565	13.0024	13.0269	9.7295	12.8501	7.19819	9.58746	12.2178	9.9412	13.5312	6.63539	11.1112	8.85273	9.15362	8.66456	10.5938	10.3793	0.818918	11.6392	11.036	7.57768
TCGA-BH-A0BP-01	10.5718	11.7797	6.43896	10.3178	11.4987	8.74749	13.3726	8.69386	16.9449	12.162	10.2338	10.4952	10.342	10.9217	11.5616	13.5993	14.9211	10.2972	10.3058	9.86852	11.1537	5.00434	13.2805	11.9944	13.4291	10.347	13.5914	10.7108	7.62639	12.7664	9.60239	11.4884	6.75253	11.105	8.28046	10.3075	9.00574	11.5193	10.4007	0.753012	11.1833	10.906	3.17426
TCGA-BH-A0BQ-01	8.80732	12.52	7.70456	9.88485	11.6618	8.32669	13.1815	7.0605	17.3871	11.9143	12.2308	10.6842	11.6309	9.7467	11.401	14.0836	14.8056	8.78612	9.98693	9.17888	11.0492	6.23134	11.5922	11.7838	12.526	9.97256	12.5653	6.03998	8.6867	10.6723	10.422	12.0462	8.02713	11.0194	9.25026	10.059	9.15309	11.0242	10.063	0.986133	12.1978	10.7162	4.02971
TCGA-BH-A0BR-01	10.3542	12.58	10.1996	9.43788	10.265	9.57002	14.2576	6.09482	18.1203	12.2248	12.6036	11.5337	10.4775	11.3632	11.8548	14.4499	14.9658	9.43609	10.3208	10.1558	11.5133	4.73386	14.9846	10.4857	14.5968	8.80065	12.8733	5.1016	7.85113	10.9411	6.91922	10.3429	7.1284	10.0073	8.88165	7.51776	9.7881	12.5419	9.61741	1.89587	11.8181	10.9364	5.15471
TCGA-BH-A0BS-01	7.84223	8.92049	4.95759	8.29745	8.46274	8.12919	10.7641	6.3737	15.1179	9.35919	11.3503	7.68325	9.64818	9.33553	10.857	11.1042	12.7452	10.0604	8.57145	7.9855	9.37828	5.47066	11.0442	9.6638	14.1542	7.41429	12.0134	8.03974	4.395	8.97904	8.63942	8.89423	8.20077	10.9674	8.46274	9.78361	7.20868	13.7212	9.23838	0.139897	12.8554	12.4494	3.23062
TCGA-BH-A0BT-01	8.099	10.9292	6.04347	7.34852	9.14956	6.84602	11.8764	6.20674	15.7573	11.3362	9.67045	9.24929	9.83879	8.51051	9.93462	12.7576	13.765	9.68329	8.6752	7.9187	9.67979	3.74648	12.5549	9.78588	12.6516	11.1783	12.8016	9.43499	7.78713	8.47984	9.92498	11.1612	9.04661	11.2954	9.42697	9.11506	7.35192	8.83274	9.68092	-0.0011273	12.3116	9.74713	4.90261
TCGA-BH-A0BV-01	9.30728	11.5281	6.01904	8.06731	10.5537	9.88026	13.1589	5.42462	17.0464	11.2848	10.5636	9.78809	9.2575	10.0528	11.396	13.9195	14.1472	8.1785	9.8335	9.73581	10.4571	4.14173	15.1914	9.49928	14.1194	10.3108	11.9958	8.77425	7.5489	8.3913	10.0481	7.57526	7.72145	10.8917	8.29764	11.7523	9.29147	13.2963	9.93218	0.524971	11.522	11.2625	4.17275
TCGA-BH-A0BW-01	11.3667	10.1697	6.6364	9.10454	13.601	6.47844	11.6116	10.612	16.4477	10.7087	14.2951	9.35886	11.3213	12.4589	10.4762	12.2014	14.1034	9.84325	9.35294	9.36613	10.9757	4.76903	7.46647	10.9497	14.8768	10.8406	13.1469	8.2892	5.47844	8.30105	10.831	12.5409	6.98584	11.0594	8.11225	10.5774	9.83163	7.12182	9.48109	1.49462	12.5763	11.0654	7.21422
TCGA-BH-A0BZ-01	9.87394	12.4097	7.54598	9.12394	10.8702	7.94461	13.7396	5.84106	17.6637	11.7901	9.56566	10.8952	11.3895	9.65913	10.8435	14.0809	14.5526	7.04037	9.73252	9.6087	10.7085	4.44211	12.7804	10.2602	13.5374	11.4322	12.4883	9.6396	7.82101	9.38788	6.65589	10.2224	7.24086	9.14794	9.29456	10.0312	9.64179	9.49559	9.61878	1.08977	11.8452	10.1911	6.24373
TCGA-BH-A0C0-01	9.71049	9.85058	4.70262	10.3903	9.41566	6.28758	11.2839	5.36574	16.5968	10.1809	6.92501	8.26633	9.75084	8.1894	10.0503	11.3028	13.7979	10.4329	8.76757	9.84701	9.55573	5.65109	12.204	9.3414	12.4042	10.7852	12.1854	7.89487	5.78859	10.4636	11.0697	11.4231	7.54215	10.0985	9.24368	10.5275	9.9776	9.47335	9.76906	-0.213328	11.3663	10.5149	6.82392
TCGA-BH-A0C1-01	9.49208	12.1257	6.65204	10.7314	10.3809	8.6473	13.2334	6.8414	17.6717	9.99416	8.90121	10.3788	11.8616	11.3061	11.1557	14.2803	14.012	9.04052	9.85535	9.27359	10.7918	5.04323	12.5178	11.2934	9.17251	8.44513	12.311	6.91901	6.78308	8.75912	7.08937	7.5693	8.10155	10.9378	8.5092	10.2291	9.75638	9.33011	8.9863	1.80546	11.9957	11.4245	4.80877
TCGA-BH-A0C3-01	11.2174	11.8095	5.38813	8.84092	11.2393	9.39721	13.8547	9.94709	16.4043	10.9834	9.1229	10.9256	10.7559	10.6015	12.3187	13.8125	15.0268	8.04879	11.0894	11.0424	11.0913	7.67465	10.9514	12.717	12.9533	8.65055	10.8601	6.20998	6.13381	13.2638	8.3863	6.25062	7.15965	10.2007	7.69246	9.58532	8.95476	9.967	9.27125	1.82008	11.4483	11.1108	5.0807
TCGA-BH-A0C7-01	9.93278	11.2894	6.66299	9.54921	10.7309	8.02659	13.0011	6.89513	17.0267	10.1065	9.31852	9.7945	9.75459	10.4417	10.8895	13.5849	13.5901	8.59269	10.0068	9.43168	10.4313	6.74936	12.5517	9.40088	14.3643	10.7983	12.4464	8.31557	6.19379	9.95342	9.18413	9.4092	7.88273	9.63962	8.17701	10.7452	8.19251	11.5061	9.73589	0.695427	11.3153	12.3551	4.59852
TCGA-BH-A0DD-01	9.43214	10.9282	5.74339	9.83196	9.85123	8.22916	11.9094	5.39229	17.1537	10.3471	9.73393	8.78521	11.1613	9.87939	10.6127	12.4522	12.8461	10.6201	9.31586	8.28204	10.1254	5.75279	12.197	9.0271	14.2911	9.73571	11.594	9.00466	5.1725	7.6783	7.55747	2.07097	8.15134	11.1919	9.16724	7.69546	8.97485	8.78177	8.70848	1.41689	11.3899	11.7597	5.29336
TCGA-BH-A0DE-01	9.66185	11.3172	7.00176	9.26872	11.0051	7.7468	12.7315	8.80095	16.4881	12.3117	10.0698	9.85897	10.2928	10.5196	11.6635	13.0664	14.8977	8.50347	10.1206	10.2669	10.7797	6.10996	14.4988	11.7338	13.2464	9.1541	12.2389	10.3836	8.05254	11.7173	11.5467	10.9573	8.03728	11.0279	8.20476	11.4358	8.83015	10.8437	10.4717	0.307964	11.0574	10.6508	4.82508
TCGA-BH-A0DG-01	9.95633	12.1526	7.15985	9.74902	10.2105	9.34881	14.3319	6.59521	17.8526	12.1191	11.2626	11.0321	10.6112	10.8421	11.6428	14.5944	14.8216	7.87734	10.0953	9.90458	11.108	5.26135	13.0035	10.5447	14.5864	9.60892	11.8696	8.24558	9.11608	11.3656	10.8015	10.4755	7.93501	9.9744	8.58954	11.9256	9.88436	12.7318	10.3482	0.759793	11.4908	10.9654	3.43823
TCGA-BH-A0DH-01	7.6856	10.3992	4.01647	9.56031	10.14	6.53272	11.5375	6.52431	15.7481	10.4251	8.50309	8.23946	10.4377	9.23225	10.2976	12.1501	15.5242	6.29756	8.8298	8.42467	9.52527	4.69872	14.3764	10.0227	13.4722	11.6054	12.5848	9.83457	7.11376	10.6056	14.5225	10.9887	7.59863	10.1448	9.76138	11.5281	8.24484	13.1263	10.6017	-1.07647	12.2217	10.7059	5.19011
TCGA-BH-A0DI-01	9.67648	13.0578	9.56709	10.2159	10.8198	9.44013	14.4094	8.10084	18.2543	11.8028	10.6315	11.4809	11.4121	10.596	11.946	15.1068	15.2841	9.17295	10.5532	10.1388	11.5834	5.95986	10.0107	12.0724	14.3025	8.28946	11.9505	3.05297	8.59368	10.9289	14.6265	11.7485	7.55441	10.2012	8.90222	9.87761	10.2063	10.6022	9.93411	1.64924	11.5691	11.017	4.77544
TCGA-BH-A0DK-01	9.57691	11.7191	6.3873	9.67628	11.1324	9.30962	13.2051	7.50642	16.8789	13.1052	10.4702	10.277	10.2139	10.9004	12.3	13.8525	14.8064	8.66192	10.2739	10.3858	11.032	6.64256	14.9339	12.0626	13.8787	11.6151	12.3788	9.3766	8.06246	11.3683	11.5052	12.1699	7.75803	9.60886	9.26915	11.6637	9.72159	12.4827	10.8528	0.179134	11.5662	10.8081	5.11493
TCGA-BH-A0DL-01	11.1527	9.07225	4.91961	6.89361	10.7034	7.80075	10.6178	4.95192	16.0414	11.568	12.7393	8.21928	9.87	7.59492	10.9006	11.4956	13.5055	9.19971	7.89619	9.51496	9.73288	7.66684	9.72906	11.0398	13.329	5.90481	12.6902	12.6296	5.16288	10.4632	13.708	13.6784	6.45464	9.84503	9.75765	9.2035	10.0375	8.7111	10.0007	-0.267775	11.3829	10.5244	7.41864
TCGA-BH-A0DO-01	9.63163	11.0829	3.35423	10.5437	10.2769	7.2748	12.0084	8.43134	14.461	11.4831	9.77148	9.00836	9.12431	10.5274	11.0335	12.7944	13.5301	11.4912	9.62914	8.81015	10.2134	6.05467	15.0991	10.7209	12.8811	8.98046	12.4378	8.25251	7.90002	10.4481	11.3011	11.3871	8.44018	11.1771	8.66062	9.96631	8.48352	9.42032	10.0948	0.118643	12.4952	10.8928	4.45377
TCGA-BH-A0DP-01	9.61383	12.061	5.25355	10.5087	10.8385	8.04226	13.4067	8.15366	16.5941	11.7986	10.3233	10.3618	10.3329	9.86395	11.1564	13.7655	14.5784	11.018	9.79958	9.27467	10.8373	5.86528	14.5939	11.3043	11.9582	10.1182	12.6605	6.59799	9.03638	10.6806	15.2183	11.4706	7.88634	10.8785	9.09296	8.89546	8.92375	9.06437	10.2497	0.587527	11.8814	10.7273	4.70855
TCGA-BH-A0DQ-01	9.50177	12.2388	7.68627	9.7858	10.5075	8.56541	13.7329	7.68475	17.6958	12.148	9.04102	11.0992	10.9892	11.4603	11.5093	14.3004	15.4686	8.29395	10.9535	9.92512	11.1294	5.70898	13.2872	11.1872	14.1134	10.8357	11.5101	8.86254	6.38141	11.4726	10.9402	9.14153	6.6038	10.5339	8.79512	9.89696	8.99554	12.6795	10.0556	1.07374	11.4092	10.3014	3.16842
TCGA-BH-A0DS-01	9.71692	11.3387	5.6828	9.91719	10.886	7.59597	12.5274	6.38561	16.7366	10.2571	8.85572	10.0413	10.9939	9.82245	11.2655	13.3154	14.8667	8.09108	9.41041	9.51782	10.3612	6.93002	12.795	10.5711	11.9281	11.3907	13.3792	4.55605	8.97888	11.2865	9.99255	7.11126	8.01815	11.2817	8.8897	8.69956	9.53846	10.5689	9.75976	0.601472	11.6342	10.324	2.84824
TCGA-BH-A0DT-01	9.85668	11.3411	7.00965	9.77493	10.8021	8.13608	12.783	7.57969	16.7064	11.9419	11.8667	9.7184	11.4135	9.68148	11.4044	13.1738	14.0685	9.52963	9.85042	9.48124	10.806	6.45682	11.9207	11.3205	12.6151	9.52433	12.4385	7.80769	7.74401	10.3198	9.51825	11.5534	8.31502	11.2122	8.50832	9.00096	9.6774	9.17524	9.8299	0.976071	12.0563	10.8428	4.83973
TCGA-BH-A0DV-01	9.33888	12.7558	6.61775	10.0303	10.9392	9.37232	14.5694	8.42972	17.711	12.0342	10.4799	11.3718	11.3234	11.7093	12.7477	14.7696	15.9128	9.77891	11.1011	10.5041	11.5749	7.25706	12.0001	12.7755	12.9836	9.49817	12.123	6.3389	9.51587	12.1527	10.3836	11.5798	6.84389	10.2468	8.67665	9.7047	8.98529	10.9815	10.1204	1.45444	11.908	10.9247	4.18217
TCGA-BH-A0DX-01	10.0568	12.5383	7.00863	9.47487	11.2188	8.56694	13.953	6.96107	17.5989	11.0689	9.50843	10.9225	9.81539	11.0131	11.7796	14.3599	15.4764	10.2714	10.0684	10.0946	11.0878	7.24643	13.1963	10.6468	15.103	9.53401	11.4751	7.17763	7.39099	11.3245	7.56836	7.95771	7.58802	10.6952	9.23311	10.0319	9.48839	9.63605	9.72315	1.36464	12.3991	11.3874	4.5282
TCGA-BH-A0DZ-01	9.53598	11.9939	12.337	9.71541	10.146	8.68305	13.4919	5.44266	18.1676	12.4571	11.2965	11.7587	11.2258	9.77663	11.3523	14.1403	14.7569	9.79876	9.79876	9.05583	11.2466	3.56857	14.0639	10.1759	13.3541	9.40687	11.9036	6.91096	7.33107	9.63004	8.8407	11.6087	7.43364	9.07863	8.81378	9.63773	9.34618	12.1185	9.60135	1.64521	12.0778	11.1906	5.3158
TCGA-BH-A0E0-01	8.55689	8.4851	3.19232	7.22794	14.018	7.99278	9.69163	3.75791	13.6563	10.6815	6.66913	7.93648	11.1753	7.84767	9.79024	10.6804	12.8961	7.67774	7.27411	7.87414	8.85409	3.53335	7.66913	9.9605	13.4236	8.29945	13.904	8.38871	7.80506	8.97891	6.2627	15.2005	7.88161	10.0992	9.36224	10.1734	9.67021	5.19232	9.165	-0.31091	11.6577	11.077	3.87038
TCGA-BH-A0E1-01	8.03616	11.4327	4.05563	8.90887	9.35854	9.32153	12.0111	6.36853	15.6094	11.0258	11.2525	9.136	9.65058	10.139	11.9314	12.6826	13.9867	8.8003	9.09167	8.70634	10.0753	5.05563	13.3991	9.74546	12.7727	10.3371	10.9576	7.08117	6.64059	9.68845	10.467	9.69053	7.2595	10.0258	9.86727	10.2336	9.37842	11.8619	9.67424	0.401036	12.4047	11.3583	2.36376
TCGA-BH-A0E2-01	9.70388	12.1281	7.71403	9.27085	10.9378	8.27269	13.2222	6.72102	16.4469	11.936	10.6379	10.4163	10.7562	10.4105	11.1847	13.7532	14.5003	9.13847	9.73082	9.34499	10.8113	4.04295	13.8229	9.62218	13.983	11.2386	12.544	11.8986	7.59608	9.00819	10.7735	11.9221	8.61353	10.9799	8.86495	10.6916	9.08004	11.5974	10.3694	0.441965	11.6735	11.5222	4.55753
TCGA-BH-A0E6-01	7.65393	8.80476	5.13121	8.39824	9.3443	7.49858	10.3006	5.75276	14.0706	11.1125	10.758	8.63031	9.16566	9.42595	10.2834	11.7831	15.3335	6.8449	7.78197	8.08478	9.30795	3.54624	7.89107	11.4198	12.3817	14.1327	14.2368	10.0063	6.05214	11.8211	14.0835	15.3826	7.73844	11.2467	10.175	9.06226	9.56506	7.81528	10.3857	-1.07774	12.5747	9.34533	2.48736
TCGA-BH-A0E7-01	7.31914	10.8053	6.04829	7.94258	8.25672	7.19998	12.1729	4.75539	16.3304	10.0305	3.45072	8.58109	12.3761	8.80178	10.8301	12.6351	13.2029	8.78117	8.90196	8.77455	9.35983	5.19148	13.2372	9.13427	14.05	8.74389	11.3335	9.30477	6.81382	7.50658	15.3411	5.53371	8.07624	11.91	8.6765	8.38022	7.05766	9.77597	9.41571	-0.0558741	12.4173	11.7203	5.22516
TCGA-BH-A0E9-01	9.95145	10.5227	4.14522	9.53479	10.4254	8.81765	11.6497	8.82423	14.4684	11.4182	11.3235	9.63322	9.44461	10.4815	11.3161	12.2712	14.2904	8.207	9.69586	9.19049	10.2806	7.48721	13.7593	12.139	11.7371	11.9125	12.5793	8.34057	8.18787	10.8902	11.2318	13.1499	8.50699	10.8769	8.364	10.7044	10.099	10.1698	10.5962	-0.31564	11.8217	11.8076	5.11608
TCGA-BH-A0EA-01	9.59753	11.2997	7.37961	9.833	10.1222	8.89812	12.524	7.98437	16.0155	11.4984	11.5186	9.73757	10.6769	10.3375	11.7343	12.8352	15.1873	8.29422	9.58891	9.63451	10.7349	7.2854	11.9159	11.4055	12.2457	10.1265	12.077	5.84356	9.30845	11.74	11.4663	13.0495	7.56238	11.5132	8.85105	9.18697	9.29642	10.5615	10.2021	0.532793	11.5472	10.8581	3.93667
TCGA-BH-A0EB-01	9.36742	12.1515	6.59703	8.80886	10.5632	8.44311	13.3542	7.89285	16.9971	11.5375	10.9548	10.3031	9.76149	10.7028	11.076	13.7184	14.2931	9.76695	10.0494	9.69542	10.8017	5.05556	14.8696	10.173	13.8466	7.92678	10.9406	6.77673	6.92874	8.72266	12.9474	9.87157	8.24127	10.5153	8.50326	9.89869	9.57664	12.1426	9.81983	0.981888	12.3859	11.3947	4.62617
TCGA-BH-A0EE-01	6.94462	7.42949	2.743	8.22519	10.8281	8.14728	8.00602	4.41722	12.1005	11.4483	10.3147	10.0481	10.0522	8.78081	11.2654	9.25553	12.4714	6.66424	6.52959	7.55034	8.66111	6.60097	14.5708	10.296	12.8317	9.77089	12.3784	2.94461	6.3037	6.3518	11.7485	5.88049	8.20406	11.1069	7.47905	8.18261	6.86401	13.7938	9.13579	-0.474682	12.7358	10.4634	6.01352
TCGA-BH-A0EI-01	10.0188	12.5315	8.40732	9.70909	10.3741	9.47935	13.7953	5.88791	18.371	10.6371	9.66378	10.81	11.8055	9.96411	11.3705	14.8027	14.7713	9.45177	10.5378	9.59122	11.099	4.5818	13.2284	9.86541	13.6471	10.4821	11.5782	9.38832	9.27686	8.14527	9.81805	8.13342	7.93367	11.2347	9.58398	9.57597	9.50489	9.49488	9.73371	1.36531	11.2116	11.3581	3.913
TCGA-BH-A0GY-01	10.6705	11.2749	6.63864	8.05531	10.6148	8.71183	12.2124	7.037	17.094	12.7854	9.95206	9.95206	11.1122	9.80275	10.7126	13.2332	13.931	9.71183	9.30812	9.65164	10.6231	4.13614	13.3022	9.67172	14.0887	11.5152	13.0722	8.838	6.83373	9.02317	11.5575	11.9224	7.73032	11.0024	9.4964	8.42628	9.09985	11.7874	10.0884	0.534678	12.3918	11.1939	5.32647
TCGA-BH-A0GZ-01	8.98599	11.8648	6.41464	9.63501	10.566	9.07333	12.8847	6.07262	16.7585	11.5812	10.2104	10.3129	11.1263	10.8726	11.3681	13.3168	14.698	8.3777	9.79326	9.1797	10.6546	4.74626	14.1932	9.65487	14.1428	11.6963	12.3953	8.40651	8.21968	9.42071	10.9651	11.3847	8.06819	10.6096	10.1635	9.77101	7.90469	10.7362	10.1458	0.508822	11.8064	9.68458	3.18683
TCGA-BH-A0H0-01	9.77389	8.85622	1.42825	9.10986	9.46004	6.1885	10.1176	6.39216	12.8711	9.16163	6.34475	6.69506	7.70626	8.83597	10.1945	10.7291	12.1991	3.72106	8.87862	8.52525	8.35944	5.30602	13.9598	8.50723	14.6142	10.7643	12.301	10.5402	2.35428	9.46939	6.62991	5.4462	8.79197	11.5251	6.95184	11.4907	7.40784	6.87784	8.99635	-0.636902	11.3626	11.4483	3.23564
TCGA-BH-A0H3-01	10.0712	12.2337	7.32239	9.65476	11.1172	9.05557	13.2566	7.56162	16.5927	11.1522	11.3202	10.2596	11.1551	10.8487	11.7133	14.1082	14.5779	8.32675	10.8714	10.4157	11.0807	6.33974	11.2135	10.6285	12.809	8.77121	12.1791	5.92279	7.52048	9.83325	9.76373	10.5955	7.35688	10.5859	7.64432	7.52302	9.58373	9.73343	9.29435	1.78639	12.3321	11.4952	4.67198
TCGA-BH-A0H5-01	9.83193	10.7008	3.94757	9.16367	11.6601	7.74989	11.7391	7.81889	15.4807	10.8783	9.86963	8.45884	10.3107	9.18528	10.9874	12.1589	14.6158	7.83795	9.40481	10.4086	10.1105	7.14461	12.2985	12.293	12.2569	9.24555	11.1182	7.88234	6.61793	11.1867	10.4999	9.53327	7.66684	10.8975	8.59985	8.83913	10.8978	10.3478	9.84269	0.267761	11.7043	10.8394	7.00365
TCGA-BH-A0H6-01	10.2586	11.748	7.18567	9.60697	9.44266	8.21155	13.5196	6.11399	17.3717	10.279	5.79586	10.8047	11.8839	9.77531	10.6643	13.6308	14.4679	8.77864	9.66383	9.32079	10.4262	4.60472	12.3484	10.2963	13.3378	12.1617	12.4183	7.42575	8.48083	9.97104	10.8586	6.07287	8.00844	11.3817	9.31713	10.2968	9.50196	7.39131	9.63963	0.786562	11.5763	10.7313	4.86775
TCGA-BH-A0H7-01	9.85813	12.1129	8.28335	9.27802	9.70937	8.81935	13.979	5.96817	18.1803	11.1812	8.6219	11.947	9.43884	10.1341	10.9773	14.3434	14.7705	10.0206	9.7945	8.88594	10.8152	3.48055	12.6165	9.91763	14.5303	12.4575	13.5651	7.56301	7.88092	8.01879	10.248	10.132	8.41545	11.1861	9.53583	11.3784	9.23936	10.448	10.0361	0.779111	11.7168	10.8974	3.52237
TCGA-BH-A0H9-01	8.9282	10.567	5.10455	9.95403	10.6306	8.41331	12.0758	8.02863	16.2842	9.51934	9.17358	9.33512	9.75952	12.0975	10.1983	12.4725	13.38	8.50466	8.90251	8.52164	10.0925	4.73259	14.7017	9.16967	14.8439	11.3206	12.8087	6.12894	5.40001	11.0326	8.04814	9.75691	7.94204	11.2249	8.98275	10.4029	7.73259	12.375	9.80023	0.292317	12.437	11.3404	1.23008
TCGA-BH-A0HA-01	9.43581	12.5212	7.60262	8.90164	10.3054	8.76063	13.6063	6.70751	17.0609	11.8782	9.69271	11.1665	9.38366	9.79569	11.5471	14.1024	14.907	9.37159	10.3625	9.55002	10.833	5.39961	10.5987	10.2804	14.4683	11.0425	11.9596	10.0536	9.74901	9.30014	7.40356	11.445	7.83432	9.97927	10.0172	10.2554	9.23055	12.6585	10.0986	0.734401	12.1818	9.45882	4.41537
TCGA-BH-A0HB-01	9.26672	10.4875	5.25773	9.11944	9.63885	7.96923	11.241	6.18582	15.7307	11.3394	9.80617	9.13056	10.746	8.61353	9.94494	12.1778	14.2059	8.84119	8.36626	8.6188	9.83437	4.93581	14.3837	10.5113	14.5165	11.2064	13.0808	10.2779	6.86062	10.6552	11.8306	12.7948	9.24415	10.4875	9.66967	9.78365	9.5104	11.6313	10.6694	-0.835053	11.2379	10.8521	4.63625
TCGA-BH-A0HF-01	9.34599	11.9596	6.2315	8.60737	10.4223	8.72336	12.8108	6.95387	17.1202	11.7771	10.2858	10.2639	9.94182	10.4871	11.6437	13.5188	14.9998	11.1521	9.63035	9.69483	10.7785	5.64654	12.4473	10.5603	14.2177	8.764	12.1648	9.34797	8.64654	11.5468	13.3435	13.7126	7.72183	10.7295	8.62546	10.3672	9.55343	12.7647	10.5976	0.18086	11.6808	11.341	4.16111
TCGA-BH-A0HI-01	9.01085	11.8179	6.69678	8.47377	9.70956	8.37332	12.5903	8.59941	16.56	11.0148	11.2882	9.65208	9.39081	9.98856	11.3758	13.2627	14.1156	10.7634	9.84339	9.12702	10.5827	4.19264	13.8842	9.49291	13.3962	9.84425	12.4395	9.93048	6.65711	8.33298	7.41702	8.94342	8.40659	10.9414	9.38778	9.97652	8.43031	11.8634	9.61981	0.962904	12.518	11.2041	4.27357
TCGA-BH-A0HK-01	9.40532	10.4844	3.07552	10.0937	9.8901	8.27028	13.0391	8.40821	15.1066	12.0929	10.0972	10.1034	12.0542	10.8768	12.1003	12.9117	14.215	8.91787	10.2272	10.0748	10.5722	6.88288	16.3809	11.1007	13.0333	10.8283	11.9515	9.17881	6.25543	12.0081	12.3255	12.6757	8.22272	10.7131	8.69757	10.7103	10.7017	10.3696	10.708	-0.135764	11.3807	11.1643	4.36092
TCGA-BH-A0HL-01	6.15279	11.0345	7.80708	8.3568	7.34619	9.64126	10.5578	3.50245	15.5664	8.56668	8.1421	7.65636	8.13903	9.45016	9.4157	10.9608	12.4555	7.19774	7.80827	7.49046	8.8624	1.43397	12.4156	8.52143	14.2742	10.7101	13.051	10.845	4.19478	8.31389	7.49286	4.26404	7.19182	11.5994	8.53784	9.44644	6.96101	11.8252	8.88698	-0.0245804	11.3867	11.6538	1.849
TCGA-BH-A0HN-01	8.32906	8.8762	3.96931	8.52006	5.36163	9.15295	8.75067	3.22254	13.6501	9.77425	5.29124	6.67667	6.46916	6.58402	10.7296	9.74657	12.0814	6.54674	7.00273	6.85805	7.87965	5.05677	13.9374	6.40394	13.0811	10.2011	12.2722	6.49287	5.65581	7.9889	7.8762	5.5239	8.62036	12.3783	9.65669	9.59776	7.9206	11.44	9.06494	-1.18529	10.9552	9.28672	1.55429
TCGA-BH-A0HO-01	8.95102	10.6938	4.49981	9.32381	9.35841	9.25403	11.4871	5.10353	15.5048	9.23113	10.3107	8.44467	8.06052	9.79305	11.8984	12.3681	13.2295	7.10269	8.95514	9.56751	9.65689	6.10269	13.4374	8.40068	12.0839	8.10269	11.0492	4.42581	4.62083	8.89813	5.78521	6.7666	7.61667	10.6531	8.91174	9.65766	8.73535	13.986	8.77846	0.878432	12.649	11.5035	4.17788
TCGA-BH-A0HP-01	9.77492	11.4435	4.5344	10.0285	10.5758	8.53565	12.4251	8.1767	15.4113	11.6542	9.8397	10.0907	10.6962	9.83259	11.2642	13.3164	14.3645	8.16376	10.0192	9.47235	10.481	6.01553	12.04	11.4036	10.2275	9.48407	12.5445	8.12603	7.11602	10.1252	9.96532	11.2798	8.38823	11.0632	9.25246	9.85031	10.0475	11.9363	9.93327	0.54771	11.317	10.932	4.82391
TCGA-BH-A0HQ-01	9.40409	11.9334	6.40983	9.69465	10.2895	8.02501	13.0245	7.00822	17.03	11.5091	11.0185	10.1525	10.2308	9.95873	10.785	13.8134	14.0704	8.81049	9.92907	9.25698	10.6177	5.30702	13.3391	9.70557	13.217	11.2082	12.5985	8.74241	8.81626	8.5058	10.7518	11.9751	8.09077	11.5582	9.14221	10.1393	9.72257	10.5776	10.1998	0.417856	11.9753	10.765	4.20514
TCGA-BH-A0HU-01	9.63739	9.92958	6.14785	7.41544	9.29712	7.34263	11.1045	5.20483	15.2571	10.5631	9.35527	8.84144	9.90451	10.8377	9.87073	11.8387	13.0757	8.42675	8.33964	7.90653	9.51482	3.74868	11.2136	9.20729	13.2113	11.6088	12.5299	9.04146	4.78431	9.29016	6.62151	8.01547	8.99661	11.047	9.0552	10.8831	9.14186	10.3336	9.33705	0.177769	11.6194	9.9823	3.33364
TCGA-BH-A0HW-01	8.99387	8.16627	5.0929	9.09368	8.02384	7.55119	9.65414	4.52018	14.7113	9.24529	7.69656	7.06119	9.14071	9.61646	10.1232	9.37733	12.2985	8.2304	8.16892	7.86946	8.73177	3.10539	15.7009	7.60496	13.9226	11.4003	13.0914	13.3115	3.70684	7.4977	11.5279	5.46657	8.67472	11.167	8.34544	11.3702	9.39715	5.87676	9.48044	-0.748668	11.1883	10.7433	2.94785
TCGA-BH-A0HX-01	9.19948	11.4092	7.33002	9.49462	10.1256	8.49462	13.0233	6.73727	17.0583	11.1457	8.50525	9.99694	10.5722	10.2609	11.0023	13.2162	14.5944	8.4259	9.74655	9.34024	10.4839	4.7382	14.2462	11.4122	13.9858	11.4655	12.6039	9.72981	7.73562	10.0446	12.0464	11.4723	8.47001	10.7845	9.73562	10.4839	9.65877	9.97633	10.5053	-0.0213378	11.9001	11.0684	4.13248
TCGA-BH-A0HY-01	7.99308	11.5676	7.49597	9.54224	10.8025	7.17844	13.0418	5.73212	17.0469	11.1734	9.97688	10.3802	10.9634	9.7169	11.8818	13.4532	14.5562	9.31128	9.18927	8.56482	10.4784	3.76584	11.9332	10.3629	13.9637	9.1757	11.7808	5.57876	7.84871	10.8264	8.05624	9.15724	8.61303	10.4283	9.9134	11.0171	10.2852	8.62786	9.49026	0.988144	12.0412	10.6255	2.64386
TCGA-BH-A0RX-01	9.7225	11.0141	5.84149	8.28333	14.0488	8.22462	12.0029	9.56578	16.0301	12.452	8.88588	10.2338	12.3528	10.2258	11.6108	12.97	15.2234	10.5317	9.19317	9.75717	10.9085	5.12442	8.22	10.9983	13.4646	11.28	12.5023	4.60702	8.15619	12.1294	10.8971	12.2526	7.01675	9.43544	10.2822	9.74998	9.92683	7.19669	9.60234	1.30616	12.6605	10.2165	5.04313
TCGA-BH-A0W3-01	7.63623	9.62665	3.71975	8.94729	8.40532	9.3423	11.1466	6.10132	14.7171	8.94857	9.39595	7.52711	7.80439	8.6786	9.13141	11.5241	12.3744	9.12348	8.18573	8.04168	9.0189	4.76706	12.9156	7.65207	13.3037	9.59914	11.4648	9.64734	4.64575	7.49235	6.63941	5.11665	8.43492	11.8428	9.91287	9.46661	8.3325	9.61296	8.87332	0.145576	10.7776	11.1993	3.62022
TCGA-BH-A0W4-01	9.82985	11.888	7.22139	9.66782	10.6667	8.26259	12.7108	7.51248	17.1866	12.1045	11.387	9.88419	11.4812	10.1774	11.8595	13.5269	14.2964	10.4852	9.88737	9.25354	10.9645	6.25202	12.8752	11.068	13.6699	10.2356	11.7929	9.07659	8.60632	11.7807	9.04458	12.4103	8.17579	11.916	9.24061	10.2229	9.81305	10.4128	10.3878	0.576626	12.2347	11.4443	4.08513
TCGA-BH-A0W5-01	9.72966	11.8416	6.18091	10.0864	10.6274	8.34699	13.0731	7.63587	16.8313	11.6012	9.49522	10.2192	10.019	9.50835	10.8039	13.484	14.6261	8.9734	10.0241	9.88347	10.6496	6.19465	12.7854	10.3879	12.8859	10.0869	11.5225	8.85617	8.06039	10.1433	15.3456	10.6083	7.75432	11.142	8.84642	10.4515	10.542	11.7901	10.4355	0.214061	11.5096	10.857	5.98925
TCGA-BH-A0W7-01	9.39186	12.4034	7.12618	9.77546	10.9558	9.37768	13.0584	6.53198	16.9743	12.8692	9.51364	10.412	9.9993	9.90599	10.4037	13.6484	14.6743	10.2116	10.2136	9.37857	10.8413	6.168	14.885	10.5334	13.0338	12.2986	12.6708	8.649	8.42587	10.8745	8.71256	9.75845	8.04994	11.1577	9.01943	11.1131	9.94501	11.3081	10.3884	0.452855	12.0097	10.4103	5.36065
TCGA-BH-A0WA-01	9.71505	10.8033	7.14937	9.13364	9.68722	7.95822	11.9716	9.34914	16.4992	12.2007	13.5235	11.0831	11.5588	11.4682	10.6616	12.4602	15.3297	8.21893	8.4889	9.06066	10.8161	2.03738	1.91184	9.49748	12.966	10.2766	11.7443	9.33581	7.24031	10.1301	11.9552	13.5587	7.78108	11.273	8.18372	9.68842	9.53987	4.12483	8.89675	1.91931	12.492	11.0218	4.97597
TCGA-BH-A18F-01	10.1298	11.7379	5.62735	9.68556	10.797	8.29573	13.3303	8.46704	16.7864	11.5986	9.2104	10.7335	10.7362	10.8055	11.2446	14.0742	14.3827	8.61296	10.2346	9.90687	10.8199	6.95385	11.6557	12.5976	9.67244	8.20849	12.0511	8.47025	7.3047	12.3334	9.48138	10.0386	7.68899	10.9253	8.83989	9.23409	9.65288	10.9855	9.77024	1.04962	12.223	11.0883	4.35051
TCGA-BH-A18G-01	7.81378	11.271	5.93664	8.46913	7.92926	7.33316	11.1265	7.25833	16.6496	13.4609	11.0219	10.1293	10.4107	9.88512	9.69805	12.5572	16.8649	9.28193	8.28482	8.53138	10.1957	4.36632	0.321928	12.0549	12.6436	10.6388	13.441	10.1822	5.90689	7.46148	12.9032	5.71425	7.77314	9.86399	9.37721	8.96759	9.90783	9.10329	8.86045	1.33523	12.2249	10.3519	2.49185
TCGA-BH-A18H-01	9.77868	10.4271	7.58129	8.76243	10.3365	7.84107	11.6318	7.96276	15.23	12.532	10.7981	8.38306	9.04426	9.3853	11.3049	12.2566	14.2377	7.76758	9.49058	9.99242	10.2372	5.7364	15.3924	9.40636	13.7497	11.3811	13.7438	10.5073	6.35368	8.35824	6.57347	10.3508	7.12137	10.981	9.33183	10.8883	10.3588	10.426	10.0389	0.198347	11.4649	10.8997	6.67926
TCGA-BH-A18I-01	10.3075	12.5455	8.258	10.1297	11.352	8.82608	13.9579	7.1488	17.7561	10.7904	11.5725	10.8979	10.4871	10.6081	11.258	14.5699	14.6597	10.5716	10.5762	10.4192	11.3346	6.30507	13.7634	10.3111	12.552	9.28544	11.3161	8.88106	8.32803	9.6502	9.39825	11.3083	7.26804	11.6742	8.57135	9.18175	8.93324	11.3771	9.88851	1.44609	11.1791	11.0514	6.27552
TCGA-BH-A18J-01	9.90054	11.629	7.14855	9.89684	9.63993	9.48533	12.9465	5.42549	17.8337	11.6357	10.137	10.2171	11.3699	11.7544	11.525	13.2404	14.2665	9.14588	9.31502	8.79041	10.7652	4.00677	14.1195	9.95895	13.3952	11.2251	12.7414	8.44032	9.301	9.06536	8.92719	9.75701	7.94265	10.132	9.45188	9.69145	9.56603	11.0139	9.92563	0.83953	11.8318	10.7599	3.80514
TCGA-BH-A18K-01	9.3681	11.9559	7.78084	10.0289	10.5715	8.54951	13.0573	6.3854	17.1541	11.1898	9.50731	10.6474	10.7303	11.4339	11.3023	13.8661	14.4755	10.0493	9.99698	9.31216	10.8681	4.14624	13.7698	10.1854	13.7138	11.4888	12.4346	8.54405	7.2269	9.6823	9.10787	10.3475	8.66352	10.6717	9.61287	9.90966	8.17304	11.7232	9.96478	0.903348	12.1306	10.5899	2.50238
TCGA-BH-A18L-01	9.71453	7.91659	2.85308	6.93715	8.48652	7.92347	9.80402	5.57625	13.2518	9.67683	5.75612	7.37915	7.96412	10.7748	10.2156	10.2924	12.2402	5.10405	8.55161	8.30858	8.43634	3.79419	11.2236	10.0614	13.4722	10.9809	12.3392	7.37162	3.73279	10.4964	8.10101	5.71702	8.53003	9.7323	9.33529	9.79278	8.92519	5.17501	8.75181	-0.315473	11.3124	11.3727	3.66866
TCGA-BH-A18M-01	9.89047	11.9679	6.82654	9.3438	11.1522	8.88712	13.5718	8.57187	17.6055	11.267	9.51	10.9431	10.4762	10.5726	11.4291	14.3844	14.159	9.37606	10.4446	9.9404	11.016	5.86796	12.4878	10.9821	12.7826	8.07864	11.3761	7.42236	7.68436	11.3786	8.76575	9.98762	7.39428	11.2213	9.51436	8.31497	9.24944	10.6322	9.5965	1.41949	11.3808	11.191	4.84048
TCGA-BH-A18N-01	7.72846	9.7073	5.77893	6.60675	8.30406	8.83421	11.275	4.75089	15.4937	11.7928	6.87485	7.98838	9.19509	9.26516	10.8282	11.7964	13.2426	6.28989	8.95198	8.66279	9.16838	4.84932	11.5258	8.74932	13.4493	9.11074	11.4635	10.9139	8.15397	7.82769	14.366	5.50139	7.67375	11.7362	9.26998	7.08636	8.89891	8.44852	9.35439	-0.186011	11.679	11.1378	2.98056
TCGA-BH-A18P-01	8.93869	11.3415	6.71561	8.95478	9.28795	8.68769	13.0487	6.43792	16.9492	10.7807	9.55633	10.2446	11.1668	9.39227	10.9851	13.5255	14.1059	7.89278	9.59482	9.06443	10.3336	3.97697	12.2049	8.41024	10.4696	9.00088	12.2209	7.0664	6.73061	9.91812	8.41334	8.88721	7.63551	11.1916	7.72812	10.1887	10.0957	10.5376	9.09861	1.23495	11.5367	11.5941	5.38359
TCGA-BH-A18Q-01	9.48868	10.0984	5.74944	9.12598	9.35601	8.14013	10.8745	8.33019	14.5437	9.50811	11.5509	9.70327	10.1309	11.017	11.3648	11.7558	13.3495	6.66162	8.32928	8.64645	9.88624	5.58093	8.12489	10.2446	13.4181	10.0611	12.3477	6.52231	7.41181	10.4301	14.2776	12.3955	8.48527	11.0105	7.57454	8.45946	9.90158	5.99916	9.54383	0.342408	12.5575	11.4015	5.61873
TCGA-BH-A18R-01	10.672	10.876	5.36834	7.73924	8.87875	8.2065	11.7561	6.7488	15.779	10.7532	8.4866	9.18235	10.2986	9.13585	10.0192	12.4401	13.0036	7.71292	9.22381	8.83905	9.756	5.47821	9.69596	8.22667	14.7536	9.21806	11.7828	6.52552	4.35792	9.31009	10.6108	8.68194	7.65027	11.2333	8.34215	10.4102	9.11203	12.0998	9.26408	0.491921	11.3609	12.1055	4.45885
TCGA-BH-A18S-01	8.12026	9.50579	4.47301	9.44422	8.29394	8.27125	10.3592	12.7065	14.4431	9.06063	7.04019	7.10323	8.53784	8.10665	9.68304	10.9365	12.5311	6.1471	8.18159	8.01309	9.04792	4.16691	13.5575	8.01126	14.582	9.05266	11.0094	6.00026	6.07205	8.29244	7.45433	-1.6144	8.5729	9.85061	9.31407	10.7955	8.16363	10.835	8.47741	0.570501	12.3356	11.3648	3.1929
TCGA-BH-A18T-01	9.05883	9.51523	5.55423	6.69006	15.4517	5.82185	11.1842	4.8387	15.0833	9.57646	11.5535	8.87983	10.4691	10.071	9.95614	11.9571	13.2174	6.37855	7.77286	8.3081	9.5669	3.34707	5.20212	11.1787	13.1463	10.7041	13.0392	1.84459	3.96005	9.4451	12.0559	8.83987	7.86879	10.6379	9.14607	3.71904	8.95831	7.30127	8.25849	1.30842	13.1549	11.194	4.669
TCGA-BH-A18U-01	8.90936	11.188	6.8849	9.95764	13.2043	8.40548	12.6601	5.4733	17.7465	10.9986	5.12194	10.5657	10.267	8.63214	10.5697	13.1178	13.6635	11.9869	9.09627	9.16147	10.3805	4.66251	14.2492	9.51426	13.2208	8.03755	11.8135	3.81451	6.60111	9.21283	7.07379	6.00038	7.55328	10.6407	8.68117	9.39119	9.12467	10.4936	8.82854	1.552	12.6061	12.1053	5.07755
TCGA-BH-A18V-01	10.1745	10.8193	6.30763	9.50546	9.85437	9.67062	12.7934	8.78313	16.2284	12.65	11.1608	10.2558	9.9091	9.88857	12.2846	12.8593	13.7897	8.30461	8.57583	9.90661	10.6861	3.40677	3.40677	12.685	14.2646	10.0955	12.9617	4.55652	5.81616	10.2125	6.90661	13.1168	5.47285	10.5978	7.98419	7.63799	9.64098	6.62108	8.55199	2.13411	11.964	11.989	5.70139
TCGA-BH-A18V-06	11.2386	9.9704	5.59963	8.85074	12.7056	8.26032	12.3388	6.66611	17.0432	12.9141	11.3617	9.93959	9.64324	9.80511	12.1458	11.3136	13.7356	8.24935	8.79418	10.1123	10.5344	4.91637	9.84255	11.6019	13.3001	9.92329	12.7071	4.84528	5.65055	11.2962	10.6031	11.4594	6.18747	10.0731	9.15404	5.09857	10.1636	8.93189	9.16204	1.37236	11.456	10.5103	6.71577
TCGA-BH-A1EN-01	9.2601	11.2796	5.8919	8.3436	9.20609	9.67704	12.2932	4.50548	15.9023	10.2493	10.8747	9.72439	9.93933	9.18027	10.8451	12.3443	13.3199	9.33298	8.99875	8.94399	10.0056	3.92997	16.2061	9.68486	12.552	8.12308	12.8087	3.34501	3.98887	8.94213	5.47429	-1.65517	8.87053	9.72384	8.96064	9.60534	10.9709	12.292	8.46018	1.54543	11.733	11.8518	7.00679
TCGA-BH-A1EO-01	11.178	13.0709	7.0464	10.2841	12.6967	8.77774	14.3536	7.11191	18.1587	11.4334	7.05264	11.8153	11.6059	10.9462	11.8513	14.7881	14.9811	11.0024	11.0061	10.7894	11.4975	5.71822	12.1171	10.2472	13.8501	7.99879	11.5362	5.44258	7.76071	10.0773	7.20028	6.3444	7.35453	10.7158	7.83851	8.28212	10.1261	8.06502	8.86323	2.63427	11.5298	11.3035	4.23905
TCGA-BH-A1ES-01	9.62447	11.8594	11.9476	9.64828	10.5253	8.30931	12.9398	6.05332	17.5286	11.4097	11.8427	9.82164	11.1087	9.25808	11.0043	13.6082	14.8728	9.40835	9.72155	8.68753	10.959	2.52047	13.6494	8.90294	14.4221	8.83724	11.7836	7.77382	8.5301	7.26771	7.5333	11.4726	8.25615	12.0334	7.48791	12.7969	9.31117	9.84755	9.55449	1.4045	11.1504	11.2901	2.29807
TCGA-BH-A1ES-06	9.75837	8.90966	7.71083	8.37301	8.15713	7.70586	9.85687	4.5374	14.473	12.3805	11.0889	10.3616	8.65524	9.75176	11.417	9.704	12.6931	10.3293	8.24637	7.79508	9.59525	4.33331	11.5114	11.8664	14.459	11.3361	12.7962	7.13328	7.10338	13.9512	8.94591	3.69588	8.84901	10.9984	10.7394	10.8487	7.39632	7.85911	9.63664	-0.0413883	10.6504	10.4317	2.61341
TCGA-BH-A1ET-01	9.67407	11.5697	4.57866	8.85369	10.5928	9.16741	13.1511	7.41198	16.2825	10.7529	9.20315	10.3835	8.95292	10.3403	11.3123	13.6915	13.3537	9.91095	10.3945	9.60203	10.459	5.80105	13.1762	9.30044	13.3836	7.79267	11.6746	9.07369	7.62502	9.20578	7.45667	7.93145	7.94915	10.6734	8.62895	10.6451	8.68209	12.9302	9.5253	0.933684	12.1729	11.6408	3.97407
TCGA-BH-A1EU-01	11.8095	11.5787	4.72395	9.7243	11.8782	9.49997	13.544	9.63525	16.3337	10.8632	8.61269	11.0449	9.52889	10.9925	12.1926	13.8892	14.6367	9.30185	10.7163	11.1272	11.0817	7.26891	14.4665	10.1211	12.62	8.21681	10.9866	8.93279	6.82986	11.3291	8.83509	8.47633	7.17516	10.8248	7.6218	9.5501	10.4923	9.39947	9.59687	1.48481	11.3471	11.1829	6.40343
TCGA-BH-A1EV-01	9.47834	11.949	6.8439	8.88119	10.2422	8.91869	13.6008	5.33807	17.8565	10.6734	10.0486	10.1122	10.9754	12.8111	10.4959	13.9264	14.0223	9.87345	9.7645	9.11524	10.7464	5.41581	13.5256	10.3358	13.6113	9.06176	10.6641	9.3935	8.43696	8.72456	8.58864	7.22316	8.41417	10.6978	8.74297	9.28819	9.03426	11.8137	9.5866	1.15976	12.2206	11.5593	3.38933
TCGA-BH-A1EW-01	10.5737	10.151	5.4187	10.1677	12.2601	8.61399	12.0025	8.85588	15.6753	11.7681	9.44423	9.54625	11.1006	10.2966	10.9132	12.9816	13.5031	11.6629	9.82251	10.1088	10.7433	4.89892	13.4674	10.0052	13.5306	9.48533	12.6199	8.88582	7.82079	10.2632	7.66598	8.26871	6.62191	10.4356	7.80697	8.92262	9.57577	8.15323	9.3193	1.42405	11.7111	11.0322	5.67362
TCGA-BH-A1EX-01	10.421	12.2761	10.1405	10.5005	10.3893	9.21831	13.9925	7.33139	17.5246	11.1021	8.63506	10.8379	11.2821	9.79735	11.0541	14.1795	14.1621	9.35981	10.0924	10.0082	11.1152	5.05693	14.1468	9.83513	14.7369	10.4722	13.1573	3.27493	6.87158	10.2815	6.80917	7.27933	7.16294	11.3906	8.33523	10.3786	9.95149	10.9959	9.4198	1.69543	11.4534	10.9563	4.77536
TCGA-BH-A1EY-01	11.0502	12.6302	6.20218	10.5794	10.0366	9.22116	13.6832	5.92736	16.8255	12.7534	11.4611	11.3488	9.25494	9.43036	11.0579	14.2311	14.3759	9.48243	9.93496	9.8789	10.9683	6.3301	13.5624	9.85935	13.2666	9.70355	11.4453	9.55996	6.5412	9.47157	5.90629	-0.03623	7.5748	10.5544	9.36038	9.67286	10.2329	11.5015	9.08864	1.87964	11.5945	11.502	5.30362
TCGA-BH-A1F0-01	10.534	10.5608	6.79415	8.9936	10.8295	7.90963	12.8104	9.15713	16.0366	11.6825	11.6882	9.94185	11.6982	10.582	11.8177	12.8047	15.0897	9.58746	10.0455	10.9907	10.9777	7.33175	3.48336	10.9717	11.9499	10.9475	13.3025	5.61581	7.39025	12.404	11.2567	11.1488	6.62841	9.12222	8.13607	9.18113	10.9697	6.29862	9.18461	1.79311	11.7985	11.0768	7.01174
TCGA-BH-A1F2-01	10.5052	12.2948	6.55237	10.6495	12.3456	8.87242	14.3473	8.62172	17.9262	11.8872	7.98725	11.5499	11.5802	12.1117	11.568	14.3668	14.6701	11.3422	10.6506	10.3883	11.5109	6.07164	14.4945	11.0857	13.1909	9.69808	11.9232	7.77006	7.78813	11.8258	6.31818	3.49973	7.76804	9.34759	7.5849	10.5547	9.56116	9.34692	9.28407	2.22678	11.8759	11.5718	2.53822
TCGA-BH-A1F5-01	10.0211	11.129	5.8542	9.52753	10.3211	8.59163	11.7807	6.47552	15.8662	9.99003	6.21779	9.89887	10.655	9.21153	10.1655	13.1724	13.0983	8.83454	9.77693	8.90609	9.97469	4.93462	14.2155	8.45591	13.7724	10.3086	11.9507	10.0836	5.65761	7.96685	14.2034	5.06737	7.7884	10.2631	8.54542	9.70806	9.40193	9.69529	9.53052	0.444179	12.0578	11.4397	3.68886
TCGA-BH-A1F6-01	8.93067	10.4756	6.78562	7.77012	10.495	8.25955	11.3546	6.47956	16.3966	14.0444	9.78639	9.69825	10.9366	8.86654	10.4369	12.2382	15.0581	8.00537	8.27744	9.15843	10.1727	4.55911	2.82214	10.394	12.8821	12.4594	14.1747	4.04454	5.55911	9.63892	10.2887	11.4522	7.68344	10.3986	8.30757	8.45247	10.1155	4.77324	8.70622	1.46647	12.1874	10.931	5.46984
TCGA-BH-A1F8-01	9.01503	11.3657	5.96578	8.353	10.5477	9.23118	12.6779	5.55785	17.0134	10.558	8.68865	9.99676	11.2289	9.28102	10.3613	13.5663	13.0357	7.31156	9.33049	8.70275	10.0894	3.45883	12.7635	7.52831	14.4565	9.23396	11.9402	7.15341	5.93882	7.51924	5.70275	6.44452	8.02788	8.66211	7.51696	9.40811	9.40934	10.3093	8.55728	1.53217	11.7276	11.4802	3.85475
TCGA-BH-A1FB-01	10.3474	12.1103	6.55343	10.1015	11.5065	8.59235	13.1766	9.66244	17.0493	11.6663	10.2462	10.539	11.1944	11.3749	11.5258	14.168	14.5436	9.75506	10.5428	10.5503	11.2603	6.84252	11.5075	10.711	12.9854	9.51632	11.5547	6.75506	8.12934	9.95473	12.7051	11.6525	7.56912	11.269	8.47229	8.92237	9.93756	9.39829	9.87546	1.38484	11.6815	11.3609	6.12632
TCGA-BH-A1FC-01	9.69082	9.53134	6.55241	8.69545	8.61112	7.13586	10.5152	4.2629	14.525	9.2364	7.95267	7.81996	10.8983	10.5575	11.6858	11.1737	13.9938	7.52501	7.9548	8.72384	9.3521	4.62732	-1.76513	11.8362	12.0908	10.6241	12.612	3.32246	4.90742	8.2629	8.38601	8.32246	8.35134	10.3649	8.00483	7.55241	10.027	2.6273	7.65614	1.69596	11.6361	11.5428	5.56591
TCGA-BH-A1FD-01	9.72599	11.6452	5.81415	10.1979	9.79356	7.40406	12.9979	5.29873	16.9898	10.8829	1.38416	10.4737	11.3221	9.63104	10.3231	13.2459	13.6725	8.32798	9.32668	9.49791	9.89776	3.96913	15.0591	10.1305	12.2597	9.85268	12.3318	8.82249	7.22826	8.42856	7.24491	3.5718	7.3149	11.0452	8.93448	10.095	8.22547	11.8819	9.19975	0.698012	11.9318	11.6855	6.17424
TCGA-BH-A1FE-01	10.1288	12.2604	7.43619	10.0577	11.2185	8.68211	13.578	7.82085	17.3626	11.0099	10.4744	10.6294	11.6546	10.7953	11.4447	14.4262	14.2342	9.03751	10.8279	10.5636	11.1821	6.35069	11.2701	9.50197	13.6429	9.28742	11.3728	5.75856	8.18299	9.66928	9.2219	10.706	7.18433	10.7977	7.88065	8.6163	9.95104	9.75677	9.36185	1.8203	12.0246	11.8474	5.90193
TCGA-BH-A1FE-06	9.55284	12.802	11.5822	9.54618	9.21438	8.74424	13.9789	8.56032	16.4702	10.9817	7.12457	10.4721	11.9849	11.471	12.7232	11.7249	16.6441	9.84802	10.2154	11.5042	11.2573	5.5896	3.62086	10.5614	7.96528	6.5896	5.03073	3.62086	8.42379	13.3242	1.81348	3.24645	-1.5084	10.7845	8.42526	4.70102	8.00727	5.36194	6.20928	5.04799	11.5914	12.0872	7.28923
TCGA-BH-A1FG-01	9.26377	10.0355	4.35002	8.50701	8.89582	7.15738	10.8361	5.93008	14.4441	10.8825	7.43445	8.58433	9.37793	8.18652	9.53206	11.4063	13.2869	7.62748	8.16655	8.12387	9.10144	4.91771	15.1841	9.28329	14.0457	11.1295	12.453	9.95047	5.66161	8.88807	15.4754	8.43597	8.33546	10.0445	9.01027	7.03852	8.73989	9.30505	9.87639	-0.774954	12.3009	11.591	3.49686
TCGA-BH-A1FH-01	10.6977	12.704	7.79239	10.0685	11.1397	9.85402	14.1297	9.52643	17.2433	11.0832	9.6322	11.8061	11.1681	11.8117	12.2282	14.9105	14.8016	8.8292	11.2978	11.071	11.5898	6.68362	11.6058	10.5506	13.2649	8.82821	11.4166	7.50087	7.88412	10.3282	10.2026	9.98189	7.23636	10.6009	8.04329	10.0146	9.7675	9.43011	9.60824	1.98151	11.9184	10.8102	4.76801
TCGA-BH-A1FJ-01	9.01018	10.3723	5.41992	8.74644	9.84982	6.73633	11.7804	4.60427	15.3573	9.58576	12.739	8.6331	10.4322	8.40839	10.5972	11.9805	12.7057	8.28138	8.77855	8.07367	9.60462	6.41992	14.549	8.51439	13.8419	8.22202	10.8101	8.23904	6.87014	6.79773	7.23904	7.12248	8.92539	10.1487	8.48395	11.941	7.35652	12.091	9.26896	0.335664	12.1003	10.7192	3.51762
TCGA-BH-A1FL-01	8.77374	10.8384	3.73028	8.80294	9.58266	7.41706	12.3981	6.33682	15.3017	10.1521	10.4624	8.78976	9.701	9.09714	10.1243	12.1337	13.2806	7.07557	9.23788	8.69205	9.59641	4.88375	12.288	9.48025	8.70803	9.62534	11.465	12.5452	6.20833	9.65133	6.52071	6.79152	8.9108	11.9463	8.24999	8.8545	10.0341	10.0096	9.18663	0.409781	11.6715	10.5875	4.26532
TCGA-BH-A1FM-01	10.6514	12.0765	8.45931	9.19865	10.8872	10.4033	13.2294	5.55112	18.2951	11.2024	7.99131	12.0038	11.2677	12.1047	11.6342	14.6406	14.3605	10.6034	10.8714	10.1011	11.2767	3.58037	9.6014	7.48727	13.7755	9.66784	10.8886	5.94538	5.20841	11.1622	5.31734	3.23643	5.95384	7.64712	8.87917	9.5147	8.37991	9.92615	8.01009	3.26656	12.8031	11.9923	3.34334
TCGA-BH-A1FN-01	10.0157	11.2497	6.97094	9.10055	11.1088	8.94129	12.7151	5.74291	17.3707	13.7102	10.4425	12.2493	11.213	13.0961	11.3491	13.2118	13.9575	9.48426	9.21711	9.21711	11.0182	3.81769	10.5712	8.80207	13.7085	9.55218	11.7142	6.61077	5.67396	10.2005	5.51431	7.18854	7.37757	10.1396	7.93413	8.03118	9.09543	10.8659	8.63516	2.38302	11.178	11.4089	5.36911
TCGA-BH-A1FR-01	8.17633	9.96437	7.12918	8.59136	9.14548	8.38716	10.8404	9.63452	14.74	9.67148	8.44909	7.90595	8.42669	11.5277	10.5119	11.298	13.2711	6.78309	8.79586	8.96508	9.61074	5.50847	9.19813	8.77183	13.9256	9.19211	11.0007	8.01097	4.49287	8.68012	7.42874	7.51234	7.8304	10.7408	8.87319	9.46916	9.15666	12.4654	8.95632	0.654418	12.1627	11.4521	3.49288
TCGA-BH-A1FU-01	9.67986	12.5272	8.74693	9.27453	11.8083	8.70262	13.7565	7.71481	17.7877	12.1267	11.391	10.6864	12.1365	11.0252	12.0648	14.7263	14.3793	8.86687	10.5559	10.2289	11.4093	5.92201	10.3109	10.7614	13.7616	10.1392	11.8855	7.52405	7.24394	9.09651	9.09765	11.9912	7.23982	10.2578	8.78991	7.85613	9.06536	7.46516	9.31813	2.09119	12.6568	11.7427	5.04066
TCGA-BH-A201-01	9.73082	12.0565	8.00304	9.55895	11.3349	8.77748	13.3436	8.76793	17.1291	12.3365	11.6714	11.1697	10.9983	11.2544	11.661	14.0199	14.4884	9.83144	10.2383	9.85697	11.3114	4.56247	12.7625	10.5767	13.5537	7.97516	11.4987	8.71037	8.5293	10.3083	13.7902	13.106	7.55542	10.9164	9.69603	10.3281	8.31666	10.2797	10.145	1.1664	11.4676	11.5359	6.55778
TCGA-BH-A202-01	11.0231	11.2952	7.20071	10.9201	15.0449	8.48847	12.3826	6.45008	18.8585	13.4047	7.88133	9.89602	10.8974	9.08629	11.068	13.4367	13.6908	9.70726	9.44386	9.43021	10.9803	5.20071	12.3257	10.1664	12.106	7.16706	10.8427	6.67954	5.65361	8.56796	11.5771	6.30908	7.10555	11.2069	7.20326	6.959	9.45776	6.37857	8.52394	2.45637	13.3023	12.3828	5.71937
TCGA-BH-A203-01	10.0253	10.9753	6.79146	9.36313	11.8926	8.31766	12.1301	6.52461	17.0073	10.8585	9.9876	9.83854	10.0567	9.24195	10.5458	12.9842	13.9699	11.4002	9.1748	9.5368	10.5311	4.62852	12.1198	9.92991	13.5951	6.9166	11.8982	6.93362	6.02779	10.9328	6.65955	9.44183	7.58608	11.1657	9.3513	9.10683	9.24109	7.97326	9.02987	1.50125	13.0281	12.1408	4.22043
TCGA-BH-A204-01	8.38719	10.5256	6.46061	10.3608	7.92813	8.4864	12.8751	5.72945	16.7957	9.89996	4.30363	9.39402	10.3194	10.5364	10.5265	13.3315	13.3549	6.36849	9.73918	9.04557	9.71843	3.47541	14.9156	8.89205	13.0903	8.15302	11.4797	11.0909	4.07015	7.79438	1.18263	2.90508	7.70618	9.44519	6.80321	9.46293	8.38229	10.8481	8.21747	1.50096	11.8895	11.8968	4.08952
TCGA-BH-A208-01	10.4807	14.3489	8.4292	10.5155	11.7728	10.0888	15.5005	7.74895	19.0961	13.7885	10.3242	12.7941	12.6399	11.4451	12.9671	16.4674	15.6952	9.13258	11.4736	10.7667	12.2738	5.45987	10.8083	11.3225	12.7098	7.82957	11.4978	8.93865	9.13034	9.78964	12.5311	14.4439	7.20254	9.78964	8.56321	7.97159	9.24253	9.00134	9.77837	2.49542	13.3135	11.2389	3.75586
TCGA-BH-A209-01	9.69356	10.4722	4.10138	8.14276	9.66704	7.20051	11.5423	8.06205	16.8342	10.6475	4.61844	8.75713	11.2386	8.6602	10.6032	12.4954	13.8552	8.44675	9.13381	10.05	9.71111	6.2034	10.6676	9.38997	8.28369	8.70795	10.8812	6.67386	5.11377	9.88816	6.79799	0.243425	8.24058	9.78498	8.08103	4.54718	10.751	5.17414	7.61352	2.09759	12.4637	11.135	6.52881
TCGA-BH-A28O-01	9.64092	11.2094	5.48752	9.1834	10.9838	8.51968	12.7908	9.59102	15.1385	11.8801	11.1832	10.2809	9.97674	11.1968	11.67	13.0683	15.0526	9.7922	10.2039	10.0157	10.8433	7.38967	11.6318	12.3392	12.4927	9.76928	12.0658	8.15483	8.30665	11.5599	14.4873	13.5608	8.1056	11.9428	9.0406	9.97621	8.97674	10.2376	10.5904	0.252848	11.3022	10.3008	4.14174
TCGA-BH-A28Q-01	9.73186	11.6284	5.86605	10.983	10.1998	8.41412	12.9836	6.50005	16.5702	10.2235	11.5047	10.8016	11.2436	9.54422	11.4537	13.9237	13.2649	7.78744	10.027	9.29623	10.5974	5.78249	12.1986	10.5034	8.22498	8.46963	11.6763	7.50415	6.47783	9.55007	9.34354	8.1189	8.31694	11.5499	8.84244	9.65996	9.35248	9.0491	9.09534	1.50205	11.3098	11.0998	3.8472
TCGA-BH-A2L8-01	9.89579	11.8409	6.6093	9.36104	10.7337	9.22141	12.5338	6.69421	16.1334	12.1808	11.3213	9.75725	10.3336	10.1576	11.6858	13.4208	14.3335	9.38215	9.78452	9.42647	10.7404	5.9481	12.9513	11.2476	11.6256	9.2633	11.4153	6.29662	7.77213	11.2031	9.05322	9.50197	8.21183	11.4149	8.8628	8.43023	10.3681	12.5975	9.77433	0.966032	11.7467	10.3523	5.06099
TCGA-BH-A42T-01	8.47439	10.5911	4.50002	8.1398	7.85806	7.55972	11.7725	5.26232	15.544	10.3768	8.91823	8.62523	9.72368	8.20202	9.86498	11.6153	14.0871	8.36708	8.65092	8.43773	9.32855	5.19576	12.6573	9.6851	10.9352	11.0196	12.1814	10.8092	6.5982	11.7371	9.16325	4.39467	8.64604	11.1112	9.65405	8.4847	9.86892	4.10516	9.19099	0.137557	11.1355	9.41636	2.05071
TCGA-BH-A42U-01	8.58962	9.45016	5.75639	8.76956	9.54855	7.57742	11.0974	9.10287	14.3198	12.6067	12.2684	8.54577	9.79494	10.7573	10.8051	11.3075	15.3814	8.68618	8.85849	8.81528	10.1019	8.36362	11.8187	12.2107	12.299	12.0997	13.3261	7.22454	9.20793	12.494	14.8375	16.3945	8.76717	11.5672	9.46347	10.3723	9.36756	8.47009	11.0755	-0.973591	11.2737	8.93802	3.81297
TCGA-BH-A42V-01	9.30293	10.4921	5.27476	9.10746	10.1211	7.67481	11.7653	9.00833	14.9648	12.0843	10.7327	9.15022	10.2131	9.62568	10.9425	12.3864	14.7411	8.8561	9.75233	9.48334	10.284	6.26387	13.03	11.5798	12.9594	10.3913	12.334	9.65879	7.4216	11.8135	12.5383	12.9401	8.64049	12.148	9.12185	9.95715	8.84336	9.57648	10.5422	-0.258247	11.5444	10.0895	4.00084
TCGA-BH-A5IZ-01	8.6665	9.94278	7.76919	9.66503	8.40465	7.2115	10.3917	3.81258	14.8169	10.2421	11.8177	8.50064	11.6785	8.94887	9.50064	11.3608	14.9111	6.0845	7.22389	8.22561	9.45876	1.73578	7.63361	11.8269	12.971	12.8978	14.3609	5.11081	4.1952	8.77606	7.91319	15.3993	8.21757	11.0585	10.1043	11.5998	10.774	6.11947	9.4526	0.00615415	11.532	10.3998	3.05769
TCGA-BH-A5J0-01	9.3721	11.219	9.29332	8.69444	10.0066	7.34974	12.2057	6.32502	16.7693	12.2625	9.1299	9.9537	9.6114	9.07518	10.1287	12.7027	15.3973	8.49578	8.93196	8.87045	10.2897	6.22122	14.4571	10.4663	12.9596	11.9817	11.9691	10.244	8.21898	10.8092	6.89031	10.8343	8.87044	10.3395	9.99687	9.34769	10.0621	12.6413	10.3712	-0.0814185	11.3769	9.38915	3.69766
TCGA-BH-A6R8-01	9.10389	9.4224	3.46456	7.15806	9.91475	8.60795	10.489	3.67947	14.8959	10.0071	3.32255	8.10119	9.73136	6.50896	9.042	10.9986	13.3468	7.43611	7.36396	7.86117	8.52279	3.85689	12.9209	7.42457	14.487	11.3681	13.6627	9.5185	5.84827	7.46738	8.92298	5.48694	8.26547	11.3461	9.62381	11.0608	9.10843	11.1005	9.49819	-0.975398	11.3909	9.71309	5.74069
TCGA-BH-A6R9-01	11.4733	12.7904	10.7388	9.88856	10.3752	9.79711	14.3611	8.34031	18.7054	11.7986	14.9982	11.0896	12.1214	11.1672	12.5609	15.027	16.2104	10.4063	10.7274	11.6155	12.2096	6.32574	5.16312	11.2392	9.28865	4.65789	7.4384	5.14663	7.03908	9.97515	11.5785	15.6911	2.16311	10.907	8.88608	8.99256	9.99888	6.20354	8.27616	3.93348	12.1752	10.7111	8.03461
TCGA-BH-A8FY-01	9.55879	7.29955	2.85024	6.49853	7.72345	6.46268	9.33715	6.05199	12.59	10.3804	7.76819	6.23726	7.26874	8.36897	10.142	9.04916	13.0174	9.42243	7.99419	7.82223	8.29217	6.74971	12.2478	9.02938	9.88366	10.6521	11.7423	10.3034	3.54212	8.75528	10.331	10.355	8.80623	11.5467	9.81691	10.0567	8.13849	13.4213	9.72811	-1.43594	11.6013	10.1582	3.47173
TCGA-BH-A8FZ-01	10.5739	10.8881	5.24044	8.95315	11.0702	7.84662	12.2281	8.29685	16.2301	12.3228	10.4197	9.44555	9.80047	10.1511	11.7051	12.1964	15.1191	10.2589	9.81265	10.2274	10.6393	7.29933	13.1614	10.6159	11.407	10.8287	13.8084	9.22937	7.57831	10.5442	12.1358	13.2774	6.96775	11.5882	8.6911	8.80522	10.361	9.23943	10.3258	0.313541	11.921	11.4274	6.91349
TCGA-BH-A8G0-01	9.86036	11.8006	6.0169	9.18088	10.9503	8.41176	12.646	7.80176	16.0887	11.5778	11.1842	10.2755	9.43694	9.60897	11.5225	13.1575	15.4166	9.57126	10.0197	10.2883	10.7408	6.63357	12.3464	11.4773	10.9499	9.68155	11.0726	9.78558	8.69831	10.4975	11.69	12.1727	8.40565	11.8313	9.10625	10.3944	10.4183	9.56488	10.278	0.462806	11.4369	10.3495	5.31512
TCGA-BH-AB28-01	9.30857	11.1096	4.42777	9.9089	10.2835	8.41435	12.2644	6.91678	15.8648	10.3633	9.24937	9.32394	11.0663	9.5332	10.3974	12.5098	13.7716	7.14456	9.08972	9.20232	10.0075	5.65017	14.1351	11.5448	12.5864	10.4365	12.7474	5.35939	6.30224	11.1812	10.9493	8.54479	8.40081	11.6273	9.18662	10.3118	10.0855	7.67851	9.80752	0.199988	11.2576	10.6534	3.13231
TCGA-C8-A12K-01	10.0853	9.86249	7.14547	9.66616	9.55519	8.63179	11.1775	6.54286	15.546	10.2093	11.7907	8.29888	10.9713	10.4327	10.4926	11.6262	14.2837	6.9966	8.26763	9.33378	10.0458	5.88808	6.9966	11.2991	13.4156	11.9794	13.3364	5.25731	5.40115	8.83059	11.3321	8.95865	7.65406	10.2081	8.42853	6.74606	10.8794	5.90303	8.97141	1.0744	11.9936	10.6648	6.92517
TCGA-C8-A12L-01	9.95948	9.91996	7.95029	8.42246	11.1484	7.59921	11.7349	6.12822	17.8889	13.1677	12.0196	9.55588	11.5623	11.9806	10.2643	12.15	13.155	9.07514	8.09093	8.65693	10.5215	4.24754	11.6007	9.89619	14.6231	7.63985	11.4826	8.92467	6.42413	7.49546	10.3051	11.4254	7.36993	10.4091	9.85733	8.82497	9.49784	11.8044	9.5193	1.00221	12.666	11.0964	7.05489
TCGA-C8-A12M-01	10.5963	9.53296	6.78094	10.2217	7.70879	7.35413	11.0462	5.66218	14.8824	11.5074	2.10145	8.14585	8.24612	10.2087	11.233	11.0597	13.167	5.38686	9.6023	8.84797	9.16459	4.8019	14.7593	8.63674	14.1712	10.2556	11.5563	12.4052	0.686433	7.54025	5.51085	1.90881	7.62502	11.1127	1.42336	8.13763	7.30113	4.95944	7.81129	1.3533	10.811	11.7249	4.00835
TCGA-C8-A12N-01	10.0949	12.7561	7.88152	9.70255	10.0572	8.44411	13.9955	5.21873	18.4272	12.3529	8.58101	11.6075	10.6441	9.2676	11.4706	14.145	14.493	10.5856	10.0972	9.19999	10.9511	3.85914	12.1097	9.10391	12.4995	10.8732	11.814	7.00211	8.96767	7.75262	11.9191	8.05991	7.98843	11.2206	9.54097	6.42393	8.54409	10.3687	9.29692	1.6542	11.7969	10.4845	4.68922
TCGA-C8-A12O-01	10.3138	12.6497	8.33621	10.627	11.5857	9.36916	13.8024	6.02873	18.1975	11.5834	10.9135	11.3291	11.9809	9.84123	11.9817	14.669	14.3181	10.0419	10.415	10.1573	11.4071	4.96751	14.0292	9.59753	13.5921	10.1985	11.6624	6.34097	7.35357	7.72966	9.72179	10.6988	7.63993	9.81698	7.52488	10.0183	9.29189	11.1361	9.48942	1.91764	12.3996	11.9261	4.59554
TCGA-C8-A12P-01	9.15701	12.0343	7.11988	8.45601	9.89054	8.60927	13.4303	4.93347	17.4527	10.3434	11.5995	10.9603	11.2986	12.2502	11.1537	13.8072	13.9777	8.53244	9.48131	9.57064	10.7029	7.99146	9.70352	9.33147	13.7267	11.3527	12.3293	2.93401	6.91587	8.44181	10.1551	7.44181	7.82883	9.60856	8.87183	9.17719	8.61631	7.56919	8.94092	1.76199	12.2873	10.8911	6.13565
TCGA-C8-A12Q-01	10.382	11.8241	6.878	9.40188	12.4222	9.10379	13.4067	6.79196	17.6162	10.9542	9.18298	10.3638	10.949	12.2819	11.3623	13.8225	13.9701	8.64612	9.97948	9.84607	10.9593	5.31123	14.0569	9.46905	14.2717	9.76225	12.2247	3.6135	6.7518	10.0564	9.579	9.1553	8.02413	9.90206	7.72355	9.40252	8.8998	11.7045	9.40638	1.55289	11.594	10.5626	5.23322
TCGA-C8-A12T-01	10.1526	12.3457	12.8064	9.9189	9.76675	8.35954	13.3963	4.50479	18.0275	11.7283	10.9642	11.0931	10.4184	8.88539	11.1937	13.9472	15.1809	9.02855	9.60918	9.49633	11.0412	4.18766	11.8969	9.42256	14.5024	9.52359	11.5273	8.64549	7.69429	8.75343	7.70047	11.3931	8.44666	10.5875	10.1259	9.47396	9.60489	10.4928	9.64581	1.39537	12.8412	10.8925	4.25637
TCGA-C8-A12U-01	8.15937	8.41291	5.6735	7.01003	7.84885	7.38705	9.6277	4.00925	14.0331	11.5974	5.09464	6.99053	7.69775	10.8042	9.45353	10.1632	12.8441	6.10374	7.44607	7.75086	8.40539	4.00032	7.67656	8.66584	14.8534	11.8299	12.2974	6.56565	4.14841	7.99787	6.03879	6.64884	8.74069	10.5677	6.44907	10.655	8.4721	10.8393	8.61453	-0.20914	11.9694	10.537	4.21712
TCGA-C8-A12V-01	10.1162	10.1115	5.84757	7.74495	10.2071	7.05977	11.9718	8.30201	15.8331	13.0518	11.3933	9.05538	11.6667	11.0141	11.0598	12.5257	14.3114	9.37555	8.94024	9.88146	10.4735	6.72573	8.29774	10.8119	12.3502	11.1175	12.4297	4.55581	6.17356	9.70064	11.1112	9.78992	6.84248	10.2828	8.27714	7.17356	10.7833	4.47919	8.87661	1.59685	12.236	10.3878	7.80374
TCGA-C8-A12W-01	10.6957	12.4084	7.29157	9.45397	10.3969	7.7821	13.7233	5.28886	18.1384	11.0525	8.82254	10.3399	11.9511	9.96641	11.2893	14.4231	14.5186	8.40429	9.98334	9.66349	10.7797	4.64572	13.4942	10.3633	15.0912	11.2284	11.8427	9.21086	6.97262	9.0592	11.6127	9.4584	8.66426	10.9044	10.1231	8.98741	9.2826	10.6332	10.0926	0.68709	12.0996	11.8636	4.95767
TCGA-C8-A12X-01	8.96576	9.57748	5.81032	8.10234	8.39528	6.45565	11.2366	5.08471	14.9354	11.3602	4.04848	8.72949	8.68731	9.44676	10.1322	11.0133	13.7787	5.30627	7.94698	8.20791	8.86106	3.61238	16.4849	9.04652	14.6914	12.4822	13.0406	10.6458	6.69484	8.2997	6.8287	1.52492	8.4167	11.0362	9.85247	11.6712	7.60173	11.4997	9.61352	-0.752462	12.8901	10.593	3.10988
TCGA-C8-A12Y-01	8.77297	10.364	6.68277	8.91262	10.205	8.45422	11.6048	5.42763	15.5617	13.3324	11.3157	9.83448	10.6733	8.50006	10.0316	11.9089	14.0042	8.65339	8.13513	7.70967	10.0042	4.23107	13.6385	9.61681	12.8215	9.03616	11.2583	9.10361	7.76932	8.44625	10.6143	11.1684	9.51375	9.55777	10.2485	10.0282	7.19618	9.13938	9.61106	0.393172	11.5894	8.34328	2.14362
TCGA-C8-A12Z-01	9.60791	11.3998	8.82761	8.62691	11.8951	8.90807	12.8077	3.71624	17.3195	10.5646	8.9125	10.4141	9.93369	9.42707	10.894	13.5187	13.5051	9.51599	9.0514	8.43734	10.3642	3.4353	14.0898	9.57484	13.5229	9.4637	12.5243	6.75065	5.61972	7.51502	13.4835	8.03114	7.46771	10.5376	8.96312	9.0406	9.49549	10.0507	9.38624	0.97792	12.651	12.0107	2.67629
TCGA-C8-A130-01	8.42394	10.8885	6.35039	9.3173	8.74686	8.14329	11.8503	5.79538	16.4563	12.0156	8.17395	9.80187	10.6408	11.6025	11.7055	12.8553	14.1595	7.65748	9.56437	9.18716	10.1668	5.83102	12.2491	10.3691	12.7233	10.8379	12.1949	9.19559	7.00308	10.0025	7.20953	8.87948	8.95093	10.3917	9.29655	7.67098	8.73405	8.75448	9.42908	0.73773	10.7453	9.53072	2.30264
TCGA-C8-A131-01	8.81358	11.1506	7.34141	7.55213	9.76897	7.60658	12.9357	5.1952	17.8292	11.4595	12.0763	10.2342	11.4735	10.5814	11.6519	13.3156	14.5497	8.93491	8.88562	9.60658	10.5481	5.05333	11.3828	9.76658	13.6419	11.832	13.2951	4.2302	7.78401	8.71794	10.6208	12.0338	8.36055	10.9406	9.8939	6.80899	8.01895	10.8423	9.60139	0.946747	12.369	10.37	3.52977
TCGA-C8-A132-01	10.4267	12.5469	8.41658	9.71914	11.4982	8.78692	13.2265	7.12406	18.0042	12.2924	12.3152	10.1773	10.6015	10.3166	11.4352	14.198	14.6041	9.88208	10.5119	9.83711	11.296	5.28526	14.8827	10.8193	14.4979	9.48813	11.8698	8.52942	8.00426	8.71716	10.5332	12.8181	7.64386	11.4688	9.01291	9.90375	9.78944	11.0388	10.2531	1.04292	11.4668	12.0386	5.86545
TCGA-C8-A133-01	9.06878	5.95805	2.51894	7.14941	10.5426	8.87784	7.74331	3.32057	12.5064	11.0307	7.38074	5.53274	5.44785	6.69501	8.88458	7.66398	11.708	4.17604	6.30231	6.55996	7.45339	4.54641	11.7566	8.90728	12.8598	10.0188	12.2974	6.95805	9.2247	10.2006	5.54642	5.61291	8.36732	10.7228	9.81709	8.4332	9.52758	14.7984	9.38796	-1.93457	12.0638	11.1345	1.81848
TCGA-C8-A134-01	8.96881	9.19367	8.00615	8.6592	8.90207	8.09376	10.0912	9.5487	14.3478	10.7354	12.1117	9.40941	10.4279	11.7167	10.1327	10.8585	13.6836	5.36793	8.21523	8.94113	9.87058	3.73788	4.7148	10.6705	14.1223	9.37623	12.5358	8.67424	5.66749	8.31902	12.5145	13.4727	7.95413	10.4237	9.63674	9.88408	9.71407	5.02739	9.20269	0.667893	11.4358	10.7599	5.38265
TCGA-C8-A135-01	9.54848	11.5572	5.8365	9.27355	12.5238	7.9777	12.8671	6.96302	17.0165	10.6925	10.8127	10.0225	11.5743	11.2835	11.5407	13.7539	14.1842	8.04218	9.77333	9.21322	10.7228	7.04218	12.4299	10.2233	13.8667	7.97242	12.9201	6.47476	6.79519	10.7756	8.91435	9.54497	8.35804	9.74106	8.25081	10.5311	9.82555	8.28318	9.52643	1.19641	12.405	11.2099	3.8823
TCGA-C8-A137-01	10.1504	11.456	7.13682	9.22396	9.62709	9.31579	13.3356	4.61147	17.5364	11.4315	8.58482	10.759	11.2179	9.83767	10.7268	13.6971	13.4604	8.30371	9.21387	8.06711	10.3847	5.59476	12.0286	8.89432	13.4828	8.29885	11.8691	6.86175	7.82168	7.62224	7.74874	7.47067	8.23163	9.4511	8.82843	9.29764	7.81489	12.0488	9.02153	1.36314	11.3037	11.039	0.671927
TCGA-C8-A138-01	9.64342	11.9507	6.76003	8.47772	10.2188	9.02193	12.7175	6.56938	16.5752	12.8726	10.8507	10.0205	10.1416	12.1885	11.0571	13.4409	14.9628	8.58196	9.90002	9.79298	10.7872	5.26775	13.5038	10.3051	14.406	12.1668	12.5329	9.1988	8.77871	9.90389	7.60118	12.6257	7.57031	11.4224	10.4393	10.604	8.87024	12.6391	10.4609	0.326284	11.495	9.54077	5.01621
TCGA-C8-A1HE-01	9.71557	10.4992	5.00685	8.94466	9.50616	7.3167	12.2454	7.3839	15.92	10.8439	9.32697	8.93837	9.34491	9.03659	10.404	12.3814	13.0206	10.5165	9.18373	8.7008	9.91181	4.20848	14.6227	9.15252	13.2535	8.31427	11.836	9.34966	6.93284	8.47282	13.8948	9.21305	8.6641	11.3319	8.52202	11.0264	8.34075	11.0251	9.89182	0.0199888	11.5873	11.6841	3.55938
TCGA-C8-A1HF-01	9.6252	11.7008	11.3593	10.105	8.22582	7.97475	13.0272	4.70041	17.4955	11.9072	4.55232	11.0151	10.9593	8.85309	10.9392	13.6083	14.51	8.28471	9.32539	9.50061	10.3835	5.64942	10.4097	8.99924	12.3961	9.32602	11.3598	4.15543	7.59061	8.67899	3.53394	10.5755	7.70386	10.458	8.35313	11.6164	10.1524	8.32535	8.78141	1.60205	12.2664	9.92977	4.74039
TCGA-C8-A1HG-01	9.64491	10.9663	6.49467	10.7941	9.76769	8.06391	11.7079	5.57253	15.7516	12.2007	8.55778	9.39136	10.2456	8.89423	10.1604	12.6321	13.9459	7.96155	8.66329	8.68144	10.0049	5.22458	13.4307	9.61285	13.1927	9.49174	10.1969	7.3787	6.41014	8.58282	6.18151	9.11249	7.9272	9.71329	9.54934	6.66068	9.28687	4.68144	8.62553	1.37938	11.9119	10.2707	3.87409
TCGA-C8-A1HI-01	10.0503	11.2087	6.82798	9.33299	9.08264	8.77868	11.4024	8.31881	14.7302	11.4117	11.1993	8.46142	9.49802	11.122	10.5387	12.3812	14.2474	9.00918	9.33371	8.42928	10.2682	4.67926	16.3571	9.66001	13.1879	10.4497	12.0905	9.39753	9.27571	9.01785	11.0437	12.398	8.65446	10.3872	8.79642	10.066	9.81395	9.36109	10.2727	-0.00450203	11.1992	11.0476	3.29784
TCGA-C8-A1HJ-01	8.83915	9.29658	8.02904	8.71121	10.6559	7.7363	10.9462	7.46817	15.2376	12.2042	9.48459	8.96679	10.7351	10.8325	10.8938	13.1724	14.3668	7.12625	8.80115	9.11536	10.131	4.04059	6.21392	8.73867	13.4525	9.46757	10.7229	5.35637	5.69546	11.4756	7.70275	12.1374	7.78063	9.07191	6.85669	10.0597	8.40785	3.91227	8.29957	1.83139	11.8436	10.098	4.07096
TCGA-C8-A1HK-01	9.95455	10.2979	11.3873	9.08251	9.3991	9.24947	11.3713	5.43081	15.0948	9.43915	7.05021	8.94434	10.4245	12.0818	10.0765	12.2477	12.9335	6.64422	8.63154	8.17279	9.8957	5.45979	12.1144	8.24591	14.9387	10.2429	12.0951	6.9719	3.75525	7.93994	6.05564	5.42663	8.18027	9.52	9.25775	11.4108	10.7619	8.98193	8.90346	0.992235	11.5659	11.0664	2.80773
TCGA-C8-A1HL-01	10.0803	11.5579	6.30356	8.36133	10.5143	8.68461	12.5842	6.49969	16.7092	11.8691	7.72917	10.3754	10.4984	10.8094	11.7923	13.5168	14.577	7.75698	10.3223	9.97173	10.5257	3.95307	14.7871	8.72917	14.1737	11.541	11.2985	7.55793	6.1547	9.00763	6.65351	5.19592	8.92882	10.6572	9.38268	12.4764	8.27259	12.6244	9.49379	1.0319	11.6801	10.1547	1.04614
TCGA-C8-A1HM-01	9.84991	9.25119	4.05068	9.0468	7.64931	8.24106	10.0545	6.14867	16.7288	10.7324	7.85508	8.28552	9.81924	7.60438	9.65016	10.4979	13.2382	8.06094	8.02468	9.16575	9.19776	4.20679	14.0081	8.55075	14.0089	10.041	12.1589	7.64931	5.67628	9.73196	7.00885	5.97667	6.93262	9.94376	7.77937	9.96578	10.2523	8.92421	8.98915	0.208607	11.9281	10.6544	7.30077
TCGA-C8-A1HN-01	9.68411	10.6205	6.32088	8.45492	8.39625	7.56354	11.5717	8.29633	16.0171	10.787	5.6246	9.24261	9.6725	8.62557	10.2313	12.2158	13.4734	8.72786	8.484	8.64376	9.63268	2.16517	14.9426	8.54327	13.7679	10.3835	12.4762	10.0575	5.79881	8.79367	7.95576	0.662661	6.6246	10.6878	7.89629	6.47002	8.38832	8.90028	8.50084	1.13184	12.071	11.5629	2.83259
TCGA-C8-A1HO-01	9.92378	10.7554	4.87297	9.33033	9.55045	8.99921	11.325	5.66602	14.8036	10.6086	2.88807	8.08611	9.61486	9.64852	9.88432	11.9213	12.6509	5.73774	9.42338	8.50891	9.20997	3.76255	11.1251	8.22198	14.2752	9.41555	11.6331	9.62842	4.79497	7.55341	2.76254	-0.696891	8.26312	11.0843	7.6738	10.7819	6.94697	10.8092	8.11971	1.09026	11.4425	11.1348	5.68682
TCGA-C8-A26V-01	10.3553	10.7167	5.75214	9.7969	9.429	6.97027	11.9661	5.05728	16.5666	11.5953	11.3416	8.97411	10.832	9.35831	10.8615	12.5815	13.163	8.07764	8.51182	8.51452	10.0211	4.87767	14.2988	8.21049	12.7559	8.90742	11.7378	4.74017	7.31508	8.34996	10.636	8.37244	7.17535	10.0388	9.34305	9.87596	8.3917	8.81413	9.04945	0.971638	12.3016	10.8703	4.88856
TCGA-C8-A26W-01	9.67932	11.1767	5.36426	9.46713	10.374	7.63459	12.3366	6.79397	16.2093	10.8607	7.88103	9.89796	10.2656	9.96779	11.6833	12.9758	13.8163	7.53635	9.89937	9.26529	10.1543	5.8483	13.8971	9.08555	13.0641	10.9686	11.399	9.83165	7.80407	9.58108	9.03439	7.52768	8.24227	10.4251	10.3001	9.25284	9.19715	10.936	9.78795	0.366318	11.1744	9.94679	4.64666
TCGA-C8-A26X-01	9.39035	11.5113	6.65902	8.75418	14.1985	7.93835	12.7244	6.37031	16.9527	11.9481	7.19054	10.7074	11.5872	10.3453	11.4859	13.0008	14.932	7.86918	9.36047	9.86705	10.6397	7.97832	11.3797	10.6866	13.5666	5.36951	11.2021	6.47757	7.55008	9.91246	8.17687	6.94375	7.61237	9.73175	8.49421	4.65902	10.1427	7.89725	8.693	1.94665	12.627	11.305	5.88889
TCGA-C8-A26Y-01	9.04869	8.93613	5.49104	8.07601	9.80658	8.71973	10.3402	5.24847	14.6004	11.3085	10.224	8.05292	10.2808	8.78823	9.86407	11.0307	13.4613	7.05956	8.24624	8.60539	9.35945	3.09872	8.20426	9.70023	13.4679	10.1318	13.9909	11.9836	5.70076	7.79122	8.9576	4.66641	7.97787	10.9496	8.40642	10.4002	9.35679	8.86028	9.03791	0.321535	11.8105	11.054	5.74258
TCGA-C8-A26Z-01	10.1884	11.4293	7.08076	8.6071	9.88903	8.45164	12.4722	5.45416	16.5562	9.4966	8.81517	9.48579	9.15843	9.09742	10.2826	13.3241	13.4533	8.08872	9.50432	8.93389	9.98846	3.75244	14.2805	7.94358	15.3622	11.3653	12.9452	9.37758	5.27181	7.64645	7.21478	7.23213	7.80748	10.7371	8.18984	10.8397	7.93124	12.3872	9.42851	0.559953	11.5828	11.0895	2.96103
TCGA-C8-A273-01	10.4227	11.4207	6.51121	10.1188	9.11232	9.11537	12.8878	5.86045	17.0911	11.295	10.1667	10.2124	10.8684	9.17661	10.5611	13.287	13.8649	9.45263	9.64819	8.93952	10.5006	3.6567	10.7424	9.03053	14.6996	12.623	14.0459	10.6345	7.23044	7.8779	8.70516	10.7879	7.67545	10.697	9.2864	8.93261	8.07436	12.1642	9.81553	0.685109	12.6899	10.7095	3.18463
TCGA-C8-A274-01	9.57307	10.1416	5.23327	10.6101	8.7788	9.18746	11.6419	4.38879	16.2688	10.2283	9.5349	9.0669	10.7085	10.5836	9.69991	12.058	12.5299	9.34179	8.63292	7.84624	9.80274	2.95315	13.6411	8.57626	9.42889	11.5166	12.7653	6.45869	5.15703	7.35282	7.70995	3.39373	8.17371	10.6098	8.98028	11.272	7.29809	11.4934	8.63417	1.16856	12.1696	10.3467	3.84624
TCGA-C8-A275-01	10.6033	10.7856	6.51101	10.3709	10.0866	8.75649	11.9542	5.4527	16.5853	11.2351	8.88145	9.50577	10.8118	9.25795	10.4958	12.5745	13.9194	8.48044	8.91525	9.53639	10.236	5.20067	13.7575	9.85877	13.7275	9.96409	12.7073	7.56132	5.10525	10.7078	7.29288	8.17594	7.59464	10.5116	8.84776	10.3584	10.8116	10.3888	9.56305	0.672957	11.7517	11.9979	6.2517
TCGA-C8-A278-01	9.90968	11.7969	6.93391	10.0383	13.2275	8.08101	12.9238	6.04908	17.2326	12.9651	7.83871	10.8782	10.0023	11.1806	11.0958	13.5917	14.2009	9.21287	9.52474	9.93538	10.831	7.82609	12.7621	9.83189	13.2269	7.49516	11.1484	6.99531	6.43826	9.57777	8.18843	7.57777	7.5677	10.2141	8.44377	9.13912	10.1463	9.82186	9.20006	1.63089	12.606	10.8538	6.43826
TCGA-C8-A27A-01	9.87436	12.1377	10.9044	9.04325	9.29896	9.46298	11.1112	5.08146	16.0079	11.4897	6.79724	8.48927	9.96091	9.82097	11.1001	11.8476	12.7995	7.87906	9.7972	9.54882	10.1226	2.72618	12.8108	7.75367	13.6762	9.08847	11.6146	5.97411	4.68396	6.96826	4.41806	6.1185	7.92208	10.0335	8.39098	10.4882	10.1544	8.86495	8.33452	1.7881	11.5587	11.2092	3.90839
TCGA-C8-A27B-01	10.1583	8.78679	5.21202	6.94186	9.45674	5.38421	10.2641	7.1957	14.9708	12.1178	13.4446	8.81884	9.57205	10.7283	10.2206	10.8926	14.3503	9.68662	8.37526	9.6538	9.81156	5.57007	5.13909	10.7385	13.1606	10.6742	13.0414	6.87926	3.61686	8.55213	8.83785	8.00772	5.62452	8.892	6.97517	10.1832	11.0914	6.01648	8.41179	1.39978	11.6049	10.698	7.62833
TCGA-C8-A3M7-01	9.61975	10.5748	4.12006	9.82885	10.3474	8.78981	11.939	9.53124	14.0136	12.2329	8.36224	9.2011	11.1456	11.0821	11.9024	12.3492	14.8189	9.52271	10.9791	10.4882	10.5425	6.61614	15.627	12.1438	10.0055	10.8446	12.5412	6.74969	6.19949	11.5621	11.8541	10.1145	8.25012	11.5509	8.13192	9.72529	8.0396	10.2517	10.0122	0.530243	11.725	10.4093	4.36942
TCGA-C8-A3M8-01	9.91722	10.6056	6.6009	8.30864	9.57087	8.50038	12.521	6.17882	16.5821	10.4074	10.3851	9.14296	9.81036	10.0378	11.1607	12.173	14.1366	7.66297	9.93261	9.32373	10.1479	4.20163	14.6882	9.40656	14.5499	11.5217	11.7287	11.0176	5.61667	10.2111	7.47032	8.20945	9.37967	10.1155	9.93349	10.7879	9.55305	12.8717	10.0743	0.0736448	11.3896	11.0906	2.48543
TCGA-C8-A8HP-01	9.60428	9.85679	7.20012	7.22962	9.65738	8.12674	11.0781	5.94986	15.4233	11.7198	6.82815	8.96249	10.6222	9.91879	9.87838	11.3868	14.2988	6.58504	8.34411	9.17456	9.59227	5.75699	11.0515	10.9925	14.1984	11.3895	13.0177	10.4962	4.36872	11.1443	10.2664	10.5953	7.64758	11.0311	8.58046	8.25567	9.641	10.01	9.90842	-0.316155	11.2607	9.49314	4.70752
TCGA-C8-A8HQ-01	9.39535	11.8584	7.64386	9.50287	8.0357	8.77342	13.2647	6.10917	17.6238	12.0915	8.87334	10.8444	10.8778	9.72722	10.9211	13.4784	14.7469	9.30079	9.90086	9.62129	10.6295	4.55141	14.1218	9.58613	13.924	12.1407	13.0356	7.75627	5.83899	9.52397	8.93968	8.65377	8.23873	10.4682	9.39838	11.7597	9.90585	10.3134	9.89156	0.737982	11.4172	10.0113	5.29684
TCGA-C8-A8HR-01	9.84514	11.7782	5.81541	9.70278	11.2117	8.82516	13.497	8.38134	16.8105	12.3104	9.88233	10.5077	10.9147	10.4083	11.7092	13.0774	15.309	7.66216	10.5076	10.4593	10.9308	6.28799	9.90353	11.1385	12.0752	10.9283	12.3658	9.15843	7.59534	11.1337	11.6849	11.7035	8.23881	11.5349	8.73787	10.0809	10.1884	10.8976	10.2149	0.715839	11.3209	10.3645	4.32774
TCGA-D8-A13Y-01	9.42575	10.3434	9.80238	10.3771	7.07755	9.86584	10.7273	6.53735	15.4356	9.62699	8.64815	11.3006	10.3398	12.0641	10.6911	11.6872	12.9579	7.47986	7.82775	8.34059	10.0278	3.24661	13.7619	9.09788	12.5897	9.95291	11.6514	8.8949	5.26042	11.9749	4.16088	1.35355	8.33081	11.3	7.83388	8.93956	10.247	12.4204	8.88334	1.14447	11.08	11.2053	2.63364
TCGA-D8-A13Z-01	9.86373	11.0903	6.99622	8.78118	10.1759	7.81961	12.8922	5.38823	17.1611	10.5956	13.2214	10.561	11.7995	10.8781	12.0113	13.5001	14.977	8.17392	9.21337	9.47958	10.729	5.19799	12.3618	10.4758	13.1586	9.86332	12.4773	4.64968	5.97471	8.64774	8.32606	12.8047	7.61634	9.94223	7.32969	9.88901	9.85536	12.618	9.48167	1.24731	12.0377	10.9377	5.89189
TCGA-D8-A140-01	10.4551	10.4126	5.44505	8.56651	10.4013	9.38534	12.1447	6.18948	15.577	10.1264	10.2009	8.64923	9.72143	9.45879	10.7394	12.1968	13.4093	7.61642	9.8531	9.54318	10.0046	4.95442	10.934	9.00378	14.1825	9.61858	11.2203	11.2311	4.53328	9.39294	6.77476	7.29088	7.95213	11.2419	8.38195	8.90093	9.91155	11.7985	9.25433	0.750277	11.5702	12.2518	5.40552
TCGA-D8-A141-01	10.4416	13.0917	7.42816	9.9584	12.421	9.08722	14.7603	6.20019	18.5338	11.2637	10.2717	11.4367	10.5764	10.6567	11.3251	14.9076	15.2106	10.1295	10.979	10.4073	11.4543	5.85456	11.6308	10.0325	11.3388	7.62258	10.6497	6.92898	8.47859	9.99687	7.29066	7.52465	7.62507	10.951	8.39645	6.43385	9.9315	9.08812	8.81028	2.64406	11.8283	10.8476	6.54845
TCGA-D8-A142-01	9.61332	11.9171	8.03133	8.80417	10.5732	8.09858	13.5614	6.75726	18.2208	11.2963	10.3923	10.6067	12.9105	11.6315	11.7161	14.0996	16.0299	8.92498	9.87798	9.81144	11.1437	4.40928	6.16416	11.5911	12.9821	11.0576	13.3007	4.31617	7.29436	10.6725	9.98859	13.5494	8.38656	10.6126	9.21599	10.2479	9.39796	5.65721	9.34378	1.79994	12.4675	11.2089	4.47967
TCGA-D8-A143-01	8.33735	9.26646	6.88759	9.27881	9.75365	8.98343	10.992	5.54395	15.1995	11.1807	11.9297	9.6515	12.2795	8.93965	10.4787	11.8971	13.9254	7.35246	7.74478	8.39361	9.90079	3.9195	8.13673	9.84846	13.9697	8.98451	12.7119	6.91498	4.97261	11.6425	13.6113	12.8242	7.66903	10.1769	8.61855	9.85496	9.18347	9.7874	9.57804	0.322748	12.3214	11.2522	4.61994
TCGA-D8-A145-01	9.74609	11.8285	8.71041	9.49818	11.1731	9.36502	12.6959	8.02659	15.2446	11.1764	9.58488	10.161	10.3396	11.3628	11.4685	13.7225	14.4465	8.43902	10.5517	10.1255	10.8833	6.32018	12.7797	11.1126	13.7317	10.0799	11.6827	9.42807	7.37382	10.9713	11.3477	10.7139	8.31836	10.7776	8.25116	10.2945	9.12128	13.6509	10.3503	0.533019	11.6346	11.2259	4.30553
TCGA-D8-A146-01	10.4059	12.3263	7.42582	10.2531	11.1824	8.99174	14.0424	7.88518	17.5106	12.4059	10.2884	10.4656	10.2069	10.4481	11.6065	14.2417	14.5139	9.85978	10.2754	9.98213	11.2159	5.98568	13.2492	9.83974	13.486	10.1196	11.701	9.42732	10.0944	10.9604	8.66855	10.9722	8.19469	11.1644	8.54061	10.9031	9.04035	10.6253	10.1749	1.04104	11.9132	11.2868	4.57603
TCGA-D8-A147-01	9.80715	10.4042	5.51153	9.51419	11.276	8.49285	11.128	9.13421	14.8748	11.1885	10.6062	9.27582	12.5265	10.3541	9.88862	11.755	14.1509	6.36071	8.4353	8.92591	10.1805	3.70948	0.745969	12.7211	13.0605	10.6332	12.8969	8.2282	7.56618	10.01	11.9008	12.6759	7.58898	11.0161	7.33397	10.6914	11.0872	5.21849	9.24025	0.940276	10.8527	10.7101	5.16554
TCGA-D8-A1J8-01	10.6133	10.9579	6.93906	10.3472	9.46038	9.32523	12.6641	6.27131	17.3984	12.9692	11.5502	11.6357	10.0953	11.0142	10.9112	13.3558	13.8888	10.137	9.40958	10.1764	10.956	5.24023	15.5652	9.06023	13.9269	7.48926	11.0855	7.17337	5.53259	8.51325	5.65527	7.46262	7.85281	8.75284	7.476	10.6393	9.64987	10.849	8.93672	2.01929	12.8138	11.1905	6.90979
TCGA-D8-A1J9-01	10.3307	12.1246	10.7539	9.61449	10.4727	9.19109	13.0581	5.81749	17.6428	10.5115	11.6231	10.1943	11.1111	11.2624	11.5198	13.9952	14.1535	9.24558	10.2492	9.45799	11.1165	7.48563	12.8044	9.01623	14.2486	7.89222	10.9084	8.73544	7.35799	9.0741	8.08387	7.8239	8.19109	10.1535	8.27024	11.4455	10.018	13.2631	9.69248	1.424	12.0791	11.6054	3.89857
TCGA-D8-A1JA-01	12.3465	11.3655	6.86043	9.18639	7.74131	8.24488	13.3389	6.2271	17.3728	14.0156	10.036	12.581	10.8465	14.2292	12.3176	13.9267	13.2599	10.2836	9.73125	10.0544	11.1983	5.03446	14.0567	8.95952	14.8536	8.99365	11.5763	5.19241	4.84352	11.3758	10.2047	6.86043	6.37299	9.646	7.09288	11.0548	8.15999	13.4107	9.27579	1.92249	12.8433	12.9063	5.13797
TCGA-D8-A1JB-01	10.0061	10.8747	5.23738	8.95228	10.6124	8.54376	11.7425	8.34805	14.605	10.9529	9.90845	8.9627	9.31978	10.0685	11.3223	12.5538	14.1458	8.69837	9.60237	9.70148	10.2079	6.83941	11.5119	9.49521	13.7522	11.0582	11.9118	5.63948	7.70615	9.05573	11.2724	11.1414	7.69368	10.2196	8.42437	9.68819	10.3852	11.8686	9.86256	0.345376	11.7152	11.4037	5.66524
TCGA-D8-A1JC-01	10.8044	11.8738	6.84583	8.94119	12.3054	9.6361	13.0354	7.00762	17.125	11.1742	11.0315	10.0616	10.9632	9.35421	10.5327	13.8531	13.7413	8.62656	9.60911	9.30668	10.7914	3.99721	12.595	9.36844	14.2864	11.1166	12.7581	10.7743	7.09787	9.00564	8.69157	10.5628	7.65005	9.99227	9.15708	9.60685	9.39969	8.69331	9.69136	1.10009	11.317	12.032	5.63383
TCGA-D8-A1JD-01	10.7053	12.4914	7.42772	10.6375	11.2461	8.03286	13.6832	5.56382	17.9281	10.2604	9.5159	10.5843	10.5492	8.90441	10.9777	14.151	14.0015	9.46037	10.0823	9.85389	10.8028	5.48743	9.18546	8.77702	13.1594	9.31139	11.8	8.27119	8.90076	8.92974	10.3628	9.75532	8.04085	10.5888	8.73165	8.69075	10.4803	10.5152	9.46988	1.33296	11.5002	11.3583	4.83868
TCGA-D8-A1JE-01	11.5496	12.9805	7.29459	9.58908	6.45285	9.92331	14.3146	5.98197	17.8437	11.712	10.4443	12.2279	7.86378	9.50856	11.5025	14.376	14.436	9.66433	10.0726	9.58641	10.8662	4.80078	12.3065	8.98454	13.7653	8.11384	10.007	7.20287	7.61442	8.92162	4.45285	2.77102	7.87081	9.77992	7.74065	10.1976	8.84695	13.2922	8.62758	2.23865	11.9396	11.4465	5.25215
TCGA-D8-A1JF-01	9.85871	11.8473	5.7604	8.86097	12.555	8.17206	13.5969	5.67072	16.6571	11.0285	5.47089	10.7631	10.9636	9.91655	10.7235	14.0388	13.4335	9.81574	9.70698	9.40457	10.4122	5.44233	9.56279	9.96672	14.1929	10.4046	11.747	2.85736	7.39838	9.35753	5.13237	2.2135	7.76233	9.04561	7.91568	4.40334	8.3023	4.68924	7.67023	2.74201	12.8908	12.4045	3.88594
TCGA-D8-A1JG-01	9.54128	11.3681	6.26376	9.81555	14.435	8.76883	12.8341	4.99617	16.6397	11.5121	5.10472	10.5847	10.7983	10.1105	10.8213	13.3212	13.4775	9.13358	9.3954	9.89806	10.441	7.99927	8.95181	9.03172	13.6983	11.0878	11.9789	9.18771	6.05506	8.85679	8.70586	5.77736	7.5272	9.59295	6.65677	8.38148	10.7077	8.84467	9.00243	1.43856	12.5279	11.3418	6.45458
TCGA-D8-A1JH-01	10.1812	12.414	7.29474	9.36111	10.6777	8.85847	13.6102	7.2527	17.1962	11.4598	10.5266	10.3254	10.2583	10.4027	11.8625	14.0774	14.7212	9.03848	10.6393	10.3772	11.0268	6.03357	12.2912	11.0188	14.1863	9.05447	11.5681	8.39973	8.58733	10.2501	7.91059	10.4869	7.92125	11.1535	8.91898	9.50216	10.3211	12.6061	10.0124	1.01439	12.0025	10.9845	5.08323
TCGA-D8-A1JI-01	8.38572	9.14652	-0.374075	9.47843	11.1653	8.74095	10.1297	4.85202	12.7842	10.1617	9.62238	6.57427	6.40726	10.5625	10.2461	10.1583	12.1013	7.81573	8.38254	8.15923	8.725	3.79583	15.1864	9.06781	12.5683	9.18719	11.6977	10.7763	0.210888	7.71601	7.71601	0.947853	7.73443	11.3449	9.82925	5.06885	8.08328	11.4552	8.37566	0.349341	11.2087	11.8577	2.6259
TCGA-D8-A1JJ-01	10.4032	12.2297	13.974	9.61395	10.2919	8.98862	13.8162	5.00738	18.1156	12.4821	10.1107	11.3616	10.8087	11.387	11.3311	13.8724	14.6487	11.699	10.2022	9.80775	11.5076	4.50136	13.3142	9.6429	13.7956	9.65348	11.5618	9.23034	8.00771	9.63118	5.51997	4.96249	7.28714	9.7596	7.90168	8.04675	9.33458	12.677	9.10752	2.40007	12.5475	11.1057	4.36385
TCGA-D8-A1JK-01	9.41528	11.0966	10.9514	8.11534	10.8215	7.33561	12.4883	5.15736	17.6481	11.6935	12.5951	11.6673	11.815	9.83586	12.0071	13.4928	14.5506	8.78066	8.95699	9.78456	10.9105	5.42232	11.338	10.4067	13.8764	8.99925	12.3433	2.63092	6.24335	8.91061	8.23653	9.04551	7.00193	9.568	9.26698	7.96664	9.51918	7.96114	8.74922	2.16123	11.7382	10.5635	5.96389
TCGA-D8-A1JL-01	10.7824	11.7002	6.81938	9.12498	13.2726	8.51163	12.7431	9.30464	16.401	11.0966	11.8352	9.39023	10.6711	10.2022	11.1355	13.5133	14.5082	7.61329	9.61983	10.0663	10.9156	4.89837	6.11738	11.4601	12.8193	8.78302	11.2832	6.838	5.91015	9.96552	12.0261	11.0809	6.86548	10.7964	9.44387	9.81273	9.73665	5.46748	9.01792	1.89766	12.006	11.3864	7.11229
TCGA-D8-A1JM-01	8.2691	7.86977	5.61805	10.2809	13.4561	8.66245	9.8965	3.89663	14.8077	13.0104	11.0382	7.95612	9.32748	8.35682	11.5106	8.90068	11.8383	6.88858	6.4514	7.25902	9.26474	2.29613	8.26767	9.81674	13.446	9.55292	12.5594	6.481	7.88858	7.1634	13.8495	2.20301	7.31293	9.98656	9.1985	7.58614	9.30315	5.9756	8.40513	0.859609	11.487	10.8059	3.68844
TCGA-D8-A1JN-01	10.3041	8.22891	2.63645	6.61373	9.65047	8.18334	9.37792	5.92222	12.8692	10.0849	3.22141	6.31827	12.439	7.59838	9.36096	9.68902	12.389	9.54734	7.94023	7.50681	8.49408	6.2803	15.2912	8.776	8.91722	9.81719	10.9013	6.20123	4.09588	8.44166	12.0671	1.85886	8.77771	11.563	8.30415	10.5538	9.38799	9.94251	8.89277	-0.398684	12.599	10.4035	3.63645
TCGA-D8-A1JP-01	8.97399	12.6813	7.04006	10.2412	10.7918	8.2617	13.4617	6.48985	17.0577	12.2919	10.5526	10.589	10.5517	9.31381	11.3192	13.5045	14.6127	8.1612	9.88471	9.30397	10.7542	6.76221	12.3416	9.36725	12.4444	11.2103	11.7273	8.44982	9.6047	9.68265	7.22743	10.1207	8.90926	10.6704	8.56042	9.20177	10.5147	8.9236	9.74814	1.00609	11.8199	10.3498	3.33435
TCGA-D8-A1JS-01	6.49934	6.66008	2.37005	7.32135	7.22804	5.96252	7.70545	8.2137	12.9016	11.0195	3.07049	5.50961	6.13825	6.76238	8.26336	7.46282	12.2477	8.73966	6.39243	6.92465	7.36965	4.93992	15.6069	7.94938	12.2971	9.07569	10.5688	9.22726	3.17741	7.99211	7.31843	4.70991	8.87686	10.6523	10.0012	10.4291	6.80885	11.9135	8.91439	-1.54474	12.8319	10.545	3.07049
TCGA-D8-A1JT-01	10.4597	8.82035	5.24108	10.7146	12.5458	5.44222	9.81177	4.59385	14.8182	10.9991	8.75025	7.39195	12.2525	8.81177	9.9888	10.4664	12.6495	6.67025	7.55618	8.36484	9.31746	6.12891	11.491	7.59225	13.4037	9.78767	11.3232	10.0415	7.85973	6.90345	10.8067	8.0837	7.82605	9.26781	7.60995	11.569	10.3527	7.75025	9.28221	0.0352492	12.3681	10.9073	6.06618
TCGA-D8-A1JU-01	10.2241	12.7857	5.9581	9.37405	11.2267	9.68397	14.2704	8.53429	16.9715	12.0174	9.68561	11.2174	10.4446	10.9488	12.2655	14.53	15.4958	9.35696	11.192	10.6826	11.3433	6.89512	10.6518	11.228	12.3552	7.5503	10.2053	5.89891	8.85383	12.0151	8.94078	9.42148	7.44042	11.3901	8.5527	8.48387	9.33898	10.7842	9.41212	1.93116	11.6414	10.8897	4.58826
TCGA-D8-A1X5-01	10.2361	11.7848	7.11643	9.0203	9.04315	8.92508	13.8855	5.2187	17.7925	10.4857	8.02272	10.7157	10.476	9.48918	11.0242	14.0328	13.9046	7.65842	9.58429	9.67853	10.4047	3.6109	13.1855	10.1108	13.7069	10.2655	12.1033	8.98222	6.26298	9.51091	7.38475	1.12545	8.43473	9.43017	9.05148	9.49617	9.91142	11.9579	9.09006	1.31467	11.9241	12.5826	4.9533
TCGA-D8-A1X6-01	8.48458	9.84143	2.35118	9.40157	8.93464	6.42157	10.9836	4.08692	15.0028	10.2972	1.72971	7.6273	9.82204	7.80897	10.2283	10.9847	13.0063	5.36017	8.2181	8.77744	8.46843	8.42049	11.9875	7.91951	12.5293	10.2757	12.3322	8.74864	7.5231	8.3077	10.6828	0.351176	7.79412	11.092	8.60005	9.1929	9.87592	8.36464	9.05869	-0.590262	11.6093	10.8659	4.21908
TCGA-D8-A1X7-01	9.51659	11.1293	7.13743	10.9173	9.77296	7.51551	12.6666	6.10657	16.6622	11.229	12.2451	9.78106	10.1545	10.574	12.0535	13.1355	13.4952	6.086	9.49993	9.2942	10.4486	5.0387	13.6586	9.05216	14.1007	7.57268	9.60348	3.45374	6.35098	9.18912	6.27647	4.6396	7.59533	10.0091	8.78376	11.3215	9.50902	11.391	8.67917	1.76945	12.4852	11.9172	4.1762
TCGA-D8-A1X8-01	9.06525	10.6088	4.82417	9.33071	10.6488	8.98324	12.1229	7.30498	15.3652	11.3236	9.71257	9.43457	9.27324	10.4719	11.2467	12.9686	14.1463	9.77574	10.0359	9.94136	10.3292	5.80786	14.0076	9.45172	9.80324	8.16061	11.7089	10.5321	4.32571	9.31277	9.26878	9.82518	7.50578	10.7621	7.99769	10.3894	9.38529	11.924	9.42168	0.907538	11.8991	11.6869	3.87199
TCGA-D8-A1X9-01	10.5202	12.2182	7.27426	8.93573	9.96378	8.35783	13.7943	8.08216	17.957	10.3469	10.5426	10.362	11.4959	10.5214	12.3507	13.9732	14.499	8.5037	9.96939	9.82382	10.9746	3.97107	13.7312	9.23119	14.4696	10.5647	12.3741	6.84342	6.53651	8.76674	6.66073	7.75665	8.05167	10.1805	8.64805	10.6512	9.5599	10.9544	9.3501	1.62451	12.2046	11.7104	5.65349
TCGA-D8-A1XA-01	9.28055	11.2857	4.86834	9.64605	9.56492	7.79644	12.4648	11.3229	16.7382	9.7759	11.5546	9.15989	10.1512	7.89808	9.9652	13.0416	13.174	9.15374	8.90351	8.96871	10.2357	5.39885	13.0941	9.56646	14.1147	10.2405	11.5881	8.93801	6.51219	9.27773	12.6035	7.45996	5.37084	11.4802	9.36552	11.2789	8.36197	11.805	9.79156	0.444159	12.241	11.7163	4.12468
TCGA-D8-A1XB-01	9.90447	12.7047	7.81941	10.1645	9.72669	9.07195	14.294	5.97612	18.083	11.6792	11.198	11.2234	11.7051	9.24609	11.3488	14.5926	14.397	9.71497	10.2682	9.46724	11.1293	5.48576	11.7479	9.44375	13.7719	10.0485	11.5516	7.84546	9.16337	8.24391	15.4626	10.9273	7.82524	11.6102	8.55229	9.64501	9.87456	11.0385	10.1316	0.997634	12.065	11.1308	4.26336
TCGA-D8-A1XC-01	9.86319	8.47241	5.65785	9.75791	7.00983	8.12187	9.77915	10.5959	14.2414	11.2181	9.75865	6.96961	7.6673	12.5076	10.1011	10.2375	11.9372	4.99488	7.40238	7.82495	9.20594	3.99488	13.4085	8.28439	14.0793	8.19564	11.1874	4.55288	5.5254	7.58318	5.79074	1.14685	8.03684	10.8497	8.04896	9.80295	8.31078	12.6833	8.32246	0.88348	12.405	11.8322	2.52539
TCGA-D8-A1XD-01	9.48706	12.3108	9.92629	9.37371	9.68091	9.1763	13.8535	6.95792	17.5965	11.9294	10.3813	10.5041	11.0796	9.09441	10.5864	14.2163	13.9274	9.13538	10.0392	9.23611	10.9246	3.61406	9.05225	8.39729	14.1433	9.74775	12.0722	10.3675	8.23087	7.4932	11.531	10.9941	7.34198	12.1497	8.64591	10.6825	12.1119	8.27431	9.69705	1.22758	12.0503	11.0659	2.26613
TCGA-D8-A1XF-01	10.4553	9.50755	4.67293	9.28157	8.27264	8.01643	10.5265	4.88005	15.2008	9.51032	8.87649	7.25129	8.48732	9.08209	9.9563	11.3251	12.1462	5.12696	8.74021	8.61753	8.99668	3.94253	8.56259	7.82295	14.4942	10.2985	12.5021	8.56125	3.69256	7.42855	5.88398	8.72151	8.73813	11.1478	7.67045	10.4245	10.1301	11.2538	8.89855	0.0981278	11.5676	11.2509	3.61239
TCGA-D8-A1XG-01	10.3108	11.091	8.00678	10.0813	8.6408	8.83047	12.4407	5.58423	17.2564	10.6997	12.0935	8.76014	9.80137	12.923	10.222	12.6169	13.2659	7.90569	8.44175	8.83292	10.3903	4.65194	11.6142	9.14428	14.1612	7.67396	10.6602	5.07251	9.32914	7.30905	9.80012	12.7897	8.32131	10.6317	8.64916	10.8445	9.86319	11.1502	9.50978	0.880486	12.4186	11.6497	4.41092
TCGA-D8-A1XJ-01	9.15582	11.3207	5.21493	10.3592	9.61226	8.95541	12.7462	5.43148	16.8208	11.1505	5.2611	11.1288	10.0273	9.48916	10.4477	12.8461	13.7122	6.28364	9.03004	8.84037	9.89168	3.62996	13.195	8.8106	13.4987	10.8406	13.2387	4.94484	5.90904	9.61003	5.42216	7.81738	6.43228	10.8931	9.27804	9.0439	8.31407	10.669	8.91455	0.977129	12.6036	11.3224	3.31681
TCGA-D8-A1XK-01	9.50073	9.00339	3.90058	8.83174	14.1067	8.62503	10.2728	9.49579	16.2048	12.0337	11.7976	8.90549	8.3965	10.9268	10.8134	11.1607	14.951	9.11569	6.96157	9.011	10.2007	2.51154	2.76307	10.0559	11.4216	8.03659	10.5094	7.45237	6.70793	9.68241	9.14366	12.784	6.42756	10.1019	8.55801	10.2973	9.41556	8.67668	8.50267	1.69808	12.2506	11.0979	6.76307
TCGA-D8-A1XL-01	8.37017	9.52136	5.30947	7.54549	10.8712	5.9168	10.2716	3.197	14.8191	10.9741	8.37421	8.62688	10.0652	7.59024	9.52622	11.1485	13.5003	6.32628	6.94247	7.87552	8.83861	5.28675	8.28961	9.48377	13.2852	10.9737	12.2135	7.38629	5.07766	8.54668	8.08096	7.30947	8.99685	9.84085	8.70393	8.93335	10.1717	8.21786	8.87048	-0.0318731	11.8589	9.29531	5.30947
TCGA-D8-A1XM-01	10.7624	12.1811	6.79472	8.98543	10.9223	8.98993	13.3986	7.72509	17.5952	10.941	10.9931	10.5431	10.8745	10.5298	12.1836	14.1762	14.3486	9.21275	10.1864	10.3016	11.0823	5.80496	11.8721	10.7288	13.6154	10.411	11.0849	7.76354	7.26439	12.3328	9.02029	10.4529	7.30345	11.1433	8.9959	7.68252	10.3415	7.50121	9.607	1.47527	12.2774	11.5989	5.13232
TCGA-D8-A1XO-01	9.77202	12.439	6.4611	9.59403	10.4326	8.7357	14.2875	7.08214	17.6481	10.9099	5.49717	10.9319	11.3502	10.1191	10.7901	14.0124	14.2626	9.99219	10.3635	9.6234	10.7152	5.26585	14.0635	9.55125	12.1727	8.64717	11.9915	7.90887	9.59143	8.66611	5.81553	6.26585	8.11877	11.1171	8.71383	10.4986	9.15309	9.58044	9.24244	1.47279	12.0844	11.2544	5.357
TCGA-D8-A1XQ-01	9.67702	11.2437	6.23962	8.06559	9.69706	6.62568	11.3321	8.15253	16.1431	11.175	10.7312	9.9099	11.155	8.7227	10.6218	12.0589	15.8506	7.60673	8.53961	9.65055	10.1599	4.73438	4.26131	11.1653	13.1371	10.5996	12.4141	10.8941	7.22865	9.68156	11.3083	10.8808	6.63817	9.17465	8.49329	9.3437	9.66842	4.90947	9.09017	1.06975	12.8539	10.9973	6.38505
TCGA-D8-A1XR-01	9.28665	11.8417	7.17002	8.66543	8.84165	7.5888	12.4191	5.867	16.3699	10.3099	10.5312	9.44044	9.44717	9.70486	11.6881	12.8213	13.4108	10.4667	9.25453	8.88883	10.2007	4.47582	14.5896	8.49094	12.3884	9.71519	11.2838	6.90998	4.64395	9.77858	12.4865	1.45954	7.86428	10.9279	8.87584	10.6552	7.83614	11.419	9.0471	1.15361	12.4339	10.8298	3.20955
TCGA-D8-A1XS-01	10.528	12.0097	6.56523	10.2411	10.1922	8.18103	13.6456	5.84867	17.4028	11.4769	9.40715	11.0537	10.1788	9.20837	11.2226	13.8741	14.0415	8.89692	9.89231	9.65269	10.676	5.17957	12.9908	9.65426	13.2571	8.78762	11.4426	9.15538	8.07243	8.17374	12.386	8.93876	8.06616	10.6794	8.82715	9.90837	9.39655	7.16202	9.53399	1.14198	11.3072	11.5661	4.24775
TCGA-D8-A1XT-01	9.82525	11.9604	8.89869	9.2641	11.7883	8.56754	13.657	4.66727	17.8076	11.4978	4.97653	11.2705	11.5759	12.0999	12.3403	14.2235	14.5825	8.25539	9.84726	10.0039	10.8555	4.31053	10.3183	9.65251	13.6673	10.7479	12.2229	3.54114	6.9146	8.80622	7.16652	4.8366	7.43926	9.56048	9.20454	7.93813	9.45076	6.83325	8.38889	2.4666	12.3917	10.9739	4.68162
TCGA-D8-A1XU-01	10.7247	12.6368	7.03954	9.74601	10.6663	9.42841	14.1361	5.6612	17.6957	11.0943	11.2858	10.391	9.28862	11.6938	11.1588	14.5057	14.1734	11.2237	10.2685	9.53704	11.1178	4.73635	14.0694	8.65149	14.8262	9.43976	11.7384	8.86607	10.478	7.88544	7.88369	10.8959	7.9234	10.2663	8.11605	8.86607	10.4759	12.7783	9.87628	1.24149	12.087	11.2004	3.68904
TCGA-D8-A1XV-01	10.0474	9.13331	10.1147	8.78129	7.94105	6.70854	10.3332	10.4026	14.3175	10.8453	10.7116	7.21813	7.14123	11.118	10.0502	10.857	11.9636	6.21313	8.02904	7.86975	9.48983	2.85056	14.3386	7.7297	13.4356	6.13066	9.24042	0.628167	4.53505	7.51487	6.7297	5.56676	7.97394	10.9508	7.97098	9.31932	7.47783	12.0527	7.90857	1.58126	12.7031	11.9093	3.29113
TCGA-D8-A1XW-01	10.7602	10.6567	5.74336	8.32967	9.96329	7.647	12.1159	8.9534	15.7434	12.8059	9.8883	9.54025	12.0549	12.4608	12.3158	12.9929	14.2188	8.29415	9.74875	10.5344	10.7384	5.00909	0	10.7464	13.7513	10.1779	12.7958	2.72705	5.04898	8.96546	13.795	10.8901	7.41991	10.9576	8.13336	10.4804	9.84882	5.59854	8.60858	2.12982	12.5593	10.8272	4.99554
TCGA-D8-A1XY-01	9.68567	12.3827	7.16414	10.6511	11.3339	8.38273	13.7294	7.44337	17.6403	11.7282	10.4381	11.0862	10.5691	10.0214	11.3943	14.3041	14.3227	10.0379	9.95534	9.67055	11.0971	4.61204	13.9465	9.45584	13.3142	11.2331	13.2448	9.05095	7.71547	8.51893	11.5647	10.6502	8.13391	10.4613	8.37413	11.8091	8.18559	10.832	10.0649	1.0322	12.1191	11.4026	4.15747
TCGA-D8-A1XZ-01	9.69423	11.6887	7.36005	9.14042	9.99976	7.4013	12.9531	4.29498	17.2671	10.75	7.48496	10.0268	10.6733	8.80101	10.4996	13.3318	13.9912	7.33271	9.34285	9.19733	10.0616	5.60823	12.2195	8.6103	14.2012	11.0819	13.3836	6.06011	7.76892	8.4013	4.68885	7.30484	7.52284	10.6785	8.38082	6.62472	8.72179	11.7324	8.9994	1.06217	11.7324	11.13	4.87953
TCGA-D8-A1Y0-01	10.6289	11.7524	6.03704	10.0021	10.157	8.90925	13.3543	7.73333	16.0746	11.7473	7.80193	9.92874	10.086	10.641	11.0953	13.683	14.0782	9.58892	10.693	10.5863	10.7289	5.87332	14.096	9.54926	13.1891	10.3072	12.1968	8.97996	5.82931	9.09726	9.92277	6.87332	7.64576	11.3566	7.93395	9.73109	10.6403	9.92128	9.59666	1.13226	11.4181	11.5298	6.04256
TCGA-D8-A1Y1-01	8.93345	12.4361	7.08576	10.8964	10.1304	8.5226	13.9539	4.92511	18.2063	10.7921	10.384	10.8447	10.2604	8.76932	11.3098	13.995	15.084	8.27042	9.92159	9.36629	10.7044	7.28654	14.1164	9.90321	8.78947	10.6193	12.6059	7.2816	8.95378	9.10896	6.52051	1.6792	8.187	9.91362	8.90481	9.61437	9.5881	11.2283	9.07653	1.62784	12.0727	10.2582	3.45179
TCGA-D8-A1Y2-01	10.8956	12.4253	6.8838	9.28131	11.2696	8.53717	13.487	5.65404	17.8302	12.0001	6.52296	10.7271	11.2375	9.1497	11.4968	13.7407	15.5966	7.8049	9.71077	10.2717	10.7261	6.01135	10.0764	11.2464	12.7294	10.032	11.18	5.85523	9.43607	10.628	6.05508	5.39271	7.68479	10.3802	8.86038	9.34874	10.8264	10.0958	9.167	1.55915	11.9629	11.1505	5.04788
TCGA-D8-A1Y3-01	8.51101	9.51662	4.62149	6.91352	7.9618	5.68481	9.91917	3.78003	14.2906	11.4715	3.03652	7.73055	10.161	7.22787	8.6467	11.0839	13.4499	7.55041	6.7284	7.65801	8.29719	4.82794	8.72087	9.65519	12.9723	10.0843	11.809	6.16264	5.43412	7.63758	5.53576	5.55525	8.48074	9.40218	10.0486	5.09097	8.75077	7.0708	8.07289	0.224304	12.8129	10.4695	2.97993
TCGA-D8-A27E-01	10.006	10.1855	6.74695	6.6837	8.53484	9.22768	11.0311	11.1852	15.0166	11.2022	8.94623	7.69778	8.46131	10.1146	10.0412	11.5362	12.8297	5.79638	8.48817	8.54266	9.61369	3.63018	10.9331	9.43694	13.9961	8.36	10.5787	3.72748	6.85138	8.51226	3.48932	5.49854	8.0161	10.6059	9.24147	8.58655	8.56806	12.7857	8.40105	1.21264	12.2963	11.9612	3.90436
TCGA-D8-A27F-01	9.55797	10.9891	8.56729	9.21177	9.35703	9.31962	12.9255	9.09473	17.5414	11.2439	11.4759	11.2239	11.0579	10.94	10.877	13.0014	15.2214	9.89805	8.46281	9.60339	10.9785	3.6069	-1.8847	11.5387	12.8997	11.1581	13.1079	9.70704	7.86157	9.54236	9.06925	12.4589	7.62285	9.87702	8.1471	10.1098	9.06779	6.75168	8.86128	2.11722	12.9612	10.673	4.06925
TCGA-D8-A27G-01	9.26461	12.405	5.98757	9.50857	9.20179	8.73151	13.7721	6.07759	17.2348	10.8481	4.76518	10.8057	10.4882	10.3718	11.1286	14.0295	14.7551	10.0663	10.6702	9.6931	10.4903	5.79913	13.0662	10.0054	8.37004	8.84961	11.4941	9.51113	5.68574	9.5633	7.46032	1.18021	7.81373	11.8476	7.81994	10.2816	8.96438	9.87718	8.68174	1.80852	11.4179	11.4065	4.60168
TCGA-D8-A27H-01	9.75571	12.7789	7.73675	9.75516	9.59704	8.762	12.8636	10.1671	17.826	13.5529	13.7359	10.6416	10.193	10.5069	11.4071	13.8744	14.5313	8.0812	10.1294	9.41656	11.2656	4.09752	0	11.3275	13.7822	10.9755	13.5024	11.7614	8.21687	10.5271	14.5599	14.2049	7.54377	11.3422	9.67343	11.2483	9.16619	3.40786	9.72572	1.53992	12.1417	12.0801	3.03863
TCGA-D8-A27I-01	10.5961	11.5719	4.89379	9.78885	11.1972	8.7242	13.3084	8.86233	16.4054	11.8646	10.0948	10.6209	10.5634	10.7964	11.8186	13.8804	14.9889	9.32203	10.5208	10.6032	11.0211	7.05742	12.3539	11.1374	10.8661	9.71072	12.5005	8.4149	7.55229	12.9566	10.1275	10.8829	7.81009	11.2656	8.37619	8.4149	9.69913	8.1177	9.83788	1.18323	11.411	11.3713	5.01579
TCGA-D8-A27K-01	10.026	11.7604	5.89699	10.6348	11.1188	8.5285	13.0128	6.87178	16.5229	10.1614	11.3749	10.0682	11.0915	10.3091	10.6684	13.9379	13.3944	10.3442	10.0111	9.53548	10.7635	5.18865	11.5416	9.31867	11.9819	8.88412	12.2489	6.94735	8.06779	9.49308	7.26393	9.61671	8.42705	11.5909	8.12948	9.45744	10.2536	8.90681	9.254	1.50948	12.0515	11.2307	4.40366
TCGA-D8-A27L-01	10.1406	12.5308	7.22112	10.3602	10.9887	9.00014	13.6951	7.08551	17.4684	11.5231	11.0463	10.6123	11.6958	10.2293	11.1651	14.4209	14.269	10.3053	10.5598	10.3001	11.2309	6.60706	12.3448	10.5142	13.0781	10.6933	12.2746	7.03109	8.39945	9.46227	11.7218	10.7834	7.60906	11.7324	8.95441	9.74729	9.49133	12.1137	10.1505	1.08038	11.7105	11.1278	5.23415
TCGA-D8-A27M-01	10.2912	12.0668	7.72461	9.49582	10.4432	8.88635	13.6137	10.0478	17.6137	12.517	13.2838	11.1016	11.862	12.3204	11.6646	13.9853	14.8746	8.34348	9.83999	10.3141	11.5145	6.8512	4.34484	11.6048	12.706	10.5427	13.3863	4.56724	8.30326	11.1766	13.4069	12.4821	7.32004	10.8807	8.26045	8.86078	10.3207	6.61786	9.50779	2.0067	11.7929	11.1549	7.6536
TCGA-D8-A27N-01	10.9573	12.2206	6.70887	10.0184	10.4621	8.90793	13.7448	4.97874	17.8529	11.0317	10.0358	11.1495	10.7588	10.9759	11.3884	13.9813	14.6798	9.45494	9.60966	9.75934	10.9338	5.09159	14.712	10.6592	14.167	8.77469	11.5485	5.29991	7.5472	11.7979	6.66248	8.86862	8.07752	9.31798	9.18317	12.0464	9.31649	13.0166	9.76984	1.16401	11.8916	10.4722	3.72702
TCGA-D8-A27P-01	9.88146	11.4623	8.14616	9.14716	9.38678	7.24127	12.46	6.8395	16.3583	11.5604	11.8794	8.53589	9.88152	8.92309	11.0564	12.9166	13.7728	12.5082	9.03357	8.57517	10.4783	5.46366	12.8105	9.22426	13.4188	9.96919	11.3448	9.05612	9.75763	7.89471	9.82184	12.3037	7.84366	11.5915	9.11369	10.1759	8.64783	11.3132	9.98535	0.492941	12.2283	12.2461	4.35675
TCGA-D8-A27R-01	9.7711	11.4518	5.31122	7.63911	10.1665	8.05909	11.5218	6.26713	15.7022	11.5658	8.43281	8.77427	10.163	8.49106	10.3544	12.3191	13.6442	6.54494	9.44029	8.83349	9.72266	4.8995	12.7653	9.68686	14.4763	11.8425	13.3395	10.0576	5.72377	10.9194	9.19066	8.71063	8.21612	9.72657	9.83132	8.91431	9.0231	10.2632	9.85804	-0.135375	11.7169	11.5663	3.80374
TCGA-D8-A27T-01	10.376	12.1812	6.07306	9.92785	10.2386	8.75645	14.1661	7.12094	17.2778	11.8838	4.29037	11.1751	9.93618	10.0086	11.3069	14.1082	14.4989	10.3105	10.5259	10.0615	10.7112	6.0872	11.4817	10.5836	8.88447	9.82347	12.2065	8.41195	10.0691	11.6796	6.53701	3.93129	7.94494	11.5013	9.07661	6.51625	9.82979	9.85636	9.08359	1.6276	12.3729	11.5223	5.88346
TCGA-D8-A27V-01	10.7492	11.043	3.57951	9.4353	10.2063	8.35117	13.3696	8.15534	14.69	11.5877	10.7282	10.7515	10.8949	10.8093	11.0584	13.5921	13.6063	9.07023	10.0407	10.0312	10.5875	6.51811	12.4241	8.8127	12.5272	8.00754	12.1133	9.81338	7.53125	9.37916	10.9092	12.0275	8.72461	10.8924	8.77659	9.45699	9.07473	11.0781	9.88628	0.70121	11.1548	11.1184	5.68325
TCGA-D8-A27W-01	9.86268	11.437	7.32635	8.02713	10.0004	9.27755	12.2397	6.97714	16.129	11.3089	7.92594	9.26149	10.3033	9.80925	10.5371	12.9263	13.7047	6.95048	9.76129	9.52202	10.1644	4.68745	14.9304	9.63676	15.3921	10.3324	11.6681	9.41718	7.76273	9.05535	6.61344	6.65619	8.52009	9.57358	7.44081	11.7775	9.39263	11.3342	9.65829	0.506092	12.4942	11.8472	4.44893
TCGA-D8-A3Z5-01	8.63881	8.89956	2.69113	8.05238	8.70059	6.54649	10.5046	8.38305	12.3703	11.2225	10.157	8.18129	9.4003	9.33726	10.4903	10.3956	14.2315	9.93606	8.85203	8.97068	9.29808	5.98236	13.3464	12.0198	11.5512	10.6178	13.3688	11.2182	8.06708	11.9342	12.6163	12.2668	8.9843	12.2159	9.22702	11.1956	8.28398	10.3769	10.7807	-1.48267	11.225	9.83498	3.44321
TCGA-D8-A3Z6-01	8.37609	11.0647	6.29111	9.07937	10.1182	7.44009	12.3039	6.27625	16.2235	12.4618	9.75547	9.26061	9.61726	9.76528	11.01	13.0141	13.9393	10.8049	9.64517	8.7456	10.2596	3.71218	13.5288	9.95487	9.30463	10.2782	12.6263	9.44145	8.30762	7.90397	10.4472	11.9634	8.28658	11.7401	9.21917	11.1192	7.76311	11.9801	9.85747	0.40216	11.7023	10.8189	2.97521
TCGA-D8-A4Z1-01	9.06138	10.4567	4.52965	9.19388	9.91047	8.11994	11.8999	9.21075	14.6003	11.5254	10.7864	10.2624	10.5231	10.6617	11.3561	12.6879	14.5663	9.89966	9.83383	9.84354	10.4465	6.73824	11.2561	10.9733	13.0968	10.0399	12.012	9.01364	7.25211	10.5726	13.7738	13.2349	8.14108	12.1447	8.88015	9.2509	9.60765	8.40412	10.2583	0.188113	11.5123	10.5241	3.35972
TCGA-D8-A73U-01	10.152	11.7352	5.23275	8.99801	10.4187	8.11571	13.5357	7.0364	16.458	11.6725	10.8321	9.57422	11.0212	9.42642	11.5439	13.5672	15.2522	8.64896	9.86996	10.5287	10.681	6.97158	14.762	10.0158	8.80043	9.2845	11.4767	7.15084	9.80438	10.7853	12.3217	7.48166	8.47574	10.9468	9.06136	9.51478	10.5807	9.50802	9.82014	0.860846	11.5591	10.5282	7.40059
TCGA-D8-A73W-01	10.5475	11.2511	7.15964	9.61369	9.73896	7.68723	12.7471	12.3282	17.0316	11.9294	8.86849	10.5443	10.4879	10.1287	11.7723	12.8629	14.4829	7.64265	9.56391	10.1496	10.8269	4.78618	14.2196	10.6872	12.6565	9.15435	11.1617	4.26535	6.51657	9.96216	8.79571	5.42828	8.10592	10.6225	8.66065	10.5268	9.40889	10.3347	9.1349	1.692	12.1375	11.3345	6.50997
TCGA-D8-A73X-01	9.03419	11.9004	5.7785	9.27691	9.95917	7.87247	13.306	5.30893	16.7307	11.4536	10.375	9.93085	11.7843	9.14683	10.4697	13.2229	14.1676	9.91042	9.81473	8.95866	10.4201	5.66302	13.3949	9.18047	12.8717	10.294	12.3527	10.1342	9.38943	8.7785	9.38031	10.6511	8.97691	12.4058	9.31327	10.8657	9.02545	9.03322	10.1006	0.319468	11.7369	10.1261	4.7785
TCGA-E2-A105-01	8.86427	9.85281	8.3112	7.82606	9.24339	8.57399	10.4877	5.60448	15.4249	10.1541	6.70275	8.09147	8.93115	8.62758	9.95371	11.4962	13.2946	7.60875	9.05194	8.06063	9.30808	3.11333	13.7297	9.2141	14.0835	11.2827	12.1791	10.3749	4.92831	9.39669	8.19608	8.21643	8.16903	12.1847	8.8573	10.1427	7.76996	9.27657	9.47736	-0.169279	10.9577	11.5937	2.35845
TCGA-E2-A106-01	8.84656	12.0302	4.14952	6.7922	8.82368	8.27796	10.6374	4.32584	14.4716	9.95055	9.42507	7.18586	8.11601	9.71098	10.2834	11.193	12.6923	5.68456	8.73951	7.67692	8.95066	3.39278	14.9722	8.53199	14.8477	11.0189	12.3102	10.4458	6.75881	7.79925	7.07784	10.6871	8.65505	10.5864	10.2499	11.2255	8.47292	12.4915	9.97199	-1.02133	11.1861	10.808	1.53481
TCGA-E2-A107-01	8.85941	9.39954	3.35726	8.87981	8.69654	8.2688	10.1126	6.20861	13.5307	10.125	8.15795	7.15126	10.1869	8.35726	9.72556	10.5278	13.1965	7.24227	8.58766	7.80821	8.91898	5.3338	12.8147	10.2272	9.83247	13.4344	13.821	9.65218	5.01777	9.02512	9.02877	10.3419	8.56671	11.1443	10.1117	11.2665	8.1991	10.1357	9.87961	-0.960631	10.9138	10.4337	2.21042
TCGA-E2-A108-01	10.6465	12.1493	6.49132	9.46948	12.1386	8.32616	13.5684	9.02485	17.1189	11.7489	10.3964	10.7153	10.6705	10.8526	12.2458	14.084	15.4781	9.74508	10.249	11.0367	11.3078	7.76816	9.51539	12.5388	12.215	9.14292	11.121	7.09922	8.28273	13.5261	9.68948	12.3421	6.61743	10.7753	8.86234	7.70974	10.5632	9.8181	9.85806	1.44973	12.11	11.0352	6.61106
TCGA-E2-A109-01	9.20376	11.6216	7.96423	8.37347	10.6352	8.65492	12.7714	5.26484	16.524	10.0539	4.45042	9.0455	10.1466	9.84901	10.3546	13.3239	13.8099	7.56041	9.67494	8.73321	9.90079	3.91538	13.415	9.8257	15.3915	10.933	11.5398	10.5595	4.91538	9.42091	5.82423	5.72693	8.81538	10.7254	5.13356	13.0219	8.06388	9.80648	9.23729	0.663499	11.8843	11.3921	4.05556
TCGA-E2-A10A-01	9.15056	11.0572	7.53328	9.75675	9.6318	9.47548	12.6644	4.43374	17.2288	10.5809	9.87023	9.71352	10.6253	9.20061	10.9638	12.9205	13.7046	8.1653	9.25149	8.90032	10.2414	7.35388	13.5241	9.40293	12.955	9.71073	12.2795	8.43832	8.05739	8.61168	3.79715	3.65629	7.39325	11.2672	9.15224	9.46694	10.1506	11.7894	9.23568	1.00576	11.2432	10.9961	4.71073
TCGA-E2-A10B-01	10.5246	12.078	5.83033	9.12385	9.73385	9.08885	13.2116	6.00186	16.6519	11.5961	9.59693	10.1418	9.15298	10.8145	10.4129	13.3316	13.8652	9.24379	9.29507	8.96291	10.4329	5.12899	13.7049	9.68732	15.0736	8.76956	11.39	8.69625	9.04212	9.95796	8.0304	9.15586	8.48683	10.4562	8.34761	9.53576	10.3676	11.2912	9.83072	0.602207	12.0207	11.1612	4.61274
TCGA-E2-A10C-01	9.21355	10.6798	2.62868	9.29892	10.4291	8.10066	11.6315	4.29666	15.3686	11.0514	2.62868	9.11435	10.3371	9.25354	10.6378	12.406	13.7816	6.37118	8.48187	8.36703	9.2039	4.54295	14.1109	10.1839	13.0309	12.7805	12.9101	7.32056	6.75479	8.974	8.02099	1.92824	8.54111	11.1492	8.88243	10.671	8.3011	10.913	9.35385	-0.149956	11.8601	8.85156	3.38767
TCGA-E2-A10E-01	8.86805	10.6354	6.46975	9.17918	9.7023	9.01071	12.6334	6.9733	16.9932	10.4208	10.2999	9.99574	10.6917	9.71149	10.7688	12.8384	13.7383	10.6532	9.47403	8.83288	10.3945	4.39118	13.7392	9.52415	13.4798	8.54183	11.4401	7.9044	5.84865	10.7796	14.0038	9.07914	8.23648	11.4385	8.83486	9.94118	8.9599	10.2365	9.78702	0.607508	11.297	11.6484	4.78452
TCGA-E2-A10F-01	9.81984	12.4883	7.74614	9.77693	10.3815	8.11088	13.9361	6.80811	17.8763	11.5705	11.7918	10.7434	12.434	9.83604	12.064	14.1562	14.8664	8.98103	10.1004	9.99805	11.1743	5.46986	12.4705	11.2383	7.98621	9.19912	10.6684	8.50491	8.8734	10.2177	12.9401	10.0365	7.66841	11.0255	8.94533	8.15568	10.1241	9.88896	9.61253	1.56177	11.81	11.1596	6.23261
TCGA-E2-A14N-01	7.85983	8.40352	4.64482	9.06147	10.5852	6.56539	9.41772	6.6223	15.2761	10.9042	10.3669	9.19612	9.87433	9.25215	10.4229	11.8856	14.7009	8.41867	7.37274	7.78583	9.43084	4.48132	7.92758	10.1298	12.3128	9.79892	11.9704	1.64483	4.83746	9.43366	11.5046	9.22225	7.66083	10.1537	8.72011	7.30507	9.12402	5.40732	8.33146	1.09938	12.6382	11.0049	5.00739
TCGA-E2-A14O-01	7.6176	9.94129	5.056	9.19271	10.8468	7.02081	11.1823	4.64721	15.6214	9.71919	8.21429	8.50273	8.7947	7.92889	9.35692	11.3005	13.5402	7.15264	7.31032	7.26216	9.01043	3.14039	14.3241	9.49233	13.7474	11.0122	12.0814	8.65967	7.5636	8.70748	13.9938	1.85088	9.19271	10.6543	11.9258	9.51859	7.2432	10.6657	9.63374	-0.623308	11.6688	10.3918	3.26592
TCGA-E2-A14P-01	8.38716	10.4855	3.84973	8.98358	9.54554	9.44716	10.2629	6.7097	14.9116	10.4952	9.61054	7.80134	11.5368	10.7739	9.78375	11.4632	13.2455	8.61202	8.26338	8.34514	9.62569	5.91821	11.5659	10.289	16.0151	12.4145	13.5692	8.28157	6.24205	10.8078	7.08068	10.885	6.84471	10.4636	9.02632	9.28065	8.54554	8.50476	9.7491	-0.12341	11.995	11.4115	3.84973
TCGA-E2-A14Q-01	9.6591	10.9316	4.47489	8.98339	10.3829	8.15363	12.15	8.43581	15.0833	11.3174	10.976	9.04904	9.07591	10.367	10.8288	12.4363	13.6428	9.47623	9.11011	8.363	10.1449	6.48026	15.2579	10.5579	13.7033	11.0616	12.5349	10.0724	7.49891	10.0391	11.774	11.8199	8.80968	11.3555	9.40739	11.4067	8.95858	10.0772	10.6362	-0.491334	12.2597	10.6292	4.49626
TCGA-E2-A14R-01	8.21725	9.50088	6.5118	6.41434	8.61664	5.21503	10.0102	8.64544	16.2692	11.2734	7.73626	9.03252	9.59285	8.03757	9.72458	10.8243	14.4213	5.68253	7.22076	8.62672	9.07868	2.57563	-1.12469	10.0205	13.6943	11.7269	13.2771	6.68253	3.26749	9.59371	11.9923	9.1698	8.13492	10.2718	8.26749	8.87377	9.86386	3.33461	8.21305	0.865623	12.5964	9.79478	5.96264
TCGA-E2-A14S-01	9.89342	9.54198	4.1958	9.53052	9.27317	7.27027	10.5011	5.9196	14.1751	11.6085	6.60318	7.57055	9.92465	9.2178	10.5732	11.3667	13.3888	7.42169	9.14224	8.88492	9.30016	4.98559	11.5963	8.76746	13.0589	9.26372	12.0883	12.4059	5.78077	8.14763	13.8929	7.34107	8.43081	11.8657	8.94525	8.96869	10.3976	9.76849	9.74736	-0.447195	14.0352	11.548	3.89812
TCGA-E2-A14T-01	9.60645	11.2302	5.67724	7.39644	10.3177	8.19277	11.3909	5.74668	15.7295	9.9036	8.04746	8.44683	8.16704	9.85269	10.6616	12.1061	14.2133	6.70385	8.47808	8.71136	9.52898	4.6145	15.253	10.0194	14.919	12.0648	12.9279	5.62249	6.12827	10.4324	8.22068	9.89042	8.39644	11.3272	8.82048	7.20213	9.02879	11.851	9.807	-0.278011	11.8401	11.9478	2.58207
TCGA-E2-A14U-01	9.36167	8.85326	2.56591	8.27799	7.36784	6.71887	9.03738	8.17957	11.4059	10.262	11.8571	6.86102	8.29527	9.64329	9.08865	8.89636	13.8866	9.60223	7.0258	7.12534	8.71561	6.60801	12.804	11.1199	13.6061	11.6022	13.0676	10.6987	7.20977	9.96724	13.8275	14.8628	8.97531	12.071	9.48666	10.2124	9.47154	10.0322	10.919	-2.2034	11.4739	10.2715	3.40545
TCGA-E2-A14V-01	9.33994	10.8374	9.52302	10.0535	9.1925	7.31179	12.0446	5.61874	16.4886	10.9742	11.1181	9.82987	10.3103	11.2349	11.1026	12.7449	13.2584	8.55498	8.5939	8.19331	10.3163	4.50742	14.1918	9.95732	14.4009	11.0682	12.464	6.29372	7.14709	8.45147	9.23495	10.6642	8.29825	10.158	10.9429	9.14373	7.60102	11.2292	9.75025	0.566031	11.8511	11.0039	3.48637
TCGA-E2-A14W-01	8.96509	10.4204	5.00466	9.05491	11.4357	7.77462	10.7399	6.81478	15.7641	10.2424	9.8964	9.24349	10.0504	6.69346	9.14924	12.0851	12.9692	7.13333	7.81201	7.07299	9.41611	3.52354	14.0738	8.60745	13.1947	10.5352	12.0534	9.77541	6.17697	8.73623	10.1154	2.74593	8.63031	9.68928	9.48739	7.02603	8.1865	10.2526	8.98884	0.427271	12.8459	10.5556	1.74593
TCGA-E2-A14X-01	9.1659	10.4039	4.77929	8.3956	10.1314	7.47366	11.5504	6.57585	14.833	11.0144	10.5592	11.0222	9.91157	10.0064	10.5193	12.1613	13.4843	5.71217	9.18534	9.29082	9.8088	5.39881	3.69836	10.8103	13.4806	11.1735	13.7062	7.97949	4.91679	9.91493	14.3496	10.0556	7.94775	11.064	8.68004	8.18775	10.132	6.31986	9.28328	0.525522	12.6842	11.2676	4.85591
TCGA-E2-A14Y-01	9.59411	9.49601	6.72623	8.62541	8.56821	6.76186	10.389	8.24131	15.7597	11.0087	10.6162	9.62251	10.1784	8.27467	10.9396	11.4427	12.9313	9.70168	7.39979	7.61376	9.69455	3.08238	9.43221	8.92316	12.2759	4.69709	12.0834	9.43993	6.34916	9.46932	9.64653	16.2113	8.61571	10.7204	9.1909	9.78715	9.55507	6.64462	9.18378	0.510774	12.0841	11.743	4.08238
TCGA-E2-A14Z-01	9.41091	10.8808	5.93042	9.6798	10.2093	7.13758	12.0135	7.135	16.7106	11.8256	9.3675	9.58611	10.6539	9.65674	11.0796	12.9554	14.4939	12.9824	9.00062	9.34479	10.5027	6.2859	11.5853	10.2592	12.6864	11.1156	12.2214	10.2347	6.82595	10.0627	10.0414	11.0166	9.17051	12.0535	9.38985	6.66314	9.44008	6.25235	9.7238	0.778924	12.0763	10.9439	5.45767
TCGA-E2-A150-01	9.36019	10.2581	4.57755	7.07861	9.26761	6.7393	11.6444	5.82728	16.2513	11.5511	12.1355	9.06994	12.9171	11.5163	11.9887	12.6953	15.3906	6.66069	8.87232	9.04805	10.1425	2.60179	6.23406	11.7251	13.2059	9.236	12.7694	3.39535	4.98031	10.696	11.619	12.1196	7.2027	9.32335	8.74203	10.0672	8.51189	4.01684	8.6145	1.52799	11.5948	10.7502	5.79294
TCGA-E2-A152-01	10.6209	11.9658	7.95963	9.97049	10.5864	8.95043	13.8486	5.70372	18.2847	12.1593	9.27927	11.3016	11.5484	11.5955	11.4632	14.3193	14.5125	9.25704	10.3029	9.75217	11.1691	4.91065	13.4436	9.00257	15.0279	8.815	11.4715	8.5238	6.53308	9.3562	5.80227	8.62994	7.79714	10.4017	7.85254	10.4853	8.54994	13.5986	9.42363	1.74547	11.8706	11.3993	4.21731
TCGA-E2-A153-01	9.59032	12.9005	7.85405	9.74886	11.1402	8.51993	14.3782	6.48426	18.9218	13.0348	11.4101	11.7393	11.8813	10.4738	12.2009	14.4364	15.45	9.44823	10.0853	9.63641	11.4667	5.0605	12.888	11.3065	12.8376	9.29316	12.5235	7.63742	10.5736	10.0193	11.6334	8.04842	8.57146	10.6649	9.36184	9.84971	9.22507	11.3276	10.0483	1.41839	11.9722	10.6243	4.32353
TCGA-E2-A154-01	8.62255	11.6309	6.26749	10.0835	10.275	8.03303	12.9688	5.458	17.2688	11.392	9.46101	9.80355	11.0825	8.8478	10.2154	13.6891	13.7011	10.2002	9.11161	8.50312	10.3308	4.54596	13.8069	8.88315	13.1475	9.93095	12.763	8.27908	8.50904	7.58008	7.03029	8.62799	8.39438	11.0953	8.63523	9.46304	7.90126	10.8031	9.37625	0.954519	11.7886	10.7069	1.57633
TCGA-E2-A155-01	8.39863	9.84573	5.27266	10.0197	8.46003	8.82029	11.4215	4.70132	14.9731	8.74827	4.15191	7.75394	10.4112	9.25611	9.51559	11.4006	12.3762	6.28315	9.11446	8.33197	8.96282	3.53218	13.5188	8.10389	13.7068	9.88328	12.1712	10.6155	2.49656	8.97553	6.3595	-0.240418	7.95435	10.4929	7.25411	10.8785	6.72152	12.5157	8.52588	0.436943	11.5589	12.7753	3.30391
TCGA-E2-A156-01	8.35469	8.7839	4.5662	9.24461	8.42569	8.21877	10.1347	4.59905	15.2651	10.813	6.48759	7.23605	11.3677	7.96475	9.86499	10.1503	12.3673	7.87053	7.75062	7.60395	8.85347	7.59862	11.2867	9.47017	13.2433	9.0296	11.4025	10.0236	5.476	7.20128	9.00562	5.84373	7.79327	11.7104	8.86388	7.54417	7.61456	7.58789	8.86443	-0.0109659	12.0926	11.5872	4.73126
TCGA-E2-A158-01	10.1817	8.36803	4.74054	9.89029	7.67431	6.66946	9.51381	3.85977	13.6667	10.7128	11.9147	9.40424	11.3272	6.8856	9.00204	12.6015	12.2728	4.28803	6.99042	7.06247	8.85133	0.77703	5.56367	9.69415	13.0066	8.41515	12.074	5.75892	2.91458	7.28487	12.2445	12.6825	8.78382	11.0555	8.82256	5.42093	6.36203	6.34389	8.07086	0.780466	11.6066	10.7858	4.88141
TCGA-E2-A159-01	9.9949	10.6101	6.4977	9.2108	9.64977	8.52453	11.8092	5.44378	15.9158	10.7981	11.6654	9.64592	11.663	9.61208	10.9764	12.204	14.3041	8.93887	9.21818	10.02	10.3351	6.39122	10.6075	10.6317	12.7076	10.0279	12.7686	8.10529	5.12941	10.3874	8.99952	12.3265	7.57269	10.2345	9.33727	9.40876	10.8222	8.64141	9.65291	0.682226	12.2835	11.8052	6.28949
TCGA-E2-A15A-01	9.80183	11.3646	6.65958	8.84765	10.3674	8.22616	12.7832	5.22184	17.173	10.5506	7.36142	9.64754	11.5295	8.56647	10.4741	13.5972	13.6074	7.38922	9.65723	9.2453	10.1036	3.78206	12.9584	9.99378	15.1706	11.6473	13.3305	8.49918	6.20129	8.65501	8.62726	7.79459	8.29096	10.2891	10.4767	9.5689	8.71005	10.9861	9.70481	0.398755	11.976	11.405	4.74812
TCGA-E2-A15A-06	9.34201	11.0017	7.36549	9.21112	10.1035	8.96018	12.5729	5.14852	16.253	10.1988	7.03823	9.31124	11.2842	9.23462	10.3928	12.6545	13.6697	7.01126	8.64093	9.76514	9.95799	5.78318	13.4377	8.89529	14.6824	10.1736	13.0454	6.88696	3.67566	9.95134	5.64089	0.283329	8.38137	10.2717	10.0185	9.14598	9.42736	9.83457	8.79619	1.16181	11.4267	11.1564	5.02481
TCGA-E2-A15C-01	10.1918	11.7665	6.853	10.0725	10.3876	7.57592	13.6095	6.47671	17.357	11.5228	10.4284	10.0768	11.093	9.7807	10.4039	13.7068	13.8965	10.2124	9.65821	8.97269	10.7021	5.08746	14.2762	9.99266	13.0162	10.3228	12.5414	9.64962	8.70183	8.54535	15.2011	10.7602	8.68229	12.0593	8.72792	10.6413	8.92955	11.1109	10.4851	0.217059	11.6839	10.8253	5.59694
TCGA-E2-A15D-01	8.37068	11.9896	6.01789	9.84626	10.0813	8.0334	13.0568	7.02003	16.1256	10.8205	11.1231	9.65393	11.396	9.89802	12.1247	12.8859	14.3799	6.98236	9.78457	9.39039	10.4491	6.62094	11.8946	11.6155	12.2555	9.67572	12.3268	7.08642	7.85937	12.514	6.66642	7.09753	8.28093	11.2212	8.40835	8.89484	9.86155	9.57596	9.52092	0.928138	11.6293	10.8062	2.94594
TCGA-E2-A15E-01	10.3331	11.0132	6.60987	9.49619	10.5405	7.85031	12.3457	8.59619	16.4576	10.6363	10.7079	9.74449	10.4108	10.3562	10.6734	12.6559	13.7603	10.3728	9.21356	8.97016	10.5372	6.38374	11.9542	10.6586	13.6081	9.00894	11.642	7.11017	7.26059	9.0146	13.2707	12.2858	7.48094	11.7044	8.58917	9.01036	8.77564	9.42999	9.83458	0.702626	11.6192	11.214	3.40973
TCGA-E2-A15E-06	10.3136	9.42576	5.13044	8.27779	9.10896	6.06702	10.3853	3.05662	13.6523	9.38733	7.7334	7.3857	9.80318	7.76621	9.8189	10.4313	12.6231	7.46473	8.02195	8.65063	8.72521	4.44927	13.547	9.30123	13.5375	8.44616	11.6741	10.0149	-0.408704	9.05072	10.7148	3.80074	7.9943	11.6326	8.99749	8.53527	9.59761	10.5016	8.90509	-0.179874	11.8642	11.239	3.05073
TCGA-E2-A15F-01	9.26784	10.316	6.07902	9.26687	10.2792	8.73007	11.4442	8.61999	15.7298	10.9239	10.5864	8.81914	10.1435	9.11244	10.1365	12.2269	13.155	9.93949	8.4242	8.7585	10.0979	4.40095	13.5284	10.0506	13.5482	9.44709	12.6481	11.7559	6.76272	10.0115	9.39824	10.8222	7.27673	10.9907	8.66398	8.99669	9.68339	10.5249	9.91236	0.185583	11.6118	11.456	4.86562
TCGA-E2-A15G-01	7.83964	9.98108	4.29808	8.89178	8.6409	8.48461	11.4461	5.45108	15.0428	10.2929	10.1772	8.09898	11.2903	8.35517	10.0947	11.4663	12.9134	9.44529	8.66033	8.05963	9.44651	6.46131	14.4679	8.84626	13.8656	8.91402	11.7212	10.0519	6.114	7.92986	8.99852	5.25228	8.50428	12.0886	8.66586	9.64386	8.33334	11.3937	9.48544	-0.0389221	11.493	10.8472	4.13939
TCGA-E2-A15H-01	9.49411	11.387	7.22979	8.44997	10.1141	7.91557	12.5505	5.61311	17.3424	10.726	10.7835	9.25376	10.2181	9.0266	10.2717	13.0454	13.6895	8.05089	9.23291	8.26796	10.1331	3.73115	13.5767	9.89743	13.8055	11.0691	12.6239	6.80569	7.62339	8.17459	9.36623	11.4128	8.91798	11.3565	8.9465	9.51964	9.68534	12.4626	9.9397	0.19344	12.281	11.1866	2.68675
TCGA-E2-A15I-01	10.4778	11.2588	5.28011	10.1721	11.4995	7.46164	12.2356	7.07221	15.3463	11.3083	9.68981	9.04564	8.7443	10.8419	10.6066	13.0413	13.4399	11.611	9.97752	9.49663	10.4303	6.3253	12.5124	9.56282	13.2832	10.0562	12.4769	5.74668	8.00654	8.02818	8.6861	10.5093	7.79796	12.128	8.04564	8.21985	8.8139	10.1703	9.43348	0.996863	11.5423	11.2682	4.82067
TCGA-E2-A15J-01	8.61814	9.94731	5.82113	9.99105	9.59129	8.64258	11.4412	3.97428	16.3551	9.54427	10.6616	9.1778	11.2299	8.67537	11.1105	12.2386	12.9843	8.41806	8.13839	8.28873	9.74248	8.84349	10.3384	9.07663	12.3732	8.44464	12.0741	5.02276	5.30655	7.08416	8.97594	4.14305	8.12125	11.3431	8.70377	5.17162	9.34155	10.3545	8.51287	1.22961	12.3836	11.2624	2.66912
TCGA-E2-A15K-01	8.55987	10.7002	4.52132	8.27621	10.1824	7.05322	12.0624	6.17843	15.992	9.71246	10.169	9.38592	8.87887	9.027	10.494	12.6748	14.1827	9.51756	8.86828	8.93974	9.76882	5.5333	12.7201	9.25739	13.3563	9.65883	12.0014	7.10227	5.28686	9.62985	7.94535	5.15359	8.69525	11.2517	10.0485	10.5433	8.87887	12.6582	9.39536	0.373464	11.3902	10.7088	4.56863
TCGA-E2-A15K-06	7.16812	7.35186	3.88945	7.66843	7.94572	5.69681	8.84153	3.82748	12.4456	8.93583	9.78702	5.76094	7.64191	6.93782	9.96578	8.74517	13.6434	7.87917	7.24428	7.67081	7.95236	4.04474	14.5598	7.59995	13.6205	9.79032	12.1912	8.98557	-0.570036	6.82234	8.1698	0.0149265	8.13738	11.5574	10.1811	10.8352	7.57468	13.6131	8.65459	-0.702228	11.2114	10.4363	2.43002
TCGA-E2-A15L-01	9.02582	12.0613	8.71797	10.1351	9.8703	8.61961	13.8079	6.00019	18.2489	11.6559	10.6228	10.7507	10.658	9.62136	10.6747	14.1891	14.4424	11.1644	10.289	9.13628	10.9846	5.6915	13.9535	9.36078	8.78732	7.75466	10.0258	8.45887	7.82332	10.0276	6.05901	9.09984	8.5014	11.2572	8.74289	10.4457	8.86833	10.8964	9.16201	1.82257	12.0049	11.7476	3.81108
TCGA-E2-A15M-01	11.2044	11.6534	5.19834	9.44371	12.1251	8.80542	13.7296	8.85505	16.1054	11.4003	8.53318	10.7567	8.98294	11.8071	12.3641	14.1409	14.9204	8.90065	11.065	11.0826	11.0537	6.8259	14.5419	11.479	10.9218	7.66512	10.0821	7.59605	5.78331	13.1783	6.61743	8.78601	6.92228	9.64928	7.70987	8.87743	10.1214	11.2531	9.29472	1.759	12.1033	11.5939	5.51703
TCGA-E2-A15O-01	9.68527	9.70183	4.87072	7.94739	9.58825	8.63386	10.8745	6.47526	15.4842	9.97187	8.02931	8.24257	10.326	8.28322	9.68459	11.2305	13.2278	6.54115	8.15596	8.33752	9.26459	4.69825	14.6582	8.71957	12.9762	11.0239	12.6217	9.07302	5.30594	8.61428	9.61124	9.51458	9.00984	11.346	8.2984	11.0544	7.72379	12.6399	9.81702	-0.552427	11.8964	9.98776	3.85026
TCGA-E2-A15P-01	9.8973	10.844	5.5145	8.75651	10.5539	8.61159	12.2684	7.4217	15.1122	11.3485	10.4389	9.14831	9.03544	10.2875	10.995	12.9974	13.7804	9.70965	9.67238	9.29193	10.2843	4.60654	12.4614	10.2617	12.9068	8.56647	11.6644	9.78678	7.66802	8.8094	10.1102	10.8206	8.1656	11.2943	8.41389	9.85147	8.66608	11.673	9.74862	0.535644	11.5269	11.4257	4.62266
TCGA-E2-A15R-01	7.75982	10.5164	6.08093	10.4349	7.791	9.48017	11.4234	6.04262	15.2707	10.8078	7.53257	8.74495	8.00216	11.464	9.96757	12.297	12.7572	8.32435	9.06505	8.80476	9.62837	3.67091	13.3182	7.88325	13.2587	9.65285	12.4903	11.0053	4.83488	7.85707	8.13519	8.93978	8.26143	10.9747	9.72217	9.32647	9.62122	8.36517	9.25397	0.374392	10.8903	11.2555	3.20143
TCGA-E2-A15S-01	8.63449	9.52894	6.28941	7.3593	9.14226	7.88494	9.82446	6.62233	13.1668	10.0105	7.37187	7.51483	8.3893	8.66138	10.2354	10.3134	12.6925	4.22432	8.81666	8.10432	8.73937	4.13268	14.7628	7.88143	15.0093	10.1382	12.629	9.99148	4.70974	8.06614	8.14886	8.10131	8.36811	11.0698	8.10884	12.4732	8.68878	11.6925	9.64543	-0.906055	11.0696	11.051	2.78691
TCGA-E2-A15T-01	9.49422	9.13723	4.63124	7.99989	8.93109	9.65726	10.8661	4.51729	14.8429	9.94171	6.62208	8.03827	10.4933	9.37799	9.97492	11.1982	13.923	4.7025	7.89352	7.94217	9.00924	4.37186	13.506	9.46637	12.9858	10.3695	12.542	11.9284	4.59425	9.18077	13.7478	7.32746	8.74003	11.0894	9.58426	10.7948	7.10882	10.8062	9.89081	-0.881567	11.2532	11.4993	4.61287
TCGA-E2-A1AZ-01	10.0792	11.4896	9.13029	8.94946	14.9945	8.70686	13.0179	7.55347	16.671	12.363	11.4051	11.8153	10.5676	11.2206	12.3779	14.2721	14.0425	8.54243	10.1675	10.1128	11.374	4.71461	5.94288	10.8515	12.5552	7.21468	11.6447	5.99471	6.4055	10.138	8.44951	11.6968	6.32679	10.1552	7.80933	6.76523	9.85912	5.96036	8.38142	2.99253	12.721	11.7159	6.50419
TCGA-E2-A1B0-01	10.1239	11.6422	8.22094	9.29402	10.8319	8.04753	13.4112	8.25814	17.7191	10.866	10.558	10.6796	11.8352	10.5281	11.9067	14.2938	14.0399	7.45801	9.84478	9.77138	10.9665	4.07858	10.1723	10.7563	14.1234	9.81634	11.9938	7.70393	6.56231	10.0427	6.03839	9.86397	7.2056	10.0674	9.27987	6.89271	8.59454	9.6049	8.98807	1.97845	13.0847	13.4993	5.4956
TCGA-E2-A1B1-01	11.004	12.3394	14.3836	9.71234	11.76	9.27125	13.6589	8.57634	17.0159	12.0899	11.3217	11.145	10.4109	11.2057	12.1062	14.5853	14.8021	8.68899	10.7293	10.5963	11.7702	6.72316	14.62	11.5033	14.5019	7.75724	11.2168	7.37733	8.00073	11.4006	12.0449	11.5384	7.5686	10.5105	7.92529	12.0689	10.0373	12.3697	10.4214	1.34872	12.0823	11.4275	6.5718
TCGA-E2-A1B4-01	6.38435	10.648	5.25049	8.43481	8.64281	6.42929	11.4222	5.94926	15.4103	11.5247	9.18516	8.40362	8.06213	8.58141	9.67302	11.9538	13.7753	11.8216	8.22522	7.29245	9.3535	5.91345	12.593	10.396	12.9795	10.839	11.5037	7.04057	9.99233	7.59034	10.3365	11.5435	9.23791	12.1536	10.2143	10.1907	9.04418	8.46103	10.0017	-0.648239	11.7895	9.66553	3.29001
TCGA-E2-A1B5-01	11.0643	10.3439	4.49957	8.12699	10.8746	8.02903	11.6627	7.88419	13.7547	12.3371	8.77023	8.58061	9.38175	11.7525	11.3142	12.0465	15.0677	7.50296	9.95778	9.84109	10.1396	7.24332	15.172	12.1745	10.0874	9.17465	11.1079	5.16396	6.07542	11.9417	9.61006	9.83571	7.79955	9.81125	6.89576	7.52319	9.78077	9.27447	9.33362	0.805992	11.511	10.6558	4.83773
TCGA-E2-A1B6-01	9.12933	8.61476	4.96514	9.92795	10.0719	5.50828	9.56675	7.28849	13.0756	11.1257	10.0847	9.11198	8.86307	8.68291	9.54494	10.9797	14.6208	4.2109	8.50828	8.94634	9.14138	5.81314	7.3237	10.9092	11.1253	6.3357	10.0769	7.85545	6.48691	9.59907	11.5409	12.6922	7.6319	11.0909	9.7536	7.26212	10.6368	7.23246	9.02155	0.119833	12.6706	9.19066	4.81313
TCGA-E2-A1BC-01	10.424	12.3089	6.4382	9.2246	10.4013	8.40133	13.8313	8.44799	17.4057	11.2718	8.6473	11.334	10.1738	10.8782	11.7371	14.2257	14.6226	10.2437	10.8067	9.93446	11.0379	6.74683	12.1432	11.5904	13.2562	9.12945	10.6	7.27735	8.84244	13.3843	13.7773	8.83994	7.89402	11.1325	7.528	9.77723	7.32823	9.4098	9.92101	1.11693	11.9615	11.0043	4.19357
TCGA-E2-A1BD-01	8.04145	11.2671	5.96941	9.44508	10.2134	7.22615	11.7597	7.07872	15.7912	12.3417	8.64603	9.09422	12.318	9.49725	10.5602	12.6626	14.2098	9.38064	9.21298	8.46165	10.1589	5.87359	13.3911	11.993	13.2418	11.0101	12.4885	7.0538	8.22615	8.71763	9.58116	10.5995	9.37464	11.2597	8.88746	9.11401	7.15915	8.85254	9.81317	0.345686	11.5145	9.3537	3.25734
TCGA-E2-A1IE-01	9.14347	10.0122	5.54194	8.41396	9.18302	8.46571	11.5643	7.17087	15.3756	9.91838	9.56728	8.31246	9.37334	9.08317	10.4819	11.7374	13.0592	5.90194	9.12046	8.24298	9.48348	3.85303	14.9458	9.07387	13.8918	9.80642	12.0983	10.9221	4.80241	9.4919	7.94049	8.28737	8.91391	10.4801	9.30963	11.488	10.0964	11.0507	9.79131	-0.307835	11.1877	10.2251	2.94925
TCGA-E2-A1IF-01	8.27623	11.4097	6.65322	9.54502	10.589	7.58466	12.0473	7.15787	16.6543	11.8518	10.6001	9.9419	9.76095	10.3099	10.8406	13.5445	15.1445	9.27623	9.43955	9.08866	10.4858	5.81976	11.6555	11.7523	12.4265	10.7546	12.7595	8.3133	7.86514	11.0805	14.1768	11.7387	8.82787	10.7613	9.59499	10.8957	8.07054	11.723	10.4833	0.00250587	11.8216	9.44747	1.76447
TCGA-E2-A1IG-01	9.61621	12.9273	8.72056	9.08113	11.1116	7.74124	13.4294	6.21292	18.0949	12.1356	12.3958	10.4964	11.215	10.1611	11.1837	14.1189	14.4277	7.91633	9.94526	9.30228	11.0117	3.78705	13.6201	11.1308	14.0285	10.9956	11.7328	9.16923	9.08545	8.684	6.96637	12.4942	8.20142	11.3996	10.4211	11.0879	7.75758	9.69111	10.0149	0.996793	11.3788	11.0071	4.15902
TCGA-E2-A1IH-01	9.69261	12.5044	8.12697	9.59377	11.4453	8.81222	13.9376	7.90549	17.4721	12.2643	8.51249	11.3417	10.1687	10.6464	11.7987	14.2009	15.5268	9.99031	10.6384	10.2999	11.244	6.66838	12.4198	10.4817	8.72765	9.74264	11.6739	7.96779	9.3781	12.0433	7.22515	2.64018	8.40068	10.4087	8.54707	9.59927	9.97722	8.05403	9.05621	2.18774	11.2436	11.182	4.62107
TCGA-E2-A1II-01	9.45486	8.38233	11.2171	9.71682	8.66958	8.54018	10.2359	9.06176	14.459	10.5255	10.2515	8.21774	11.7045	8.55025	9.43978	10.6603	13.8672	8.14521	8.05512	9.64536	9.93999	4.41795	7.33186	11.4102	12.3451	10.2089	11.9778	3.45271	5.25022	8.69521	7.90275	5.91838	6.48666	9.61882	8.99851	3.76084	9.53816	2.96728	7.66361	2.27639	12.3927	10.5736	7.19995
TCGA-E2-A1IJ-01	9.26662	12.9742	7.09594	9.38221	11.5581	8.71658	14.3935	7.63591	17.8394	11.8265	11.0823	10.9718	10.1941	10.4776	11.448	14.6287	15.1179	9.86903	10.4679	10.0565	11.2501	6.45926	14.128	11.8972	9.78645	9.62333	11.7044	9.18937	10.7764	9.81244	11.8237	11.2568	7.08233	11.3019	9.34707	11.0266	9.19728	11.4704	10.3461	0.904084	11.4886	10.5274	4.36123
TCGA-E2-A1IK-01	8.52704	8.76118	5.03465	8.32693	8.61348	8.09158	9.73226	11.9928	13.2102	10.5491	8.76303	7.03465	7.30175	10.4739	9.83763	10.0783	13.2779	7.135	7.77405	7.95613	9.12358	5.38082	15.3612	10.2201	13.9055	9.58246	11.4472	7.44662	5.50956	8.87992	9.70755	10.3238	8.26314	10.615	9.61348	10.4807	8.6989	11.7456	9.83421	-0.71063	12.4381	11.0495	3.47393
TCGA-E2-A1IL-01	10.0185	11.6631	5.94126	8.77755	9.75782	8.81916	13.3976	11.7219	16.6192	10.4002	9.37003	10.0413	9.32019	9.82208	11.251	13.6386	13.9044	9.40461	9.94469	9.39088	10.6602	4.30144	12.8745	10.0767	13.2194	9.69775	11.3194	8.5118	7.65981	11.3251	7.52981	9.80887	8.13727	11.7079	8.93181	10.3248	7.84672	9.48158	9.5738	1.08641	11.6382	11.149	4.26749
TCGA-E2-A1IN-01	9.48284	12.806	8.14381	9.81596	10.6083	8.9023	14.1882	6.48441	18.1168	12.1284	9.77168	11.2727	10.4798	9.428	11.0249	14.5609	14.8951	9.63943	10.2676	9.29852	11.0658	5.01904	12.733	9.6335	14.3036	10.212	11.7224	8.77975	9.54734	8.55781	8.32757	9.81684	8.24575	10.746	8.88577	10.2057	9.71668	10.1281	9.79887	1.26691	11.9675	10.634	3.73893
TCGA-E2-A1IO-01	10.4254	12.7871	7.91294	10.2193	10.9461	9.0615	14.1269	7.27117	17.5613	11.6999	11.2516	10.7818	9.84128	10.0878	11.1824	14.7798	14.4372	10.4324	11.0538	10.3072	11.3083	5.66668	11.0317	9.97006	13.8091	10.2889	12.2409	8.28461	10.2071	8.98333	10.3675	11.1672	8.1347	11.2188	8.75847	8.03421	8.71585	10.897	9.86918	1.43916	12.0209	10.7379	4.85405
TCGA-E2-A1IU-01	7.8287	10.2109	4.14383	8.92823	9.32766	8.18924	11.1587	7.2269	14.5092	10.3842	10.0729	7.82608	8.84555	9.17904	10.2736	11.7062	13.168	8.91232	8.80104	8.2194	9.44559	4.98435	12.4415	9.61238	12.984	8.01448	11.5453	9.19936	7.95118	8.88247	10.4969	11.2893	8.50546	11.0105	9.48243	10.6002	8.68334	12.4041	9.88748	-0.441895	11.0882	11.2266	3.30252
TCGA-E2-A1L6-01	9.70544	11.3734	5.18835	9.67114	10.9225	8.14771	12.1369	7.73647	15.7614	10.2409	11.2033	9.36238	10.0878	9.75001	10.8695	12.9844	13.8769	11.2041	9.90998	9.34451	10.4739	5.51766	15.5814	10.4518	13.2551	8.87545	11.3196	8.7692	7.04591	10.4963	13.9268	11.0043	8.01669	11.2836	9.25463	10.6947	9.15719	11.0922	10.3378	0.136062	12.1362	11.0866	4.80984
TCGA-E2-A1L7-01	8.89051	11.0657	8.87271	10.0502	9.79525	9.06143	11.8383	5.97953	15.8196	12.0239	9.49696	9.28775	10.9045	8.87718	11.097	12.5677	13.4687	9.02292	8.99096	9.26744	10.3189	6.22362	11.9646	10.6363	12.2593	9.38519	11.6653	8.37679	7.91393	10.2306	5.08611	9.30998	8.46066	11.8876	8.4745	9.64333	11.0572	7.53048	9.41797	0.900948	11.6501	11.3033	5.80232
TCGA-E2-A1L8-01	9.84074	11.5363	6.76072	8.56937	9.7477	7.92664	13.1555	8.80714	16.7997	11.761	10.4577	10.7477	8.86401	11.0997	11.1515	13.5384	14.742	8.90844	9.70148	9.26534	10.6691	5.11122	13.825	11.5164	10.628	9.71492	11.1472	7.03871	8.41321	12.3942	8.29055	6.90232	8.98954	10.3218	8.46394	10.9809	8.19702	11.2474	9.59896	1.0701	11.2739	10.2921	4.81384
TCGA-E2-A1L9-01	9.87263	12.6205	9.6623	9.27247	11.3254	8.98164	13.9915	6.13261	18.3314	11.7246	11.3757	11.4269	11.9189	11.0041	12.3894	14.5164	15.0894	9.28312	10.436	9.99313	11.4674	4.67805	11.9217	9.91997	13.5898	8.58291	10.6773	8.22193	7.48106	10.6625	7.38432	10.8119	7.55528	10.3829	8.53969	10.1135	10.1135	10.9809	9.50689	1.96052	12.1303	10.5485	5.01508
TCGA-E2-A1LA-01	9.376	10.8988	6.49021	8.68375	9.46772	6.85991	11.826	5.5736	16.2127	12.2587	9.40565	10.0722	10.0746	8.25617	10.3388	12.6564	14.6412	8.81784	8.82148	8.64096	9.96863	4.25826	13.7719	9.58187	13.5429	11.6392	12.3471	10.647	7.43191	9.54022	13.2683	11.1358	8.71617	10.296	10.0858	10.1868	8.95612	10.6317	10.3551	-0.386492	10.8706	9.55992	5.15393
TCGA-E2-A1LB-01	8.85414	11.6428	6.96983	8.1811	11.5617	7.54615	12.5763	4.48146	15.9254	11.6673	7.93582	10.874	10.1007	12.5532	10.8874	13.6072	13.6148	7.72529	8.88737	8.53396	10.2063	4.97499	12.4506	9.25404	14.5812	11.9676	11.7339	6.28034	7.2164	8.79408	10.6971	5.03553	8.13573	10.4264	8.83439	7.55652	8.16989	9.54528	9.15611	1.05018	12.823	11.3998	2.01564
TCGA-E2-A1LE-01	9.27186	12.1436	5.51503	8.64126	10.6842	8.36006	13.3569	6.8101	17.0125	12.1147	10.1265	10.8306	11.4578	10.4791	11.9408	13.4557	14.9679	7.50834	9.70559	9.61579	10.6999	6.14385	11.7735	11.4412	14.2362	11.8762	12.567	7.42548	7.14385	12.255	8.3822	6.97931	8.12865	9.73743	9.59304	8.88814	10.263	10.969	9.87076	0.82915	12.5795	9.62123	3.28371
TCGA-E2-A1LG-01	8.07627	8.29971	5.84379	11.9001	8.16263	7.6935	9.29337	10.1136	13.4148	12.3927	10.095	8.64452	9.81654	9.13295	8.80568	12.2588	11.7658	7.04509	6.37979	6.67628	9.29054	9.44219	8.53888	8.22764	9.92853	5.6806	10.9735	6.71475	5.99734	8.23941	9.65115	10.151	9.16418	10.7305	8.05346	8.56603	9.92398	8.50513	8.7346	0.555941	12.2227	12.5202	5.22764
TCGA-E2-A1LH-01	8.50886	10.0088	5.62621	7.59776	10.3284	6.79614	11.0319	6.73317	15.1518	12.6239	10.9203	8.87888	8.95489	9.63464	10.5877	11.8414	16.0536	7.26284	8.33012	8.9969	9.79341	5.11806	4.32665	12.7432	13.1707	12.6222	13.5942	8.00559	6.14978	11.9171	12.9609	13.955	7.64858	11.4607	9.14977	10.781	10.0088	3.32665	9.81993	-0.0265214	11.9749	8.55103	5.21118
TCGA-E2-A1LI-01	8.53437	8.40362	3.3528	7.20492	10.3768	6.12332	9.74815	4.81594	13.707	10.9664	11.5224	7.24548	9.77314	9.36469	9.78104	10.6458	15.3097	5.96578	7.68775	8.33815	8.94337	2.96578	4.12333	12.0332	13.0373	12.1809	14.2517	10.1507	5.42522	7.75519	10.1617	12.0525	7.8371	10.8159	8.9155	9.7632	9.65175	3.30974	9.08415	-0.140781	12.4957	10.6555	4.28771
TCGA-E2-A1LK-01	10.5526	9.37715	4.55315	4.87507	8.22274	8.71704	7.95913	12.2706	14.0609	9.54976	12.9964	9.96677	11.185	9.32265	9.40739	9.67105	16.1789	9.72707	5.67648	7.7626	9.60162	1.23119	-0.768813	10.0594	13.4578	8.62138	13.3837	7.22557	2.03858	6.90364	14.4087	14.042	7.64907	10.926	11.045	8.21706	6.97268	4.18541	8.21166	1.38996	12.6928	11.095	1.55316
TCGA-E2-A1LL-01	9.07087	9.39714	9.45509	10.5125	9.40205	5.83297	11.4936	6.93561	16.3076	10.5814	14.5607	8.69747	12.4284	11.3549	11.0518	12.3858	16.3945	8.22042	7.6424	7.4657	10.4596	6.93153	12.3015	10.549	13.3568	6.31213	11.9978	9.64136	9.61618	10.7529	12.8358	15.9608	6.93153	9.92812	10.1292	8.10749	7.04281	10.699	10.182	0.277562	11.8188	11.1791	5.1105
TCGA-E2-A1LS-01	9.05673	9.10211	3.5864	9.83117	8.29606	7.89323	10.5196	7.73588	13.7721	10.5245	10.8902	10.1925	11.418	10.4797	10.2023	11.3174	13.6405	8.77293	8.0431	7.15626	9.62154	2.32337	6.72936	8.45059	13.1085	6.42771	12.1306	2.00144	4.525	8.5694	15.0674	7.34574	8.6308	10.74	8.37213	6.19127	9.61431	5.28684	7.97143	1.6501	12.028	10.7084	2.17137
TCGA-E2-A2P5-01	7.6064	10.9201	6.27761	8.255	9.06511	7.31172	12.0513	5.94398	15.9524	11.3579	8.02558	9.17666	10.8913	8.63768	10.6191	12.4967	14.0194	6.66828	8.94148	8.44061	9.63292	4.3776	11.7197	11.0075	8.75264	11.9508	12.0429	9.15239	7.53025	8.68789	10.519	10.305	7.95395	11.2574	10.0271	8.58148	8.15709	12.5228	9.67915	-0.0462268	11.392	10.1877	3.85565
TCGA-E2-A2P6-01	8.92032	9.61375	5.59428	8.34839	8.95234	6.46874	10.5759	8.46578	14.3503	10.0307	6.64057	8.03842	9.1023	8.11693	10.4973	11.4836	13.7984	8.23562	8.94638	8.8455	9.25128	5.30593	13.4553	10.023	9.73486	10.6374	12.865	11.2683	4.61503	9.54103	7.9836	8.41353	9.02297	11.6705	11.0805	11.4061	8.41944	13.2325	9.92206	-0.670784	10.9297	9.50673	3.77116
TCGA-E2-A3DX-01	9.9354	11.5624	5.27881	9.58696	11.8151	9.16649	13.7158	8.34204	16.627	11.7179	10.0499	10.9756	10.6523	11.5835	11.5644	14.056	15.2959	9.36065	10.8215	10.5129	11.131	6.51476	11.4257	12.1581	10.8291	8.86278	10.9668	9.53112	8.8204	11.7096	9.50077	10.3529	8.08956	11.2734	8.50969	9.05865	10.3199	8.21948	9.7731	1.35792	11.8681	11.1649	4.95986
TCGA-E2-A56Z-01	7.62223	9.76288	5.4946	8.88554	9.35754	8.38796	10.8975	5.66118	15.1134	10.6541	6.10813	8.2452	8.88003	8.17041	9.76138	11.417	13.4495	5.17267	7.76662	7.68679	8.92473	3.85074	17.0304	8.86755	13.8044	11.6183	13.5314	11.0696	5.19059	9.36348	5.90602	7.95665	8.53198	10.3763	9.04796	10.7246	8.64516	12.062	9.85748	-0.932745	9.99476	8.75312	0.850719
TCGA-E2-A570-01	8.58155	12.3078	7.51136	10.0218	10.0779	8.78598	13.2358	6.00173	17.1616	11.6752	10.9467	9.9075	10.7559	9.02699	10.8003	13.6822	14.8608	9.46077	9.80768	8.72161	10.6666	4.49005	12.6473	10.0657	12.0401	10.5355	12.4029	8.82735	9.74069	8.76129	12.7632	9.87991	8.30719	11.4264	10.0956	9.64077	8.71795	10.07	10.0242	0.642336	10.9948	8.96192	3.62129
TCGA-E2-A572-01	5.90635	7.41309	4.12874	5.3745	6.33038	7.59192	8.18185	5.99381	11.7792	9.61693	7.81644	5.14921	6.31234	6.99946	8.4691	8.38963	12.6054	4.16939	6.51516	5.99946	7.23712	3.16938	12.3027	10.411	13.0552	12.0771	13.0438	5.10798	7.16437	10.4131	8.16938	12.2082	9.44551	11.5117	12.3286	8.81804	7.08161	15.0877	10.0821	-2.84496	10.6737	8.35921	2.16938
TCGA-E2-A573-01	8.99713	9.37949	5.29405	8.34675	9.89042	7.46015	10.2648	7.5098	15.0908	11.5733	9.96243	9.83321	10.4351	8.78743	10.8067	10.8851	15.4964	8.65995	7.70586	9.06538	9.77221	5.44089	5.99976	11.0158	11.9149	11.3442	13.1448	8.26148	7.39358	10.066	11.8365	12.9301	6.6432	10.4876	9.34467	9.57239	10.0142	5.07166	9.4401	0.332111	12.255	10.2892	5.25928
TCGA-E2-A574-01	6.31625	8.14664	4.89442	6.46112	7.26979	5.88075	12.0153	3.62331	14.4894	13.1547	10.2164	9.19855	11.193	9.01199	7.23797	10.1416	16.4927	4.86694	5.76641	6.10902	8.62432	-0.833413	11.6861	11.012	12.6218	13.796	13.7276	10.8504	6.54154	8.06737	11.9751	14.312	9.50301	11.0522	9.75053	8.15802	9.32763	7.65836	9.95331	-1.32899	12.5347	8.40729	-0.833413
TCGA-E2-A576-01	9.28054	8.78274	4.80509	8.45743	8.0241	8.20527	10.2832	5.66603	13.8943	10.9391	5.78124	6.96711	9.03926	7.53613	9.08258	10.6388	13.4377	6.03422	7.94082	7.50006	8.61479	5.71984	14.6934	9.86019	9.08258	14.3942	14.508	10.8143	7.04927	10.4812	8.95517	10.1724	9.78873	11.6909	10.6578	11.0993	9.4826	11.5912	10.5906	-1.97586	10.7053	7.61918	1.19629
TCGA-E2-A9RU-01	8.68814	10.1032	8.28873	7.74816	10.5432	6.37327	11.1773	3.59183	16.3219	11.8093	6.04546	9.88711	10.0528	7.49145	9.06738	11.5613	14.5912	8.13811	7.55487	8.0528	9.35437	3.33764	13.6247	11.1731	12.3569	10.8732	12.2099	6.51821	7.30112	7.83589	6.9226	8.27624	9.39365	11.0058	10.7811	9.92261	10.0943	8.1923	9.40113	-0.0467575	10.8454	8.6475	2.89017
TCGA-E9-A1N3-01	9.37702	9.35358	5.04466	9.54007	8.74225	9.53514	10.9024	9.89718	14.5263	11.0627	7.80729	7.26705	8.29841	8.61516	10.0292	11.3787	12.463	5.88854	8.611	8.55475	9.34472	3.98164	10.2746	9.02994	13.2299	9.08418	12.2568	4.47807	13.9396	12.3644	4.24038	6.86079	8.0056	10.8414	8.74699	7.79084	8.62241	13.6596	9.25925	0.0854692	12.2897	11.3544	4.15157
TCGA-E9-A1N4-01	10.7903	11.3166	6.46478	9.36305	10.8204	8.45973	12.8846	6.99364	16.8515	10.493	9.55934	10.933	10.2259	10.2733	11.6148	14.1509	15.8047	10.4278	10.3429	10.9845	10.9377	5.69521	12.811	9.25359	12.4179	6.80751	10.2062	3.83894	5.40723	8.81544	8.22414	7.26173	7.02262	10.4526	7.63918	8.11025	10.1437	10.9529	8.53295	2.40478	12.3986	11.7975	6.20013
TCGA-E9-A1N5-01	10.0066	12.3599	6.50305	9.51574	9.86442	8.8606	13.9695	6.19021	17.0466	11.4565	8.38463	10.6576	10.5775	10.8242	11.199	14.1206	14.406	7.87733	10.5043	9.75428	10.7039	5.74767	12.2662	9.59051	13.1424	9.10102	11.6684	10.277	8.01841	10.0769	6.96817	2.43893	6.75428	11.361	9.60337	10.2089	9.10748	11.3054	9.2727	1.43123	10.9582	10.78	4.97949
TCGA-E9-A1N6-01	9.97467	12.4691	8.22768	10.009	9.3088	9.16697	13.6814	7.6288	18.0615	11.573	10.5367	11.1405	11.2422	10.9006	11.1191	14.2307	14.7075	9.47114	10.1124	9.88038	11.1721	3.01364	10.292	9.6153	14.4744	8.87162	11.6186	7.22996	7.89772	8.50738	10.3446	3.51114	6.97603	10.9237	9.90131	8.45561	9.5924	6.01364	8.66112	2.51099	12.5197	10.9475	4.01364
TCGA-E9-A1N8-01	9.7568	10.7913	12.633	10.0854	7.92663	8.70586	10.8205	8.11165	14.9099	10.8498	10.334	9.67718	11.0532	10.2734	10.0816	14.3774	15.109	7.20444	7.5228	7.66137	10.3943	1.90981	8.03395	10.3043	12.8954	10.0978	11.8527	4.55368	5.80464	7.2892	13.1325	12.7146	8.12414	11.064	7.90982	7.58225	8.63434	4.36926	8.60426	1.79	11.9174	10.4012	4.69118
TCGA-E9-A1N9-01	10.1126	11.3399	4.99217	10.1303	10.6831	9.34267	12.7188	7.52819	16.3275	10.933	9.18143	9.43085	11.0297	10.4199	11.0456	13.402	13.568	7.55638	10.0161	9.37167	10.4565	5.09171	7.75467	9.92426	14.3288	11.8393	13.3797	6.4776	6.75771	8.98442	10.1114	9.56073	7.72087	10.6735	7.37859	9.40205	10.2802	7.02276	9.21695	1.23954	12.166	11.8174	3.38645
TCGA-E9-A1NA-01	10.2925	11.9885	7.3123	8.99318	9.82877	9.90799	13.9123	4.85002	17.2514	10.9999	11.6513	11.2047	10.9264	10.9638	10.4165	13.7446	14.3422	8.37948	9.48387	9.55698	10.8003	4.66423	6.86892	9.20226	14.4694	10.7235	11.9646	7.24037	7.53309	8.9333	5.48659	1.30667	7.57581	9.65817	10.0452	8.93877	10.2023	11.1734	8.58744	2.2129	12.1314	10.9369	4.92139
TCGA-E9-A1NC-01	8.5337	11.3193	7.64193	9.76789	9.95219	8.55565	11.7256	9.61589	17.0202	12.1014	12.6882	9.61519	11.7042	9.45416	10.097	12.4527	15.3648	7.16401	8.86482	9.03458	10.6337	6.12051	7.06549	11.5964	12.2282	11.637	13.7563	9.50674	8.56649	11.1955	13.6066	15.166	7.90952	9.88011	10.092	10.0617	9.57189	6.85747	10.2834	0.350267	11.5326	9.52539	5.0083
TCGA-E9-A1ND-01	10.4144	10.4065	4.88191	7.51102	15.292	8.33466	11.3811	7.00136	17.9252	14.5261	9.64223	9.95274	10.6382	9.61214	11.617	13.1012	14.095	8.39588	8.38729	9.95347	10.6535	5.79369	9.10387	10.4881	12.6556	8.28467	13.6639	5.55386	5.75416	12.251	8.91962	14.2428	6.46688	10.8238	9.46484	7.38298	9.87425	6.06536	9.22291	1.43056	12.5093	10.7864	6.73398
TCGA-E9-A1NE-01	10.1723	11.423	5.42576	8.84639	12.0291	8.50211	12.9053	8.53948	16.2465	11.2241	9.92892	9.39405	9.81978	10.7468	11.0646	13.4177	13.8603	7.4009	10.5271	10.3808	10.5927	6.29941	11.0374	9.69057	14.4222	9.02262	11.5184	8.93168	5.96521	9.7809	10.7526	9.47314	7.44357	10.3558	9.14128	8.85473	10.3958	11.3638	9.67347	0.91928	11.5812	11.8879	6.5907
TCGA-E9-A1NF-01	10.3978	13.661	7.92308	10.3972	11.5652	9.87156	15.0573	6.08737	18.8406	11.8971	9.32518	12.315	10.6354	11.4864	12.0079	15.4194	15.6838	9.42861	11.1175	10.5545	11.6836	6.95222	10.9486	10.5598	12.5663	9.29279	10.6087	8.75958	9.48454	10.049	7.11572	5.43765	7.11572	9.49819	9.25673	7.64822	9.4312	11.7929	9.20694	2.47666	12.0726	10.5492	4.26256
TCGA-E9-A1NG-01	10.2134	13.4342	8.16719	10.3415	11.1967	9.0919	14.5121	6.71383	19.3149	12.5732	13.0277	11.819	11.9307	10.7741	12.1351	14.7399	15.7922	10.226	11.2136	10.6163	11.8917	4.88446	12.4384	11.5594	12.6646	8.43936	12.5972	4.0919	9.86763	10.5708	8.65741	12.5336	7.29297	10.2435	8.90385	8.99363	9.90201	12.1069	9.74986	2.14181	11.439	11.2169	5.72749
TCGA-E9-A1NH-01	9.31675	12.6869	8.25482	9.87868	10.8217	8.97735	13.9562	6.25389	18.1819	11.6135	10.9292	10.8673	10.7075	11.4832	12.0485	14.4819	14.7653	9.50264	10.612	9.88688	11.2613	5.34688	13.2495	9.72325	12.6556	9.72706	11.1466	6.91054	8.25693	9.66165	8.33493	10.3572	7.90786	11.489	8.76686	9.18338	8.69239	9.73466	9.47908	1.78223	11.6889	10.515	5.00901
TCGA-E9-A1NI-01	8.87572	12.0413	6.76084	9.26007	9.94838	9.07023	13.0467	4.15209	17.3848	11.2604	9.62169	10.0597	9.93615	9.76862	11.0153	13.8153	14.4278	9.81779	9.6797	9.31779	10.463	4.41795	14.4032	9.07999	13.2106	10.6505	12.807	9.04908	7.7469	7.75736	12.0184	2.96728	8.03768	10.6673	9.38907	8.88853	8.76948	10.2291	9.41702	1.04599	11.5283	10.5502	3.58396
TCGA-E9-A1QZ-01	9.50225	9.9559	3.98171	9.9466	11.1994	8.91517	12.1371	9.03381	15.7421	11.3878	10.2977	9.22817	9.79054	10.4677	11.2001	12.2209	14.8454	7.24416	9.58112	9.79992	10.3239	7.40538	14.6622	11.6025	13.3487	7.6454	11.7044	9.29668	6.38979	13.3906	11.1456	10.5434	8.0577	9.70962	8.234	9.03615	9.67894	8.67358	10.0309	0.293018	11.3306	10.6049	4.85112
TCGA-E9-A1R0-01	9.79591	11.2945	5.95152	9.70716	10.0293	7.452	12.6022	8.17722	15.9115	11.4721	10.1366	10.0023	10.7581	9.65248	11.9335	12.5217	16.8549	7.52962	9.47086	9.42702	10.534	6.94122	12.8446	11.759	13.0111	9.89708	11.1895	10.7754	7.1817	13.5567	9.96386	9.93778	8.11916	10.9675	9.53134	10.284	8.36099	12.1967	10.3834	0.150631	11.6715	10.3383	4.72227
TCGA-E9-A1R2-01	10.0848	11.1347	6.3715	7.99599	10.1133	8.54498	12.3067	6.78702	16.1001	10.4623	8.06452	9.26659	9.99404	9.63203	10.7125	12.9591	13.4831	8.53607	9.61029	8.80891	10.0484	4.20158	12.9829	9.89018	14.3313	10.4362	12.2213	9.1914	6.78051	10.7074	9.30591	9.62112	7.42654	11.0799	9.3705	10.8052	10.0515	7.39535	9.75287	0.295564	11.3422	11.2655	4.00894
TCGA-E9-A1R3-01	10.3957	12.1347	7.99157	9.12118	9.05274	9.29521	12.9544	8.25851	18.2649	11.0827	12.8317	10.6281	10.7033	9.57795	11.2458	13.5817	14.4756	10.072	10.0163	10.1558	11.092	5.6176	14.2749	9.69201	14.0202	9.29002	11.138	6.27901	8.30553	9.29233	9.48216	11.0498	7.46641	10.5794	9.2906	10.0176	9.30952	11.7857	9.8171	1.2749	12.0342	11.1506	4.77107
TCGA-E9-A1R4-01	10.3499	10.8006	6.41018	8.79154	9.89873	8.3376	12.5249	5.41355	17.0316	10.1555	5.9355	9.5741	11.2779	13.0737	10.5909	13.035	13.724	5.6574	9.23654	9.87817	10.0849	4.02627	13.7984	8.78246	13.0961	10.6496	11.6162	8.24236	6.31257	9.83801	7.80314	6.724	7.86839	10.5983	8.96333	9.99233	10.3885	10.7759	9.38093	0.703938	11.5859	11.4163	6.55136
TCGA-E9-A1R5-01	8.76789	12.1918	6.90748	10.5294	11.8091	8.41969	13.9299	5.0378	18.0364	10.9863	6.03564	11.3092	9.91387	9.9889	11.0088	14.1165	13.998	9.09569	10.119	9.02478	10.5613	5.07828	9.36476	8.74162	12.3044	10.1112	11.1148	4.03564	7.7294	10.174	10.3858	1.56169	7.89163	10.3328	8.41831	6.56671	7.08875	6.02841	8.0546	2.50671	11.9625	12.1517	2.3918
TCGA-E9-A1R6-01	8.90739	11.0143	6.17481	8.06509	8.9977	8.51413	12.2184	4.92067	16.7164	11.1281	8.32189	9.03831	9.97225	7.98217	9.52274	12.5501	13.5256	6.32024	8.70154	8.03731	9.53146	3.79339	14.149	9.12572	13.7109	10.6146	12.97	12.1324	7.59803	8.32025	10.2806	5.82158	6.95909	11.2895	9.3512	9.83259	9.22142	9.86457	9.70792	-0.176462	11.9296	10.5334	3.75491
TCGA-E9-A1R7-01	9.74158	11.9447	4.62237	8.25464	10.9954	8.55514	11.9478	6.35716	15.4197	9.93914	6.54294	8.02252	8.15843	10.3992	10.1983	12.5026	12.7017	7.87896	9.95623	8.75636	9.64475	3.81502	14.1987	8.25132	13.609	10.3413	11.0132	10.5251	4.22101	9.69889	5.62238	6.20734	7.81727	9.50502	7.58056	8.23624	7.97691	9.74398	8.72726	0.91749	11.2881	10.8534	2.49308
TCGA-E9-A1RA-01	9.41404	11.3202	6.1706	10.6201	9.66225	8.13722	12.6266	5.58508	16.8495	10.136	11.3734	10.2564	11.1513	10.4996	11.4463	13.7151	14.4324	8.36236	9.41059	8.96443	10.5067	5.28826	12.0571	9.17414	12.7825	10.3762	12.2061	4.93558	6.05277	10.5741	7.83803	8.27735	7.78973	11.6864	8.72057	8.43089	9.92304	11.2672	9.25764	1.24904	11.6401	10.8302	3.08315
TCGA-E9-A1RB-01	9.92	10.644	7.82558	10.5397	12.0651	8.22732	11.495	8.85358	18.0167	10.8716	10.9872	9.54975	10.9609	9.6139	11.1272	12.5018	13.6949	11.265	8.50681	8.74302	10.7705	6.16068	12.5056	8.88076	12.3198	7.25952	10.617	5.22732	6.53313	8.59946	7.20968	7.52092	7.78871	10.9822	8.44649	7.47524	8.13153	7.18667	8.40263	2.36783	12.8558	11.337	3.10178
TCGA-E9-A1RC-01	10.1952	11.6054	6.86502	8.56499	11.7242	9.44075	12.8437	4.18994	17.7877	12.2953	9.13507	10.4121	10.8865	10.1915	11.2272	13.3962	14.0062	8.52863	9.27806	8.60781	10.5591	2.79585	11.7297	7.95861	14.2699	11.9371	13.1608	8.94706	6.66798	8.6627	7.86809	4.96578	8.53443	10.7298	8.11004	9.11069	8.62875	9.77641	9.05021	1.50887	11.9256	11.4824	3.2739
TCGA-E9-A1RD-01	8.45929	11.0549	5.86162	8.69249	8.84718	9.28401	12.5908	8.78647	16.5067	10.7572	10.1899	9.11892	8.80548	9.8391	11.1875	12.7953	13.4318	9.84153	9.80257	8.93474	10.2394	4.34522	12.3856	7.71916	13.8352	9.15061	10.3557	8.39237	8.20885	7.77445	15.2025	7.25089	8.12757	10.9195	8.49676	9.87985	8.31756	13.0592	9.613	0.626376	12.1983	11.2922	4.23126
TCGA-E9-A1RE-01	8.71543	11.1445	5.9641	10.467	9.55691	9.13253	11.5989	5.50554	16.1926	8.63414	3.31009	8.08217	9.45625	9.82996	10.2847	11.9829	13.3702	6.4941	9.56307	9.02111	9.41531	4.8076	15.6212	8.06812	13.5595	9.22475	12.466	9.88397	3.77722	9.48942	6.04281	-0.777443	7.49176	11.6105	8.65726	10.2046	9.49759	10.4406	8.82738	0.58793	11.6473	11.2566	2.22262
TCGA-E9-A1RF-01	10.3979	11.4752	7.09667	8.77451	9.34023	8.95204	13.1936	6.31042	17.5795	12.3593	11.4861	10.5055	10.4182	10.3173	11.0433	13.8	14.5307	9.81935	9.43517	9.29939	10.8067	3.65866	12.0816	10.777	13.1529	10.1383	11.5358	8.12516	6.86284	10.1873	9.28447	10.4573	8.5862	11.3399	8.35007	10.3452	9.11986	11.0048	9.70632	1.1004	11.141	10.961	5.72533
TCGA-E9-A1RG-01	8.59366	9.99744	5.8405	8.91835	8.35797	8.95508	11.5743	3.28274	16.2537	9.83613	9.11872	9.04491	9.09697	8.53556	9.25153	11.7794	14.3015	7.5902	7.33338	7.60398	9.2633	3.79319	15.2449	9.02073	13.976	12.8253	14.1333	10.7875	3.8863	9.76818	11.2513	9.61762	7.43705	10.3437	10.8898	7.06123	8.30626	8.89192	9.83731	-0.57401	12.0628	9.26784	3.13422
TCGA-E9-A1RH-01	10.0404	11.2662	5.7946	8.44799	15.2882	7.36853	13.5086	5.54913	17.3175	13.853	9.15797	12.413	12.4154	11.5901	10.9839	12.9996	14.2284	10.0193	9.29625	9.78062	11.0659	2.04383	8.70971	8.99623	14.1976	9.33278	11.4853	7.98544	6.31493	6.98725	15.0351	3.70094	7.43085	7.91893	7.73356	5.26225	8.55162	9.23896	8.28972	2.77621	12.1044	11.0445	4.27413
TCGA-E9-A1RI-01	10.1694	12.8674	8.60959	10.2309	10.6537	9.11607	14.3112	6.48651	17.7739	12.1841	10.7985	11.9176	10.6442	9.84516	12.2204	15.1732	14.3808	9.29802	10.9443	10.0357	11.383	4.55268	13.5364	9.58323	13.6633	8.99221	10.445	9.4276	8.8627	8.26824	12.7352	9.84263	7.88249	10.8079	8.21148	9.99812	9.4222	9.61493	9.75566	1.62738	11.812	10.6655	4.68478
TCGA-E9-A226-01	9.97279	12.4016	8.33567	10.9585	10.1676	8.1455	14.0611	5.53372	18.4761	11.5959	11.3629	11.453	11.1251	11.2072	10.6538	14.4437	14.3363	9.68741	10.3091	9.32257	11.1775	5.45248	12.5773	9.02851	13.8231	8.83305	11.7508	9.03388	8.13055	8.13888	5.75937	8.92737	7.36151	9.87551	7.44175	9.74253	9.11207	9.52795	9.08921	2.08827	12.4213	10.7362	4.81861
TCGA-E9-A227-01	9.13871	11.3642	6.14753	8.23874	10.5886	7.901	12.6687	7.35191	16.186	11.0463	10.3153	9.93005	10.4736	10.5414	11.7796	13.4845	14.5461	9.38602	9.69438	9.68655	10.5235	5.99268	13.0788	11.235	12.6153	6.93098	9.48911	8.35664	5.77856	10.7739	9.28227	9.12501	8.11525	10.8448	9.14353	11.2436	9.72929	11.613	9.60869	0.914771	12.4042	11.0542	4.43588
TCGA-E9-A228-01	9.88423	10.2371	7.67032	9.54849	9.72488	9.51934	11.1975	3.1126	14.802	9.64718	7.77461	8.45978	9.14946	9.5148	10.9657	11.8613	14.2713	5.73613	9.04636	9.59223	9.58577	3.78972	16.7349	7.39705	14.8597	9.37405	11.5638	11.141	3.0121	8.20616	2.0121	-0.210229	8.6067	9.85625	8.9663	11.7449	10.1079	8.85939	8.58952	0.996253	12.3118	11.2406	3.45267
TCGA-E9-A229-01	9.92474	12.8463	7.65452	10.5404	10.4028	9.18806	14.289	6.06238	17.8066	11.3572	11.0039	11.3557	11.2756	9.81501	11.4326	14.7239	14.2136	10.1847	11.0183	9.99522	11.2545	5.10264	12.8812	8.75156	14.0554	10.128	11.3512	8.64167	8.77348	8.62771	8.3353	10.4678	7.6991	10.7284	9.05646	9.51948	9.52218	9.5927	9.60201	1.65251	11.7162	10.7964	5.0195
TCGA-E9-A22A-01	10.1248	13.4071	8.36284	9.81094	11.5348	9.10445	14.7435	7.22689	18.4029	13.3236	9.01761	12.0627	12.064	10.3229	11.4964	14.5964	15.3798	8.38973	10.2708	9.88077	11.4761	4.69815	11.7147	10.5713	13.6638	10.656	11.9004	7.9936	10.0094	9.74254	6.07792	9.51251	7.19291	9.74155	9.10058	9.23448	9.65867	9.90405	9.49251	1.98363	12.1495	11.0319	5.294
TCGA-E9-A22B-01	9.85274	11.7866	7.43822	7.95333	10.3779	9.05472	13.3482	7.36366	17.337	11.9396	10.3141	9.93367	10.8935	10.9087	11.5753	13.8496	14.7446	7.82306	9.80129	9.76174	10.8029	3.96813	13.8163	10.8465	14.6928	9.30907	12.5053	9.12325	8.03465	11.762	8.41276	10.2399	8.99727	9.71974	9.01341	9.43223	9.00805	11.4114	10.0172	0.785657	12.1647	11.706	4.67534
TCGA-E9-A22D-01	9.09007	11.2501	5.47894	8.42586	9.66728	8.77224	11.3071	7.02682	15.4309	11.6398	5.77224	8.19025	9.33779	10.6125	10.7805	12.1305	14.0754	7.10771	8.84364	9.27494	9.71073	5.67367	13.0523	9.3947	12.6772	10.0287	11.734	9.35493	10.6203	9.3303	5.93913	2.99852	8.2004	10.7637	7.58928	11.525	9.6604	11.6894	9.42541	0.285322	11.3112	10.4906	8.25255
TCGA-E9-A22E-01	9.18995	13.9906	7.962	10.4717	11.0271	9.76253	15.1203	7.18402	18.7539	13.8521	5.4406	12.3983	10.9454	11.0882	12.071	15.3648	16.1171	9.96578	11.241	10.567	11.6257	4.48951	13.192	11.2506	12.5274	9.03795	11.0512	7.19364	11.2274	9.54335	4.38997	3.90455	6.67538	8.95549	8.85408	9.31902	8.8921	9.62974	8.83138	2.79429	12.0042	10.6925	4.97494
TCGA-E9-A22G-01	7.88071	8.70931	8.12702	8.57223	8.5604	5.10926	10.0508	5.9241	13.8308	10.1338	11.894	8.77837	11.2916	8.8335	9.27049	10.4461	15.0715	10.1603	6.47472	7.32047	9.32198	1.31487	5.49475	10.8062	12.1673	9.90122	13.1534	6.58631	5.25736	7.20966	14.1185	9.96634	8.55802	10.4649	8.06136	8.54487	10.7814	3.35924	8.57327	0.748703	12.3511	11.2066	4.70716
TCGA-E9-A22H-01	8.15706	9.97675	4.29781	8.87814	9.2249	9.19356	10.9549	6.4335	14.9727	10.4186	10.5566	7.64358	9.13459	9.37873	10.7126	12.018	12.7486	9.96296	9.27753	8.80926	9.63752	4.67062	13.7759	7.52613	13.9192	7.48814	9.97313	10.0849	3.79377	7.67596	7.76729	5.80682	7.8981	10.7932	8.85161	10.3219	8.88354	11.6287	8.87406	0.763467	11.5768	11.6279	6.48408
TCGA-E9-A243-01	10.8292	12.1965	5.37644	9.2232	11.804	8.85635	12.8875	7.11874	17.4656	13.6403	9.5837	10.3509	10.4304	9.62607	11.3974	13.9427	14.3576	8.59593	9.96581	11.1467	10.9398	7.94236	12.6505	8.70322	11.7045	7.24278	10.228	6.75869	6.15337	11.3475	8.30265	11.6293	7.22938	8.0287	7.11745	7.093	11.1821	4.32697	8.68473	2.25502	11.9795	11.6535	6.90352
TCGA-E9-A244-01	8.17879	11.3814	10.6262	9.57335	8.95395	6.27474	11.639	9.28823	16.7329	10.1338	12.5099	9.11816	11.3213	11.7922	9.96531	11.8106	16.256	7.14088	8.21578	8.17227	10.4542	3.24397	5.16736	11.4425	13.9605	10.923	13.2638	2.70792	6.54081	10.4311	13.2959	15.7478	7.59301	11.3545	8.83824	9.41666	10.4711	3.51528	9.28902	1.16521	13.3621	11.0039	2.47345
TCGA-E9-A245-01	7.81444	11.3579	5.45136	6.88948	8.41304	8.88733	10.9895	7.07187	14.7626	10.0197	10.4212	7.89377	10.847	9.08962	10.174	11.4816	13.5488	6.98901	8.3706	8.19065	9.43317	4.62644	13.9182	8.82359	13.8291	9.68575	11.1924	4.1976	5.74509	12.4996	7.22508	9.24199	8.59256	11.5351	9.55109	8.90867	9.34891	13.1686	9.53469	-0.101519	12.4377	11.5282	3.49717
TCGA-E9-A247-01	8.13658	10.3361	7.04535	9.2037	8.5238	9.07721	11.0551	4.95374	16.3678	10.5428	11.6084	7.99741	10.0676	8.15865	9.53391	11.5401	13.3623	7.06098	8.20594	7.54507	9.51613	3.69485	14.027	9.44557	12.6394	10.2274	13.3168	10.2357	8.17884	9.03509	8.68681	11.8049	9.02795	11.1202	7.82688	10.3682	8.17884	8.97035	9.81088	-0.294746	11.1963	8.48377	3.29045
TCGA-E9-A248-01	10.9538	10.6826	5.99491	8.51113	10.6385	8.63496	12.0951	6.02363	15.7006	10.5248	7.44164	8.90229	10.9198	9.447	11.1012	12.0944	13.4601	7.22148	9.12716	10.0311	9.97531	5.88856	10.6402	9.57131	13.2377	9.2207	11.1315	8.47352	4.83229	9.60348	9.75278	8.07503	8.3372	9.96251	7.61365	8.76303	10.6361	9.61365	9.13843	0.83688	12.3558	11.9926	7.13773
TCGA-E9-A249-01	8.52006	10.0295	4.91003	10.5394	7.77236	7.24706	11.1664	4.65607	15.6144	9.82071	11.8099	8.76013	12.0665	9.74779	10.4275	11.4006	13.0611	8.42254	8.28688	8.19867	9.62289	3.80506	13.1233	7.53246	12.2171	7.74779	11.5086	6.25206	5.41698	8.11331	5.81185	5.07714	8.52008	10.8687	8.30716	9.69781	9.32625	9.7845	8.41825	1.20464	12.2852	10.5687	5.55287
TCGA-E9-A24A-01	10.7653	11.7743	7.55737	9.00926	10.0206	8.6181	13.5796	5.87944	17.5111	11.2246	10.5962	10.9562	9.4383	9.46854	11.1166	13.9082	14.2104	9.16286	9.98443	10.1651	10.7473	5.28511	13.2856	9.23644	12.7618	7.68271	9.79948	8.9571	7.06365	9.13465	5.46242	7.45996	7.78042	10.0929	8.47342	10.6101	9.59086	11.857	9.09021	1.65711	11.9022	11.0743	5.05716
TCGA-E9-A295-01	9.20123	10.4215	5.3074	9.50444	9.20369	9.61252	12.9242	7.09047	15.8932	11.4996	9.87094	9.67606	10.9877	10.6892	10.9282	12.7855	14.7355	8.07397	9.32631	9.5581	10.3645	6.2897	15.9577	9.31508	13.8772	11.6645	12.3325	10.8672	7.63984	10.278	11.4576	12.135	8.5719	10.3513	10.3629	10.3373	9.18466	11.9651	10.7404	-0.375952	11.6827	10.471	3.53481
TCGA-E9-A2JS-01	9.91156	11.1478	6.62332	8.12166	9.52347	8.89495	12.4257	5.4055	16.7176	10.8781	8.20492	9.7173	10.0823	8.52009	9.87019	12.9485	13.5239	7.55621	9.02187	8.58757	9.88413	4.34609	14.2455	8.99288	13.1693	11.1023	12.2955	9.19222	6.36432	8.89912	8.56805	9.23741	8.32609	9.98309	9.49274	8.95129	9.61637	7.54826	9.4312	0.45292	11.6367	11.3864	4.6132
TCGA-E9-A2JT-01	10.2052	10.5336	6.39708	9.89135	10.2721	8.19923	12.2863	8.18315	13.8488	11.0602	8.83093	8.72626	9.99311	9.75137	11.2357	12.2621	15.0098	8.56025	10.3729	10.9364	10.3278	7.64181	12.2161	10.3834	11.7245	6.55754	9.4738	8.14972	5.11697	12.4093	5.02582	6.39708	6.42112	9.52878	7.58441	9.0645	11.7422	8.65201	8.71112	1.61668	11.2709	10.8708	6.45646
TCGA-E9-A3HO-01	8.66431	9.59157	4.14075	9.20376	9.09273	6.71998	10.8735	6.05705	14.3233	10.4738	7.59706	7.31449	8.91082	10.6025	10.6788	11.0246	13.8583	9.65231	8.65758	8.98803	9.32126	4.39229	12.6866	9.79214	7.34834	10.2333	11.8517	9.97545	7.01053	10.331	8.05905	7.87772	9.35853	12.1561	9.45234	11.0922	8.41554	8.63108	9.33317	-0.0119124	11.1024	9.37414	4.17469
TCGA-E9-A3Q9-01	9.97965	9.33831	2.64483	8.51056	8.00238	8.16838	10.5513	8.67592	13.4577	9.77217	8.35563	8.48245	7.92327	8.91512	11.1725	10.5936	13.9511	9.29767	9.64297	9.63564	9.35356	6.6221	15.047	11.2291	12.7749	8.15855	10.8176	8.22225	5.28868	13.0693	5.59902	0.229834	7.5121	10.7927	8.92095	10.1452	9.2503	13.1628	9.22601	0.127544	11.7605	10.9833	3.96675
TCGA-E9-A3QA-01	9.09394	9.26961	4.90329	10.0589	9.2424	8.55912	10.8478	9.75994	15.5526	11.0888	13.526	7.87291	10.3851	10.2546	9.8355	10.7349	14.4676	8.21314	8.02601	9.29131	10.0492	4.46807	4.42685	11.7211	13.1888	11.3008	14.3324	5.81018	5.26084	9.59037	9.61639	10.2754	7.48574	10.6049	10.3431	6.99781	9.9047	7.14169	8.96878	1.08039	11.3183	11.1858	7.5229
TCGA-E9-A3X8-01	7.90386	10.3638	5.72211	9.00751	9.71121	7.95874	12.2044	7.07679	15.602	11.6361	9.58652	9.00339	11.1315	10.2169	10.1502	12.3812	15.187	8.37023	9.11315	8.60927	10.0468	5.70869	13.554	11.8021	8.85444	12.1783	12.8103	8.37236	9.87336	11.3577	11.6489	11.9201	9.70447	11.7954	11.0387	9.32037	8.51604	10.0299	10.4991	-0.452324	11.5534	6.66766	1.77459
TCGA-E9-A54X-01	10.4535	5.44937	10.0144	8.97293	5.97862	7.54452	6.31186	4.59549	12.197	12.0651	8.50957	5.15986	8.38654	10.5194	9.90283	7.73813	14.1728	7.44937	5.41771	5.49773	8.31683	2.79728	14.4896	5.23786	13.8941	11.0085	13.1383	9.76472	3.31187	8.33645	8.50957	4.34749	7.55979	11.7272	9.60004	9.63018	7.25203	11.9026	8.97104	-0.654208	11.6624	10.4209	0.574925
TCGA-E9-A54Y-01	8.49024	5.15157	1.2447	8.08704	11.2134	3.05203	7.58453	2.87696	12.8669	9.67514	7.1872	4.28908	8.07123	5.28908	7.76825	7.62406	12.0966	7.82589	6.06486	6.02604	7.12424	2.24467	12.2443	7.34797	12.633	13.0701	12.466	11.9187	3.56661	8.02276	10.9874	9.70923	9.03748	12.0098	10.2774	9.70514	6.99288	8.93468	9.48048	-2.35624	11.017	6.66254	1.56662
TCGA-E9-A5FK-01	8.82327	9.2921	3.97862	8.07172	10.0788	7.02009	11.1151	7.05175	14.5461	11.8959	8.18547	8.44241	8.64915	9.38574	10.2987	11.5066	15.3377	7.46833	8.63015	8.46189	9.41198	6.78597	14.2841	11.8557	10.4144	10.6595	12.4818	7.99357	7.05472	12.3822	11.3376	12.161	8.92971	11.0461	10.0084	9.05043	9.86207	8.51052	10.2834	-0.871425	11.8203	8.07735	4.11612
TCGA-E9-A5FL-01	10.1068	9.48464	5.17695	8.09069	9.73482	8.61277	12.0394	7.22134	14.9153	12.9751	12.2855	10.0605	9.54327	10.5066	10.9769	11.9781	14.9141	8.92034	8.68366	8.94135	10.2584	7.50915	7.18338	11.0911	13.487	8.07004	12.3961	11.3854	5.81254	14.5105	14.0609	17.4359	6.59841	10.7271	9.828	10.3172	10.1874	9.99165	10.623	-0.364644	10.8418	8.35828	2.82902
TCGA-E9-A5UO-01	8.69607	7.81795	3.04536	6.16084	6.91983	5.25296	9.70221	3.33561	14.414	9.94306	8.64031	6.40124	6.61883	9.82734	9.871	7.6474	12.8478	2.55993	7.70833	8.35522	7.78826	2.65304	13.6852	7.14088	14.3484	11.565	12.7319	11.3701	8.20187	9.19801	5.84287	4.58378	9.02808	10.7788	10.2829	11.8831	8.11657	14.9623	9.78662	-1.99836	10.6513	10.0592	3.51103
TCGA-E9-A5UP-01	10.306	6.93786	3.31962	8.4489	12.0001	8.71331	6.1515	3.45345	12.6506	10.8594	10.3371	4.76323	10.8733	5.89493	8.89008	8.64011	12.0059	6.2532	5.72136	7.49275	8.18564	4.34819	9.90579	9.47586	13.0158	13.044	13.9876	8.57361	0.99769	7.58566	12.9105	5.08516	8.51024	11.6518	9.23991	9.30421	9.57814	9.64083	9.22676	-1.04113	11.4313	10.2265	3.48312
TCGA-E9-A6HE-01	8.34668	10.311	4.74634	8.86023	10.0958	7.23177	11.8516	5.62929	16.0898	10.6865	10.9785	8.69654	9.953	8.83622	10.3118	12.6231	14.6762	8.40822	8.70077	8.0328	9.75331	4.72558	13.5002	12.0043	7.50884	11.0826	13.0344	7.60005	7.95913	12.518	12.0119	10.9743	9.01687	11.5443	10.4041	9.65803	8.97681	10.1416	10.1565	-0.403228	10.7985	8.86617	3.47503
TCGA-EW-A1IW-01	9.26041	11.6809	6.67158	10.1108	11.2586	9.3319	12.3797	7.91652	16.3383	11.1485	10.7137	9.83202	10.819	9.96933	11.0714	13.3946	13.9888	8.65113	9.69846	9.23773	10.6737	6.15092	13.4247	10.6711	11.6325	9.78721	12.6641	8.40118	7.90498	11.7561	10.1787	12.3965	7.89176	11.0441	8.94953	10.4648	10.0578	11.0784	10.262	0.411655	11.2039	11.7043	3.98653
TCGA-EW-A1IX-01	9.42959	12.7561	6.82226	10.6406	9.79099	9.24166	14.3861	6.57266	17.7586	11.413	9.97233	10.9231	10.5945	9.49551	11.0788	14.3524	14.6942	10.2425	10.7047	9.85572	11.0363	5.75047	15.0885	10.0406	14.168	10.2272	12.4703	4.92583	9.65932	9.12728	14.0135	9.27956	7.9193	12.2137	9.58284	10.3706	9.99011	8.21079	10.1787	0.857564	11.5787	10.8722	4.76025
TCGA-EW-A1IY-01	10.2612	12.338	9.1484	11.0535	11.1724	10.0481	13.2788	7.45522	16.9904	12.5744	11.52	10.9697	11.6244	12.3809	11.7804	14.6871	14.0233	11.5549	10.9229	10.3881	11.7086	6.6825	14.171	9.16764	13.1607	8.98367	10.8006	4.58409	7.09058	8.87341	4.47848	9.43914	7.01075	9.57505	7.16905	9.68299	9.03656	13.0304	8.99627	2.71233	12.77	11.6608	5.82575
TCGA-EW-A1IZ-01	8.114	9.92528	4.75154	8.33268	9.95604	7.4396	10.4351	6.89248	14.1197	11.0237	7.93161	6.82955	9.05387	7.8958	10.0545	10.5466	14.131	5.69312	8.73113	9.24797	9.05526	6.03165	11.588	10.4226	10.4462	11.4964	12.9092	10.3597	6.71678	8.96779	10.6178	10.908	8.7672	10.7523	9.5191	10.7013	9.52497	12.4745	10.1296	-1.07436	11.5422	9.76437	5.09619
TCGA-EW-A1J1-01	10.4127	10.2809	5.29058	8.51339	9.01269	9.27721	10.9311	4.40227	15.0142	12.3402	9.0305	7.55706	8.08436	9.34284	10.4846	11.7919	12.733	7.60777	9.31123	9.14611	9.52824	3.91443	14.0507	7.47619	14.2637	10.7166	12.1618	9.64177	5.32563	7.7798	10.7827	5.32563	8.18321	10.4991	9.84567	9.13956	10.1748	11.9283	9.48291	0.0453284	12.5795	11.8848	5.69969
TCGA-EW-A1J2-01	10.5812	12.3302	6.58744	9.91275	10.7574	8.36708	13.7133	8.46261	17.7315	10.8997	11.692	10.3439	10.9713	10.4455	11.9757	14.2017	14.834	9.92398	10.3073	10.0372	11.2038	5.84544	12.8113	11.3628	10.6969	8.66801	12.2698	8.57988	8.76945	10.6997	11.5091	11.5954	8.08171	11.6503	8.51304	10.5138	10.1893	11.1227	10.1693	1.03446	11.4292	10.9942	5.62094
TCGA-EW-A1J3-01	9.43951	10.8074	9.60665	9.62143	9.08436	7.27478	12.0071	6.93668	16.2569	11.2974	10.9393	9.85767	9.1947	10.8921	11.859	12.3623	14.0954	10.6934	9.4402	8.78624	10.5226	4.89565	14.2042	8.94053	11.9705	7.76421	10.5684	9.08436	7.3117	9.56457	10.4826	9.87781	8.67021	11.1664	10.3208	11.1802	9.40148	9.62876	9.7078	0.814832	11.6125	10.6487	4.41992
TCGA-EW-A1J5-01	10.6946	10.8023	6.07963	9.40604	8.77877	6.87813	11.9894	7.07825	15.7422	11.5208	9.85864	8.70427	10.219	9.19489	10.8648	12.8574	13.4394	7.97033	9.68214	9.63529	10.0698	5.40492	12.9999	9.94205	9.88216	8.53138	11.0216	7.70153	5.69605	9.19812	10.582	9.15947	7.95817	11.5343	9.22121	9.91439	10.8106	9.13537	9.3349	0.734916	10.815	10.9988	6.01651
TCGA-EW-A1J6-01	9.75271	9.05767	4.97021	9.72742	9.35854	8.91153	9.68106	9.03638	13.283	10.4969	6.10961	7.35754	10.6278	8.41627	10.5845	10.7887	13.5235	5.83896	8.99623	9.03411	9.27764	4.47639	11.7497	8.52168	13.4735	11.0908	11.3435	10.4344	3.94914	9.2291	10.3739	7.80126	7.64632	9.69615	9.92777	8.91289	8.2647	9.51004	9.20007	0.0775696	10.8917	10.0051	4.254
TCGA-EW-A1OV-01	9.60451	11.2804	5.07704	8.10771	10.9787	8.52206	12.7959	6.33622	15.6266	12.0632	6.32497	9.81851	10.2083	9.39897	11.1414	12.6568	14.355	7.26192	9.61037	10.1632	10.0666	5.95968	8.69359	10.4543	8.753	10.9008	12.2953	7.51583	5.28649	9.30826	6.57689	7.98092	7.73525	10.6606	8.47792	8.00185	10.2551	10.7956	8.80302	1.26357	11.4296	10.9896	6.35317
TCGA-EW-A1OW-01	8.94782	11.6559	9.9961	9.70403	11.0143	8.43667	12.4075	8.43609	17.0018	11.3457	12.6016	10.6628	10.8586	11.3414	11.2729	12.9759	15.4996	8.70237	9.18918	9.36288	11.0707	3.46438	0.940806	9.65935	13.1861	9.93941	12.4131	7.61677	8.57925	10.5518	12.4934	13.9415	7.19348	10.8615	8.17204	8.7578	9.59366	3.64126	8.88269	2.18797	12.4832	10.6869	4.94082
TCGA-EW-A1OX-01	10.7287	9.71559	4.95778	9.29152	8.41541	9.55341	9.53282	2.34568	13.4595	10.0117	9.10334	7.23556	7.13428	9.14082	10.0377	8.98954	11.6014	4.81235	8.10111	7.11668	8.56425	1.93787	13.3957	9.69499	15.2313	11.0865	12.5899	6.51615	-0.232091	6.50942	2.93787	5.05335	8.87909	10.8106	9.20571	11.7243	8.58973	12.8687	8.63525	-0.0710028	11.1067	11.63	2.35293
TCGA-EW-A1OY-01	9.82985	10.4074	5.93031	8.73941	9.41071	6.10295	11.3174	6.30581	16.1955	10.5035	7.25712	8.73766	10.6218	9.41726	10.1138	12.0035	13.3722	8.12448	8.46552	8.11645	9.54863	3.29559	13.9718	9.58002	14.1452	11.9088	13.0426	7.42704	6.64758	8.69512	7.94551	8.3027	8.25955	11.0116	8.69332	8.08109	9.3741	10.6051	9.4698	0.078827	11.8179	11.6394	2.95455
TCGA-EW-A1OZ-01	8.67594	11.2219	7.19199	10.0975	9.35281	7.14707	12.9314	4.84726	17.8126	10.6474	5.07878	10.2593	10.5972	8.78713	10.6998	13.0464	14.1778	9.23308	8.89027	8.83802	9.97668	6.91528	12.7276	10.7329	13.5791	11.0584	12.3441	7.32826	6.23886	10.5859	11.4487	6.91115	8.36795	11.0486	8.47809	11.6162	10.3608	6.61382	9.78563	0.191057	11.4049	10.8695	3.41827
TCGA-EW-A1P0-01	9.92525	11.2019	5.4525	9.37889	8.83356	7.24718	12.1552	5.0039	15.8597	11.4828	8.81793	9.71277	10.0058	8.94893	11.3041	12.6148	13.1848	6.496	9.08113	8.63869	9.7673	3.74468	10.1535	9.36135	13.8391	10.1122	11.5589	5.04724	3.42276	8.94239	7.4525	7.96449	8.15972	11.3087	8.20192	10.1843	8.14613	9.08572	8.62856	1.13874	12.0281	11.4767	3.96708
TCGA-EW-A1P1-01	10.9742	11.9822	6.05376	9.43185	12.7673	8.80334	13.6288	9.65672	16.9425	12.6974	11.6364	10.9295	10.9284	11.806	12.8261	14.0171	15.9593	9.19152	10.5529	11.0698	11.5928	7.34227	11.982	12.4036	12.5736	9.62675	12.8271	5.85323	8.34001	13.4469	12.255	13.576	6.12886	10.4859	8.06746	8.49405	9.49303	9.06746	10.1155	1.47727	11.444	10.9592	5.30574
TCGA-EW-A1P3-01	8.36383	10.7167	5.11101	10.0062	9.20939	7.71524	11.6237	7.2286	15.5823	11.0187	10.0861	9.06671	10.6901	10.1348	10.8979	12.7237	14.2497	7.59145	9.47659	8.95124	10.0222	5.03946	15.8309	10.4463	12.0158	11.9925	13.2988	10.4606	7.52314	11.2056	15.3202	11.2216	8.20394	11.7745	10.1964	10.7056	8.34911	9.77337	10.7858	-0.763559	11.7013	9.65467	2.47874
TCGA-EW-A1P4-01	10.1317	10.8578	7.91108	9.8483	8.92467	6.51563	11.8162	5.71263	16.1417	12.078	13.6313	10.8853	10.7929	9.49073	10.1511	12.3103	14.4465	8.58716	8.49169	8.90538	10.3815	3.73203	7.51563	9.75122	12.5938	8.05189	12.292	5.1726	6.72687	10.1877	5.94259	16.3894	7.39716	10.3493	9.03633	8.27517	10.998	8.34084	8.98544	1.39605	11.8716	10.8919	6.3101
TCGA-EW-A1P5-01	8.98826	10.1405	8.54924	8.77539	7.74883	8.4253	11.6937	6.58595	16.0753	10.4701	11.1563	8.82468	8.24516	11.7743	10.8143	11.7729	13.283	8.50608	8.6093	8.64564	9.95421	6.13028	13.9948	8.12439	14.3926	9.0641	12.1953	6.35491	5.93764	8.50305	7.43327	9.39381	6.91506	10.7149	10.3848	8.32782	9.03508	10.9858	9.28751	0.666703	11.3511	11.1398	5.67281
TCGA-EW-A1P6-01	9.86478	11.9627	4.91469	10.191	10.8123	7.26171	13.093	4.93904	16.7803	10.2316	8.47627	9.33329	11.6647	9.2188	9.91864	13.4917	13.6917	8.41496	9.55027	8.63255	10.1222	5.4912	13.1564	9.33919	12.4247	10.7449	12.6281	10.2919	8.17192	8.51852	15.0897	9.11109	8.39469	11.3953	8.7148	10.4305	10.0846	8.91153	10.1705	-0.0483307	11.6414	10.6268	3.54124
TCGA-EW-A1P7-01	9.53229	11.623	9.955	9.93866	11.5735	8.68738	12.7397	10.4264	17.0546	11.6098	13.1731	9.413	11.2317	11.2829	10.8755	12.9792	15.0591	7.43474	9.74368	10.4638	11.2399	6.69892	8.5713	11.7702	12.281	9.32264	11.6533	7.03572	8.36582	12.1305	15.1937	14.4036	6.90231	10.2863	9.07168	8.02659	10.8895	6.69316	9.9586	1.28125	11.4739	10.5351	6.33471
TCGA-EW-A1P8-01	9.22361	9.37538	5.19216	8.79236	14.748	8.40696	11.1379	5.40775	15.3611	13.894	10.2949	9.37304	10.9042	9.19657	11.2165	11.8079	14.0663	7.82807	7.6072	9.02356	10.1429	3.97917	5.6072	11.0822	12.6681	10.0666	11.9962	4.84166	5.87729	10.995	12.853	10.5892	7.4884	10.8501	10.254	6.34628	10.4826	6.40848	8.96385	1.17902	12.7043	10.0565	3.56413
TCGA-EW-A1PA-01	10.0175	10.9526	6.9425	9.51389	10.8137	8.49467	11.6679	7.34982	15.4054	11.3476	10.6384	8.55246	10.0085	9.80958	10.9235	12.5121	13.8299	7.59948	9.83112	9.45923	10.2835	5.27412	15.1747	10.0605	14.4537	10.7797	12.6613	11.0502	7.15327	9.40733	7.39751	10.8548	8.00334	11.2068	9.59261	10.9482	9.30597	11.2986	10.2719	0.0115696	11.0867	11.1632	4.34124
TCGA-EW-A1PB-01	10.0381	7.82163	2.36835	8.05661	14.6223	8.36271	10.2368	6.67163	16.1578	11.1883	10.8607	9.40796	9.49312	7.55818	11.1979	9.31672	13.2991	8.9239	7.32424	9.23872	9.60724	6.69479	9.72316	11.9726	12.1226	10.2533	11.6036	4.22634	4.39072	10.3061	12.8599	10.0531	8.3399	10.0127	10.5473	3.98307	9.66068	9.88652	9.2139	0.393335	10.6231	9.62633	9.59356
TCGA-EW-A1PC-01	10.2812	11.0969	6.19263	7.79144	8.58782	8.47219	11.3593	4.53318	16.9277	10.648	6.23829	9.27545	10.0033	9.42361	9.57897	11.8731	13.2152	9.27106	8.45657	8.11643	9.56712	5.66675	11.478	7.19957	13.689	11.4652	12.6338	6.60186	5.8426	10.5962	7.11887	6.47791	8.56739	10.6093	8.64487	10.4095	10.0488	7.98466	9.11967	0.447452	11.8636	10.5946	5.67341
TCGA-EW-A1PD-01	10.0544	11.5586	7.11632	8.70945	10.6416	8.53793	13.4888	7.02888	17.1984	11.3156	9.78095	10.6609	10.5897	10.7972	11.8541	13.8013	14.4098	8.48453	10.501	10.0131	10.8271	5.16125	13.9277	10.6986	14.7649	10.5228	12.3658	8.06995	6.12681	11.4372	7.62562	9.05629	8.37291	10.4382	7.65491	11.0864	10.2346	11.6696	9.95375	0.873373	11.315	11.5201	3.07717
TCGA-EW-A1PE-01	10.1539	11.4017	6.54627	8.82638	9.57361	7.74748	12.8585	10.7178	16.9874	10.5506	11.1993	10.0457	10.4551	9.81878	11.2096	13.3458	13.9799	10.114	9.75558	9.83695	10.7562	5.28911	12.3073	8.83845	14.0133	10.258	12.759	8.13939	6.08806	9.12878	7.78747	7.96131	7.97959	11.0611	8.6458	10.3296	9.14588	11.169	9.46477	1.29145	12.3173	11.6756	7.33812
TCGA-EW-A1PF-01	10.9761	12.1468	6.91775	9.78577	10.6126	8.6261	14.069	7.05127	17.5872	11.5022	10.2427	10.517	10.6919	10.8004	11.4711	14.2895	14.3622	9.12628	10.6508	10.0967	11.0762	5.14014	10.2233	9.77751	15.245	11.6369	13.9899	9.04015	7.3488	10.2298	8.40042	11.0641	7.77099	11.668	8.32633	9.96578	10.3756	11.5929	10.1056	0.970534	11.3896	11.3717	4.93482
TCGA-EW-A1PG-01	9.74854	11.672	8.04488	9.63686	11.0795	8.59522	13.2475	9.51506	17.2766	12.5786	12.9445	10.7683	11.5444	11.2966	11.9384	14.0381	14.4901	10.9864	10.9312	9.80935	11.5071	6.17743	12.055	11.1577	12.4365	8.36801	11.5882	4.35346	9.29376	9.48942	10.961	13.4797	7.25253	10.7369	8.48386	9.21279	9.09529	8.55128	9.57017	1.93694	11.9977	11.1911	7.2101
TCGA-EW-A1PH-01	8.88782	10.5071	4.8124	8.91824	12.6906	9.33596	10.429	8.08369	14.6034	12.0518	10.5075	9.84554	10.5089	9.04269	10.5968	11.5872	14.3959	9.02684	7.81945	8.62239	10.1137	2.77492	5.12691	10.2881	13.3148	10.1972	13.6228	8.55213	6.73645	9.81182	13.0529	12.3669	8.05447	10.6752	6.76061	9.54797	9.68054	1.84892	8.96545	1.1482	13.2465	11.3378	4.50427
TCGA-EW-A2FR-01	10.2725	13.5907	9.51067	9.78778	10.5395	9.5931	15.1399	5.68683	19.0631	12.8203	9.79656	12.1596	11.906	11.2065	11.9448	15.5349	15.3836	9.6076	11.3246	10.6101	11.7739	3.99066	12.4675	9.98598	13.9795	9.37779	12.3261	10.3969	8.22275	9.54003	7.01429	11.4749	6.81733	10.2173	9.34156	10.173	8.84206	11.1655	9.72549	2.04845	11.6108	11.849	5.14539
TCGA-EW-A2FS-01	9.6521	9.92069	4.71839	8.38723	9.82603	6.88153	10.4737	7.15274	14.7197	11.5077	10.4137	7.76094	9.51555	8.97272	10.5239	11.2248	14.5459	7.27945	9.51364	8.88266	9.59366	5.0605	12.4592	9.22239	14.2084	11.9093	12.1782	11.6017	8.56582	10.0059	9.14134	13.0724	8.19618	11.8011	9.94477	11.967	8.92179	11.4139	10.5688	-0.975156	11.4112	9.17597	3.21251
TCGA-EW-A2FV-01	9.93681	10.8095	6.28543	9.1775	10.0769	8.84561	12.1338	8.73817	15.6944	11.7482	9.18105	9.18175	10.6055	10.2969	11.3586	12.6282	14.1392	6.98181	9.77844	9.78406	10.3691	5.60525	11.4303	10.7868	14.4028	11.8869	12.7089	8.88001	6.05776	9.92126	11.0651	10.5957	6.84918	10.8353	10.2084	11.5165	9.35168	11.2287	10.1959	0.173179	11.8527	11.0397	5.08222
TCGA-EW-A2FW-01	8.31041	10.4734	6.21786	9.69165	8.96847	8.54698	11.6047	4.7111	15.6298	10.6625	6.28825	8.67204	9.48089	9.36923	10.3882	11.7626	13.7204	6.04974	8.88415	8.66808	9.40501	4.03343	12.6256	8.8948	14.3364	10.2972	11.7541	12.0538	5.93156	9.00967	5.15897	6.75391	6.6184	11.6023	10.1025	11.1866	9.09952	9.06285	9.3248	0.0802135	11.7209	10.7474	1.89592
TCGA-EW-A3E8-01	8.59421	10.7445	5.13055	9.30564	10.0479	7.2927	12.062	7.15792	15.2179	11.6583	8.30692	9.10931	9.64243	9.00766	10.8696	12.444	14.4289	8.05133	9.72988	9.34753	9.90746	6.82021	14.7723	12.2172	12.5953	11.0821	12.1593	8.98371	7.37357	11.8015	9.01634	9.0187	8.44197	11.6482	9.74763	10.6092	9.49207	11.6308	10.4359	-0.528429	11.4918	9.73429	4.90427
TCGA-EW-A3U0-01	9.60831	10.7732	9.57896	9.17253	10.9858	8.4077	12.1472	7.52456	16.3883	11.204	13.1659	9.67187	10.0646	10.8588	10.9175	13.9655	15.4797	6.7632	8.96121	10.2602	10.795	6.29165	4.44662	10.96	11.9132	11.1796	12.7855	8.2767	5.95852	12.4006	10.0646	12.6675	6.9109	10.6158	8.10748	9.71063	10.7792	3.69174	9.22119	1.57377	11.1258	10.4951	6.43993
TCGA-EW-A423-01	8.5545	8.53928	3.82089	8.48474	7.02398	5.98708	9.69669	5.49917	13.8242	10.8256	5.24012	7.09853	8.19391	7.98708	10.056	9.91917	13.7336	7.29247	8.13395	8.21161	8.40612	4.417	13.543	8.0038	12.799	13.6823	13.1796	9.91819	2.9182	8.36904	8.49529	7.98521	9.25105	11.4974	11.0015	10.896	8.95209	11.9866	9.81737	-1.41125	11.2872	8.42805	2.20198
TCGA-EW-A424-01	7.41258	11.032	5.6465	9.24442	9.97118	7.60218	12.1407	7.03736	15.874	12.0193	9.54971	9.51867	11.1138	8.9785	10.3462	12.9108	14.1476	9.30025	9.37558	8.25275	10.0737	4.28262	13.9941	9.69229	11.4092	10.4044	12.7838	10.7418	8.36311	8.42066	11.9604	11.3503	9.27743	12.3614	10.1332	10.7182	9.36869	8.07127	10.1961	-0.12234	11.1743	9.80721	3.15924
TCGA-EW-A6S9-01	9.61595	11.6697	13.6434	9.74569	9.02787	8.44291	13.5736	4.84297	17.5614	11.7341	11.2615	11.0434	10.6997	9.86881	11.7232	13.5602	14.9032	9.53354	9.57085	9.06543	11.0544	7.31363	13.1432	10.5347	13.61	9.81654	13.3334	5.65758	6.95749	9.29531	9.66168	10.2852	7.7781	11.9781	9.59261	10.6739	9.53429	11.5708	10.0433	1.01105	11.8773	10.7604	5.24255
TCGA-EW-A6SA-01	7.51673	8.90087	3.89711	8.57777	7.84743	7.11629	10.077	2.86798	14.551	9.10332	8.62617	6.812	8.53736	8.08529	10.2826	9.52283	12.2962	5.82785	8.87563	7.60678	8.34641	5.59756	10.7255	6.07371	13.9928	11.7435	12.841	12.7239	3.01259	7.27505	6.32338	2.31214	7.59756	12.608	10.1545	6.99164	7.72155	7.65423	8.54992	-0.203504	11.5468	10.398	0.897085
TCGA-EW-A6SB-01	9.21428	7.08709	6.2444	8.30568	11.6225	6.88778	8.5782	7.91399	11.8412	10.0129	11.458	6.94025	9.69186	8.31138	8.02598	8.04322	14.7373	7.01204	6.8919	8.05346	8.84367	6.1069	2.64748	12.6862	12.8765	13.0618	13.678	3.13289	5.76848	8.58057	13.2706	11.4564	7.4183	10.4804	9.22641	3.02599	9.9058	6.35896	8.80481	0.0388642	12.3312	9.71678	4.64747
TCGA-EW-A6SC-01	9.31856	11.8353	7.53246	9.72367	9.43345	8.65321	13.1613	6.78438	17.4037	11.5238	9.66146	10.528	10.0193	9.99338	10.8947	13.3662	14.6077	9.31578	10.191	9.86612	10.6907	5.568	13.2526	8.58545	10.0737	11.4851	13.8009	10.219	6.61819	10.0064	8.80582	10.7527	7.61201	11.59	8.79222	10.0058	8.919	12.0957	9.89309	0.797581	11.1277	10.9724	4.23968
TCGA-EW-A6SD-01	10.2536	10.9077	6.22069	8.85217	14.2148	7.80023	12.4705	4.09474	17.6386	11.5673	7.51314	10.2763	11.0787	10.2582	11.2737	12.8998	13.6954	9.72008	9.05821	9.32333	10.4559	7.39959	10.4222	11.3165	14.0669	11.6707	13.6269	5.34486	6.23681	9.69478	5.13727	8.35413	8.56513	11.3247	9.46861	7.08925	8.98932	8.87809	9.26975	1.18611	11.1289	11.6243	5.67569
TCGA-GI-A2C8-01	10.0211	12.5587	6.2788	11.0445	10.5235	9.12039	13.6647	6.96207	17.048	12.0284	7.19231	10.9303	9.90765	9.89908	11.6891	14.4184	14.2562	8.8249	10.499	10.1303	10.8499	8.35598	10.9897	10.576	12.3816	9.56739	13.1426	3.81313	8.19396	9.15384	5.81314	8.04653	7.28501	10.6735	7.74725	7.4761	10.0556	10.3077	9.03406	1.81581	11.975	11.1619	5.45424
TCGA-GI-A2C9-01	8.97227	11.72	8.86063	9.39066	9.88885	9.07322	12.4972	9.72665	16.3951	11.1162	9.93879	9.3921	11.517	11.7688	10.5042	11.6977	15.5026	7.88529	8.665	9.01014	10.6761	6.5725	6.2942	11.7047	13.2231	10.7274	12.972	6.81	8.02686	10.1801	14.4107	11.9045	6.88121	10.8619	9.09364	10.6471	9.01667	6.84395	9.77474	0.901382	13.185	11.0468	4.84395
TCGA-GM-A2D9-01	9.43298	11.0185	5.5322	8.02004	10.2796	8.26012	12.1481	6.18325	16.1891	11.5438	10.0992	9.58612	9.54203	9.61966	11.1538	12.6815	14.5253	9.65244	9.58612	9.01803	10.2036	4.57659	13.8229	10.0271	12.7045	11.4626	11.7963	10.0655	7.3201	10.0008	7.43307	9.77775	9.17244	11.9097	9.14875	9.29209	9.67431	12.2137	10.0234	0.180167	11.1492	9.34918	3.23265
TCGA-GM-A2DA-01	9.87027	11.6895	5.73344	9.21148	11.311	7.89351	12.7671	7.56407	16.1158	12.1003	8.40413	10.2621	9.50027	9.95478	11.3749	13.7628	15.265	9.59446	10.5483	9.66369	10.6294	5.97671	12.5995	11.5528	11.7224	9.85851	12.3791	9.52387	9.69993	10.7752	8.54079	11.3288	7.76258	12.0147	9.59649	9.06417	8.01959	10.5067	10.0542	0.575131	11.0967	9.23507	4.11873
TCGA-GM-A2DB-01	7.9516	8.95173	5.22055	7.55968	9.86671	8.98608	9.85514	5.58321	14.2838	11.1465	9.8873	9.64143	11.3788	9.43778	9.59489	10.8376	13.8143	7.59906	8.33158	8.6046	9.42662	5.45933	10.1969	11.0382	13.8992	14.3606	13.876	3.66415	5.86209	8.22415	9.25441	9.6279	8.43778	9.95499	9.8873	6.24912	8.34156	11.3399	9.39256	0.0340631	11.4776	8.85978	4.03613
TCGA-GM-A2DC-01	9.58628	9.73726	3.6535	6.12993	9.36595	6.85785	10.5708	5.36106	14.2037	10.1599	6.71489	7.51364	7.93729	8.41302	9.96992	10.9533	13.2011	7.1523	8.78968	8.03381	8.71525	3.77379	7.64168	8.36834	13.4812	12.7453	14.2982	9.71958	4.37786	8.49625	9.20808	7.01257	9.31605	12.0739	8.99566	8.29735	8.51364	10.12	9.20233	-0.487073	11.0577	10.9825	2.71488
TCGA-GM-A2DD-01	9.22687	11.1383	5.08509	8.35595	12.1246	7.18602	12.1693	7.41044	15.8068	12.3757	9.27119	10.1065	10.5774	9.26659	12.8898	13.1174	14.9961	9.80867	9.78654	9.5839	10.5142	6.30748	9.16144	11.437	12.3246	7.3253	12.6723	3.73145	6.82832	10.0433	10.589	10.926	7.10585	10.2643	8.78874	6.39442	9.36566	9.07986	8.96148	1.55269	11.1285	9.71128	5.73145
TCGA-GM-A2DF-01	9.36001	10.6685	6.2346	8.36113	9.70362	7.93947	11.3395	7.31016	15.5063	12.4097	10.3283	9.40346	9.4805	8.54688	10.4921	12.2218	15.3555	7.18569	8.55185	9.59731	9.99981	5.49763	-0.994241	11.5752	13.0337	12.528	13.6002	8.68174	5.00578	12.0328	12.3381	10.6769	7.10381	10.9487	9.84341	10.5865	9.59543	3.52935	9.15194	0.847872	11.7715	9.89376	4.05018
TCGA-GM-A2DH-01	9.85517	10.4865	7.20543	9.89603	9.60477	8.14026	11.4076	6.28313	16.4288	10.6697	7.75077	8.35424	10.7336	9.62492	10.0391	11.8445	13.429	6.78187	8.76664	9.39001	9.83461	7.70823	8.90705	9.70958	13.5831	11.42	12.3991	8.12012	4.94342	9.92457	9.65976	8.5202	7.73673	11.1665	8.45738	9.75382	10.4936	9.10038	9.50609	0.328516	12.4463	11.2987	7.00035
TCGA-GM-A2DI-01	9.97597	11.6082	5.54465	9.20116	11.8766	8.72	12.982	8.56209	16.7031	10.9188	10.6089	9.74149	10.0316	10.6155	11.2904	13.9215	14.676	9.08827	10.312	10.4269	10.8403	6.46936	14.2773	10.7274	13.5328	8.18948	11.4925	6.37625	6.90041	10.5401	10.1599	12.0581	6.96578	11.3309	8.79899	8.23565	10.207	10.6314	9.81725	1.023	11.6736	11.0294	6.58087
TCGA-GM-A2DK-01	10.0777	10.1496	6.1004	8.68201	11.416	8.13504	11.606	8.52981	15.7627	12.2956	9.86268	9.586	10.0789	10.8493	11.5757	12.0249	15.158	8.45403	9.84723	9.35988	10.4776	7.01262	15.1507	12.3712	14.3752	11.1763	12.4125	11.0006	6.87298	13.3331	11.1054	11.514	8.07513	11.5088	10.0859	10.8671	9.10913	12.6725	11.0967	-0.619085	11.7886	9.52479	2.93047
TCGA-GM-A2DL-01	10.4867	12.1231	7.87155	9.89102	10.1111	8.1789	13.3617	6.9792	18.0373	10.9949	5.61489	11.3553	11.1591	9.73304	11.5581	13.6029	15.2696	8.26097	10.1643	9.81305	10.7283	6.19985	14.2785	10.9496	11.818	10.6589	12.4003	8.16948	6.7662	11.0204	9.0718	6.28949	7.72181	11.0141	11.2512	10.9919	9.95748	11.2367	9.98798	0.740361	12.0671	10.5551	4.40631
TCGA-GM-A2DM-01	10.479	9.61309	7.61949	8.31029	7.82802	8.42197	10.6861	6.93281	16.2242	10.6206	10.8289	9.80073	8.2638	8.32429	10.1212	10.8491	13.3732	7.42847	7.45417	8.70762	9.59435	5.05707	12.0464	10.4159	12.8085	9.06856	11.9254	7.71029	6.10654	10.9414	10.0086	7.87636	7.80573	11.075	8.91505	7.93687	9.22793	12.7834	9.51229	0.0820536	11.9322	11.0231	3.53769
TCGA-GM-A2DN-01	8.57957	10.9702	6.76493	9.55612	13.1378	7.97411	12.1308	6.93971	15.6263	11.2847	11.0509	8.32928	11.1009	9.2818	10.9799	12.419	14.451	9.29692	9.22547	9.28805	10.4194	6.62538	12.4839	10.7032	12.5449	10.9274	12.6382	5.86378	9.21877	8.73129	9.1001	13.2637	8.00259	11.0398	8.65742	10.754	9.58827	11.1616	10.0767	0.342641	12.161	11.0414	5.7953
TCGA-GM-A2DO-01	9.06456	9.76826	5.62096	9.01052	10.3694	7.02149	10.3928	6.67268	14.8002	10.9486	7.53934	6.48489	10.5432	7.50066	9.40127	10.6424	14.3519	8.50458	9.03238	9.778	9.37241	5.36942	13.0918	10.8405	12.116	8.46091	10.4406	11.0439	4.67754	8.2625	8.60646	7.8163	7.85362	11.9813	8.4928	10.6362	10.7909	8.9342	9.37735	-0.00494292	10.5056	9.56769	5.70502
TCGA-GM-A3NW-01	7.63787	9.57016	4.1488	8.99847	9.38082	7.46471	10.8547	6.97577	13.6797	10.7863	7.77085	8.32705	9.07361	9.06766	10.4038	11.137	13.421	8.78301	8.92695	8.18955	9.2299	6.67758	13.1723	10.0248	9.48046	10.6979	11.7538	11.589	5.05569	9.99063	11.6348	11.0225	8.73502	10.6266	10.1403	10.9938	8.38242	7.3053	9.84017	-0.610274	10.9604	10.3574	3.1488
TCGA-GM-A3NY-01	9.09622	10.4051	3.96328	8.63508	10.4176	7.91022	11.4809	8.24138	15.0351	11.5871	8.83884	9.2363	9.54624	9.95726	10.7635	12.482	14.0091	9.61736	9.90132	8.52535	9.98246	4.64136	15.0302	10.6026	9.64947	9.90606	12.083	10.2876	8.32005	10.7083	11.517	10.5612	8.96328	11.3628	10.6049	11.4816	7.33252	11.3255	10.2575	-0.275043	10.8519	8.07691	3.17186
TCGA-GM-A3XG-01	8.70548	10.2095	4.83061	9.26828	9.76997	6.5552	9.96541	8.65544	12.8385	10.5532	11.2198	7.3465	9.3949	10.5962	9.69404	10.3859	15.0721	9.61899	8.01027	7.38295	9.50366	6.54452	13.2756	11.0606	13.4855	10.7275	12.0564	6.98481	7.74685	9.54987	14.3782	14.806	8.81735	12.0811	9.77341	10.8221	8.87287	11.0521	10.7079	-1.20426	11.3652	9.44172	1.79498
TCGA-GM-A3XL-01	9.01825	7.63434	3.37632	7.20075	12.9145	7.49734	8.81039	4.91304	14.7245	10.5267	9.45028	7.935	9.82092	6.94516	9.53955	9.21762	13.2056	7.41194	6.34066	7.86603	8.71745	4.94516	4.86175	10.4211	12.6142	9.09514	14.1515	3.75483	3.0544	9.37857	10.993	11.538	8.16117	10.1845	10.0336	6.12048	10.0731	7.44671	8.63689	0.080556	11.567	11.259	5.52471
TCGA-GM-A3XN-01	9.74969	11.6423	5.04449	9.44491	10.6636	8.46678	13.0274	8.24205	16.0144	12.4902	10.2187	10.5401	9.65253	10.3672	11.5692	13.4931	15.0186	9.68524	10.4469	9.88254	10.783	7.18832	13.2442	12.9558	9.62297	9.95086	12.1197	7.89979	8.54836	12.7886	10.0846	11.6184	8.27682	12.0865	9.61581	8.88471	8.674	7.38491	10.0555	0.727451	11.0183	9.61972	3.41221
TCGA-GM-A4E0-01	10.0473	10.2883	4.46134	9.0463	11.1314	8.381	12.2949	10.0587	15.3246	13.759	7.89874	10.1347	9.61109	10.6662	12.5803	12.3846	15.8123	10.1186	10.6168	10.6643	10.764	9.36502	12.2698	13.9567	8.96172	8.72187	12.3562	8.73684	7.1469	14.2029	11.4878	11.2811	7.45531	11.4534	9.0503	9.84562	9.45531	9.1525	10.2882	0.475833	10.9344	8.93383	4.83985
TCGA-GM-A5PV-01	8.3177	8.45113	4.66486	8.71879	7.39957	7.13247	9.29422	7.47675	12.3168	10.4511	10.0064	6.39278	8.15471	8.36703	9.37567	9.25357	13.5853	9.03881	7.83486	7.53522	8.68839	6.81461	13.6395	10.1248	10.6574	11.8542	11.9593	10.4222	6.99129	9.51973	12.6234	13.0315	9.22996	11.0609	10.4974	9.85468	8.96178	10.3123	10.4444	-1.75603	11.8249	9.78833	3.66486
TCGA-GM-A5PX-01	8.4126	11.3274	6.76854	9.3621	9.73784	8.28466	12.788	8.15089	15.9627	11.9557	8.65844	9.68471	9.58106	9.63381	10.931	12.8194	15.1991	9.64442	9.63948	8.8156	10.3679	6.68334	11.6418	12.0915	8.12015	9.89235	11.7252	8.13226	10.0146	11.5659	13.3211	9.06227	8.55281	11.8162	9.63381	10.4481	7.81434	9.06227	9.97518	0.392694	11.3368	8.75686	1.2294
TCGA-HN-A2NL-01	8.64962	9.13976	11.8435	9.0066	8.36215	7.78389	9.51034	8.71601	13.599	10.1894	8.99027	10.6566	10.189	9.36513	8.94312	10.3829	15.0794	5.18774	6.88152	7.73167	9.51038	3.40047	9.13277	8.0738	10.9977	8.69657	10.3733	5.41206	5.38879	8.08471	10.1991	9.17334	8.46169	11.1165	9.29019	6.49612	9.93361	1.61622	7.991	1.51939	12.3315	9.85725	3.35317
TCGA-HN-A2OB-01	10.2077	12.2095	4.67973	9.85036	11.3251	8.52456	13.8285	8.28245	16.5801	11.5481	10.5197	11.0165	10.0727	10.1994	11.6951	13.966	14.769	9.6726	10.791	10.1535	10.9946	6.53334	13.2093	12.123	10.5748	9.38891	11.5057	6.92899	8.32864	12.0365	9.25198	11.8528	8.25198	12.0013	9.12761	10.3675	9.69547	9.45232	10.0371	0.957505	11.4648	10.3175	3.80103
TCGA-JL-A3YW-01	10.5291	12.1382	6.84892	8.68686	11.8608	8.64723	13.4806	6.02931	18.1433	12.7084	11.0201	11.9556	11.6301	10.3133	11.803	13.9608	15.6681	8.47828	9.76892	10.2545	11.1963	5.91931	9.68686	11.4027	12.772	11.8855	13.3705	6.48119	7.72667	10.5645	11.871	11.5039	7.17085	10.7669	8.65111	6.57139	9.57139	9.75641	9.74543	1.45084	12.0443	10.3834	6.40351
TCGA-JL-A3YX-01	8.5509	10.3679	5.68395	8.73308	10.0262	7.93279	11.1891	6.19302	15.996	10.7249	9.2233	9.13784	11.1624	8.44846	9.89716	11.9354	13.7285	7.09682	8.23521	8.1259	9.61944	5.65764	13.4268	9.50981	12.8718	12.5334	13.5246	8.83345	6.42785	9.36352	10.1359	11.7957	8.35876	11.5985	9.913	7.5757	9.52323	8.375	9.96616	-0.346714	12.2318	10.0085	2.39638
TCGA-LD-A66U-01	7.505	10.5005	4.36452	8.29224	9.5475	7.98617	11.7915	6.70718	14.9018	11.4093	10.3965	8.9701	9.86972	8.50649	10.2753	11.901	14.3272	8.36452	8.91525	8.20887	9.63704	6.05077	13.5472	10.7294	12.1658	10.666	13.0511	9.43491	8.58034	10.4145	12.3522	12.7625	9.38325	11.9458	10.3397	9.21888	9.45968	10.4013	10.6178	-0.980805	10.7841	8.78161	2.49006
TCGA-LD-A74U-01	10.0518	11.4489	6.27093	9.38905	10.5636	8.07501	12.8755	8.8229	16.0564	11.9643	8.96608	10.5518	9.82439	10.837	11.8792	13.4677	15.3068	9.73452	9.79457	10.0717	10.7976	6.40218	13.9073	11.2023	11.398	9.18948	11.7835	8.70587	6.84312	10.7862	13.7873	11.4878	8.56044	12.0576	9.17833	10.1154	9.54553	11.8841	10.402	0.39559	11.7425	10.6118	4.68597
TCGA-LD-A7W5-01	9.48291	10.8859	4.35892	9.22233	10.4337	7.79563	12.2208	7.078	15.5402	11.5066	8.90774	8.97086	9.48691	9.51057	10.6429	12.0621	14.4116	7.66953	9.27282	9.37433	9.94172	6.25373	12.656	11.4602	13.9009	9.68084	12.9227	9.48498	5.97363	11.3382	8.77466	10.846	8.59014	12.6181	9.03399	9.49783	9.70155	10.8301	10.2096	-0.267908	11.1612	9.54812	4.69877
TCGA-LD-A7W6-01	9.05477	10.1664	3.05507	9.15693	9.64072	7.74539	11.7939	7.95842	13.8511	11.4323	9.93772	8.95978	9.10344	9.22682	10.7143	11.7956	13.7489	9.52194	9.46374	8.94768	9.76375	6.1806	14.5087	11.3284	11.6904	9.66375	11.8269	9.75614	7.48438	9.82986	11.3028	11.7517	8.93438	11.9773	8.89485	10.6611	9.18716	10.0815	10.2976	-0.533892	10.8747	10.3257	4.8051
TCGA-LD-A9QF-01	10.8595	11.8046	6.73086	8.87018	12.5795	8.5877	12.2883	7.73726	16.8449	11.9559	9.17388	10.0687	10.0266	9.39243	11.4602	13.5776	15.9577	8.61317	9.66214	10.5167	10.8354	6.06734	12.6526	10.756	12.2606	11.0215	12.9968	5.90005	6.73749	10.6597	11.4501	11.6488	6.85195	11.0283	8.3047	9.00273	10.5715	11.3589	9.95702	0.878363	11.6752	10.6887	6.21724
TCGA-LL-A440-01	10.5785	11.4599	5.15662	9.25672	11.3782	9.13283	13.4452	8.88673	16.8112	11.2231	10.7086	11.4051	10.6416	11.0705	12.0123	13.4533	16.025	9.07694	10.3649	11.1277	11.1607	7.55215	12.3728	11.3267	11.6428	9.86637	11.9657	7.51319	7.33104	12.5847	12.4721	12.9636	7.42638	11.4546	8.60745	9.28012	10.1017	8.14817	10.1535	1.00724	11.2061	10.5712	5.02987
TCGA-LL-A441-01	9.23421	10.6421	4.93282	9.51094	10.6596	8.2871	11.4956	8.27073	14.717	11.1038	11.6766	8.46733	10.992	9.89896	10.2224	12.1037	15.6134	7.22772	9.14334	9.80051	10.2	6.34971	8.48265	10.9261	13.1728	10.0294	12.9319	6.2871	6.36633	10.1443	11.2243	11.8179	7.35527	11.426	8.89991	8.39495	10.7846	6.24579	9.46112	0.738876	12.0818	10.5088	5.00533
TCGA-LL-A442-01	8.76074	6.8463	2.64011	8.61069	3.05514	9.83075	9.8793	4.4686	14.1769	10.3184	2.5787	7.47931	8.72933	10.074	10.7276	9.35091	12.7092	7.94389	8.69709	9.49133	8.31842	5.36802	11.8435	8.14393	13.7421	9.50893	11.8728	11.3778	-0.944804	9.68176	12.4444	2.64011	7.81003	10.8324	10.1189	10.4245	10.3434	12.0772	9.25206	-0.933645	12.1574	11.3861	4.44746
TCGA-LL-A50Y-01	7.07507	9.09125	5.08588	7.30056	7.87777	6.69927	10.3173	3.61135	14.7832	9.88165	8.13873	7.37734	6.84634	7.86214	8.79622	10.5953	13.7456	10.3201	7.0477	7.30519	8.4879	5.73404	13.4137	9.54335	11.7012	10.6062	12.0422	9.77551	5.97399	9.66725	15.4066	7.78798	9.50763	11.8275	10.0933	10.1695	8.59344	9.33267	10.0692	-1.58128	11.4471	8.38393	3.82715
TCGA-LL-A5YL-01	8.08958	10.5773	6.02335	7.96909	9.60103	8.78717	11.0933	7.19963	15.5747	10.6868	10.3948	9.20826	10.1239	8.67146	9.881	11.9595	14.0936	7.80136	8.45523	7.82099	9.7006	5.49068	15.3407	11.1255	10.1267	11.7759	13.9104	8.33361	7.68682	10.8137	11.1811	11.7976	9.08727	10.5385	10.5503	11.244	9.45074	11.0324	10.558	-0.857395	11.8976	7.25126	1.38913
TCGA-LL-A5YM-01	7.25113	8.25113	4.23658	7.58937	7.60077	8.36475	10.5836	4.74082	14.5779	10.5556	9.9893	7.24144	8.32862	8.69068	9.40433	10.5575	14.1705	5.50286	7.17687	7.13041	8.59721	4.23658	14.1279	11.0498	13.405	11.4376	11.5122	8.79861	7.91282	13.4211	7.44498	6.3309	9.65283	9.48656	9.81747	11.1958	9.23047	10.9608	10.0013	-1.40405	11.0855	8.73621	3.98132
TCGA-LL-A5YN-01	9.1078	9.51565	4.42096	8.11053	9.62661	7.79473	10.2408	5.21782	14.7138	10.1978	8.81495	6.9703	8.21823	9.78365	8.74465	10.8538	14.4081	9.71983	7.68179	7.94911	9.10454	6.09683	13.6882	10.4226	12.5817	11.6441	13.0361	8.98078	7.64837	8.90576	9.73229	12.0936	9.04212	11.3488	9.72786	9.7376	10.2916	11.3158	10.3702	-1.2657	11.8372	8.37402	2.0634
TCGA-LL-A5YO-01	9.18246	10.587	6.39682	7.94679	9.47482	8.14225	11.2584	5.6575	15.0042	11.7083	7.83292	8.73935	11.5218	8.28918	10.0583	11.7864	14.8535	6.94033	8.49258	9.34523	9.66091	7.57406	9.0878	10.4068	12.2188	12.4214	12.5264	7.60704	6.27899	10.4787	8.89766	9.56884	7.94357	10.0471	8.88427	6.38736	10.6689	8.33911	9.37274	0.288169	11.4653	10.6883	4.94679
TCGA-LL-A5YP-01	8.98907	11.6423	8.58257	8.67003	9.80229	9.04571	12.6379	6.02658	16.6283	11.2478	12.0134	10.4999	11.1319	10.4643	10.8312	13.011	15.5294	8.54639	8.94608	9.62861	10.6937	3.94211	2.02457	11.1709	12.4687	12.3436	13.2807	6.73117	7.87979	11.311	10.4904	13.8824	7.04941	10.2672	8.87146	8.58257	9.83835	2.02457	8.95052	1.74321	12.4404	10.9599	3.98393
TCGA-LL-A6FP-01	6.59655	6.83177	3.23398	8.04317	6.74855	4.88606	8.03396	3.55302	12.2469	7.95606	7.12359	5.07048	4.67455	9.95849	7.71664	7.92647	11.8315	4.47102	6.23514	5.4039	6.92709	5.07048	16.9855	8.8392	8.33201	12.1942	13.4669	10.7737	6.15455	7.4954	7.44065	9.80003	9.39241	11.6732	10.7013	11.6737	6.61645	12.3331	9.93781	-3.01072	10.236	9.34474	1.42664
TCGA-LL-A6FQ-01	7.47614	9.52676	5.28893	6.93626	6.97459	7.77808	10.7018	7.80026	15.123	9.77963	9.44723	7.83276	8.41374	7.97998	9.573	10.7099	14.0747	7.77188	7.80264	7.33175	8.91615	5.75938	14.0947	8.43353	13.4827	11.3863	14.0653	8.2976	6.61434	9.07251	9.36922	10.0719	9.03931	11.5564	11.2168	7.75939	8.25819	15.0427	10.2071	-1.29093	11.0978	8.04318	-1.0862
TCGA-LL-A6FR-01	7.93146	10.2296	7.04467	7.57414	7.879	7.53592	11.9929	4.54442	16.3329	11.8099	13.146	9.51151	9.37068	9.09154	9.92408	11.7978	15.5759	7.74721	8.17784	7.92778	9.75726	4.44604	7.72614	12.3099	12.4095	12.8627	13.7303	8.94975	9.56112	10.0649	15.0823	16.7774	9.65326	11.5344	9.92408	10.4531	9.32798	6.69179	10.6767	-0.919479	11.2013	6.8166	1.31673
TCGA-LL-A73Y-01	9.41027	12.5742	9.32235	9.29088	10.7693	9.03303	13.2088	11.4369	17.2794	11.0514	10.7079	10.5462	11.5171	10.9709	11.0398	13.0993	14.9931	7.5514	10.0684	9.71448	11.1793	4.62764	0.540126	10.6877	11.5411	8.03203	12.4478	12.0888	6.63821	11.3384	15.9127	12.6303	7.61699	12.1975	8.51602	8.91086	9.89332	4.39816	9.29515	1.8841	11.5983	10.3366	5.09476
TCGA-LL-A73Z-01	9.44685	10.6113	6.40056	8.42389	10.0606	7.94039	11.6659	8.12041	15.0594	12.6518	10.5104	9.20567	10.8363	10.0913	11.2985	12.1464	14.6434	9.15893	9.35577	9.40056	10.3514	6.13438	11.6575	11.5027	12.6344	11.7158	12.6976	8.36081	7.36081	11.9163	12.9621	12.3145	8.57048	11.1067	9.03181	9.49538	9.64601	8.36081	10.3216	0.0297714	11.3499	10.0816	4.19893
TCGA-LL-A740-01	9.47679	11.726	8.11347	8.41251	11.0618	7.77887	12.8817	5.2301	17.1587	11.597	10.8184	10.1266	10.8547	9.72758	12.3406	13.3055	14.5028	10.2764	9.8401	9.69492	10.7462	5.03125	10.3762	10.8905	14.1957	12.4671	12.5319	5.24599	7.91057	8.86383	9.07295	11.7967	7.6043	10.9378	8.93696	7.00429	8.68717	8.62214	9.42207	1.32415	12.063	11.074	3.69141
TCGA-LL-A7SZ-01	8.5611	9.6823	5.43315	7.81434	10.942	6.04881	10.4705	4.32795	15.435	10.7096	5.50132	8.08997	10.6589	8.23384	9.33382	10.8099	14.5035	6.59789	7.86697	8.15843	8.95895	6.85399	12.8522	11.1425	12.073	12.1624	12.6596	5.70777	5.85399	11.3233	11.2301	10.6147	8.18631	10.594	11.3307	10.6854	9.60565	11.8785	10.2796	-1.32069	11.4758	8.38584	3.64888
TCGA-LL-A7T0-01	8.11043	10.0112	5.64114	8.08063	8.8862	8.38082	11.0766	4.97067	15.9701	9.71492	8.70112	7.7712	10.5173	8.93974	9.25307	11.3577	13.7418	6.45237	8.22383	7.96034	9.18806	4.0425	15.0906	7.9927	14.0037	11.5863	13.8984	12.6284	5.54257	9.79815	10.4299	10.3655	8.67144	11.5845	10.6356	10.7274	9.72218	11.417	10.4786	-1.29058	11.1516	9.13238	3.43677
TCGA-LL-A8F5-01	9.07648	9.59105	5.96427	9.6057	10.5114	9.48308	10.6666	10.5911	18.4479	13.5106	11.961	10.8614	9.14894	10.3043	10.3583	10.9239	16.6768	6.59301	8.00697	8.31738	10.53	5.39138	5.11385	9.36522	12.7949	7.62404	12.0758	7.39588	6.4873	10.0164	9.26667	14.9369	7.1193	9.95439	8.92899	8.00903	9.00314	6.88963	8.84546	1.68456	11.6135	10.1308	4.02365
TCGA-LL-A9Q3-01	8.88617	10.3024	4.84869	6.77736	8.98015	7.88308	11.2013	4.54906	15.1446	10.4737	7.78399	8.75051	9.15663	8.32869	9.73947	11.7115	14.1779	7.02143	7.92869	7.71277	9.0679	4.68823	13.2357	9.67223	9.10724	10.6236	12.3809	10.5026	5.71624	8.85658	7.48748	10.1957	8.79059	10.4337	9.69352	11.8201	9.18698	14.3036	9.80559	-0.737689	11.8621	9.68558	1.82318
TCGA-LQ-A4E4-01	9.45779	9.60548	2.80366	8.32946	8.9949	8.53546	12.7172	6.69605	14.5276	9.87129	6.9032	9.58876	8.30692	9.52769	10.8774	11.72	13.3901	7.00193	8.4351	8.56995	9.29299	7.9032	16.0537	10.4184	8.88809	12.6227	12.6493	9.64016	4.28171	11.3953	7.07312	5.79072	8.94467	12.119	8.06508	11.2475	8.36263	11.9615	9.84804	-0.55505	11.2785	10.0427	2.45573
TCGA-MS-A51U-01	8.98583	11.9876	6.19043	9.27547	10.2077	8.69959	13.4854	7.79958	17.1185	10.8761	10.6666	10.461	10.6042	9.479	10.9047	14.115	14.3372	9.44053	10.4258	9.63669	10.7349	5.401	13.116	10.9234	11.3067	9.27304	12.1378	9.7122	7.82602	10.4785	11.6985	11.8986	7.70139	12.0544	9.00513	9.7041	9.44053	9.99999	10.0987	0.63619	11.494	10.2706	5.23108
TCGA-OK-A5Q2-01	8.77788	10.6793	5.04843	9.3317	10.2133	7.73477	12.1699	7.3666	15.3849	11.2766	9.49499	9.18008	10.7348	9.64715	10.7925	12.2569	14.9881	7.69029	9.17629	9.43442	10.0689	6.25654	12.8175	12.5639	13.1468	10.716	13.6602	7.88161	7.55968	12.0885	13.5463	12.0186	7.73219	12.0266	9.09232	10.7267	10.0531	10.4415	10.7252	-0.656237	10.8926	11.005	4.24934
TCGA-OL-A5D6-01	9.02447	12.0246	7.13382	8.64496	13.3504	8.12059	13.1159	6.26893	16.9509	12.2141	9.85437	10.0733	10.7431	10.2807	11.4836	13.4984	14.6684	9.85197	9.85777	9.09378	10.8127	5.66514	11.3961	10.6877	13.3272	13.0777	12.4482	5.47873	7.71174	9.58749	9.67332	11.6837	8.15213	11.3566	9.56033	7.98415	9.14562	7.17534	9.6536	1.1591	11.8421	11.1109	2.73622
TCGA-OL-A5D7-01	8.34399	8.15377	1.51954	6.16342	8.18253	7.21537	9.42846	5.23564	14.0836	9.81724	8.61935	7.07926	9.05743	7.54931	8.72087	9.96458	13.5149	6.8946	6.24748	7.8888	8.18401	4.45816	4.18253	11.0087	12.0809	13.5438	13.4919	4.22	4.76749	9.44438	10.141	8.96802	7.98988	11.6718	11.4275	6.08435	8.93601	3.02207	8.55521	-0.371196	11.2214	10.224	5.20139
TCGA-OL-A5D8-01	8.64803	10.9708	5.53354	10.7272	9.48774	8.0139	11.4942	4.96917	15.5814	11.8641	8.22603	7.91601	8.25562	8.232	10.4353	11.9087	13.1978	9.88795	8.94488	8.09251	9.61935	4.28078	6.82947	9.18664	12.84	8.57011	12.4959	11.1626	6.1774	7.85547	7.23001	7.91848	9.35736	12.9777	9.08923	9.45496	9.73041	7.56539	8.98365	0.635698	11.5141	10.0133	4.58417
TCGA-OL-A5DA-01	8.54116	10.7364	5.44644	9.11698	8.86662	6.88701	10.8634	6.48955	15.6816	11.2328	8.94287	8.21197	10.4002	8.09633	9.83023	11.8055	13.8536	7.749	8.82572	7.6922	9.46348	4.43263	11.9107	9.81168	9.70517	10.2145	12.4197	11.1296	7.00366	7.92202	10.7711	11.4885	9.11049	12.4045	10.7088	10.7983	9.37154	7.18752	9.78767	-0.324193	10.7905	9.61484	3.19163
TCGA-OL-A5RU-01	9.36824	10.0184	4.71973	8.34166	9.57362	7.66857	10.9108	11.2356	13.9083	10.8231	10.2299	8.29281	9.25863	8.23607	10.1684	11.1732	14.074	9.51435	8.66446	8.80858	9.74942	5.94886	11.3467	11.7976	14.1856	11.2187	13.2668	8.86847	7.52708	10.9276	6.51009	11.8317	8.63291	10.9473	8.57689	10.099	9.88834	12.2171	10.223	-0.473557	12.1158	11.2068	4.28084
TCGA-OL-A5RV-01	8.70314	10.6115	5.66954	9.86357	10.2401	7.89615	11.5095	7.80222	15.8105	11.0088	11.6078	8.8022	9.89867	9.59756	10.2386	12.1351	13.8354	9.53159	8.95797	8.2466	10.0983	6.31623	13.5806	11.4918	13.2488	10.6302	12.9944	10.1645	7.46672	9.28666	11.0114	13.8084	8.57327	12.5591	9.06298	10.8952	9.35719	10.664	10.6536	-0.555289	11.2161	10.3517	2.73881
TCGA-OL-A5RW-01	7.65397	8.85513	5.90133	9.74544	7.64313	8.0509	10.4042	6.28514	15.0853	12.7813	9.36626	8.99093	9.24013	9.00369	10.9413	9.65307	13.3592	6.19633	6.46594	6.80741	9.1215	5.66472	2.17642	11.9123	10.4505	12.0615	13.6604	5.97229	10.8872	10.4797	14.6499	13.8118	8.69126	10.9791	9.66025	9.10058	9.61384	7.38155	9.83255	-0.711046	11.8311	8.22325	4.39882
TCGA-OL-A5RX-01	8.08348	10.6714	6.01353	10.138	10.0873	7.58299	11.7218	7.44021	15.2224	10.7578	11.9772	8.83272	10.5144	9.31965	11.2719	11.9446	14.1227	8.53709	8.88294	8.53387	10.0828	6.06798	12.408	10.997	12.6742	11.3872	13.3889	7.43549	8.11183	10.3159	11.7849	13.7518	8.29418	11.953	9.2069	9.54351	9.73655	10.2937	10.4324	-0.349624	11.5991	10.1962	3.77252
TCGA-OL-A5RY-01	9.11646	11.37	8.98623	10.2845	11.7324	8.55515	12.553	8.41408	17.0196	12.1814	12.5955	10.07	10.1283	10.6313	11.0985	13.3161	15.3787	7.72464	9.11911	9.81639	11.0046	7.09914	12.1359	13.226	13.2482	9.87238	11.8588	6.62013	6.88566	12.1364	10.2726	14.0444	6.92249	9.34735	10.4141	9.57842	10.629	9.76408	10.2385	0.766046	11.4195	10.3945	3.67153
TCGA-OL-A5RZ-01	8.77767	9.66673	4.42515	8.32285	8.27601	8.51463	10.103	4.85912	14.5618	9.93822	7.49636	7.76754	10.3854	8.58934	9.25924	10.6065	12.6079	5.58742	7.4554	7.26645	8.72333	3.67668	8.94572	10.403	14.2896	11.8216	13.4443	10.2398	5.28076	9.7616	8.09353	9.60079	8.3525	11.6988	9.28904	8.24715	9.52268	9.64754	9.54795	-0.824618	10.8873	10.3716	1.03281
TCGA-OL-A5S0-01	8.37734	10.4575	5.52759	7.40781	9.66365	7.71328	11.615	7.0177	15.6675	12.0031	12.1137	9.64459	9.82554	10.4403	10.2564	12.0182	16.2568	7.55117	7.95091	8.28658	9.98974	4.01979	2.34173	13.4901	11.8418	12.8662	14.0812	8.35071	6.50361	11.2231	11.9045	14.0636	7.49147	10.5787	9.56572	7.4035	8.6455	3.4121	9.28137	0.708365	11.4671	8.35741	3.01979
TCGA-OL-A66H-01	9.05784	10.6281	5.45241	6.57737	9.65031	8.93784	11.243	5.85617	14.4318	10.9552	7.46268	8.97896	8.46439	8.70971	10.6277	11.5538	14.1358	6.35288	8.13691	9.29372	9.32533	5.35288	12.1477	9.97119	13.0555	10.0339	12.2788	5.63299	4.51953	9.62919	7.07356	6.84669	8.00261	10.6375	9.50718	11.3099	9.5047	13.1624	9.33331	-0.00798542	11.7562	10.2078	3.26173
TCGA-OL-A66I-01	9.6551	11.0893	6.43271	9.09567	11.8507	8.89404	12.0915	7.90764	15.399	12.3826	10.9785	9.62034	10.6625	9.82668	10.2027	12.0447	15.3171	9.80733	8.59253	9.14436	10.5498	4.41165	4.69342	12.5884	12.3434	11.4554	13.3361	3.94868	7.19043	10.2909	11.4414	13.1766	8.219	11.301	8.51236	6.91913	9.77745	4.23107	9.04921	1.50056	11.3806	9.28515	4.46714
TCGA-OL-A66J-01	9.269	10.683	5.78083	8.00491	10.5176	7.53659	11.8161	8.49812	15.7096	11.2987	7.80719	9.52869	10.0062	9.63391	11.3687	12.5496	15.0134	8.1493	9.48671	9.57716	10.1118	7.00491	12.2346	12.183	9.39119	10.4685	13.5204	11.6538	6.95862	13.3439	9.20324	11.0894	8.57119	12.0399	9.2868	10.3863	8.00491	10.4052	10.338	-0.226224	10.6355	9.83522	3.37365
TCGA-OL-A66K-01	8.03993	11.3772	5.10436	9.24502	9.62338	7.65116	12.3948	8.00817	15.9527	11.8476	7.88414	9.84437	9.75238	9.08136	10.6245	12.972	14.1688	8.32551	9.43582	8.67184	10.0003	4.05125	13.2219	10.8841	8.93634	11.8091	13.8893	9.53507	8.21314	8.59351	9.86759	9.48337	8.87525	10.8447	8.86631	10.713	7.75446	8.38037	9.64228	0.357969	11.1946	9.66522	6.22118
TCGA-OL-A66L-01	7.90866	9.66376	4.48025	8.10557	9.53484	7.52186	11.7183	6.91696	14.7619	11.4446	7.43346	9.22716	8.486	9.56138	10.0874	11.5845	15.1072	7.87986	8.83706	8.42352	9.43421	6.94247	13.4144	12.7298	11.0808	10.866	13.0548	10.3308	8.76172	13.1762	15.8769	12.3717	8.9931	11.9996	10.6021	10.4105	8.6955	10.7152	11.1777	-1.74353	11.2006	7.8623	2.3851
TCGA-OL-A66N-01	7.45475	10.634	5.62623	9.46695	9.85504	7.65394	11.1874	6.87473	14.8205	11.5463	6.52313	9.28788	8.83299	9.32858	10.7487	12.2821	15.5827	5.95807	8.70797	8.1987	9.52853	6.45475	14.3798	13.4501	8.98862	12.073	14.8055	4.85571	7.22357	9.92116	11.1106	11.0958	8.53973	11.1898	9.65851	11.7351	9.1269	9.51895	10.2428	-0.714267	10.8627	9.2641	2.85571
TCGA-OL-A66O-01	8.07918	9.50386	5.46881	8.08111	8.37571	7.75967	11.0354	3.9393	14.7047	11.0731	7.65182	8.10983	7.61756	7.44196	8.77768	11.1819	13.3304	7.98516	8.06556	6.4329	8.73078	3.44497	12.9307	10.3674	13.6681	12.2664	13.2419	11.6274	7.15646	6.76208	8.68019	10.1642	9.69226	11.8687	9.56183	10.753	9.6169	13.4235	10.3074	-1.57664	10.6764	8.57288	1.53809
TCGA-OL-A66P-01	8.56657	10.3696	5.56931	7.76809	13.9059	7.53614	11.1364	6.38712	14.761	11.1071	5.73437	8.79404	9.87806	8.86699	10.1911	11.6718	15.3021	7.76809	8.23572	8.86254	9.6206	5.96786	10.2494	11.7014	12.6751	9.08716	12.3042	5.96786	7.66447	10.5015	10.8508	10.1192	8.21142	10.1415	10.3937	7.8956	10.3339	6.88247	9.46751	0.153095	11.2739	10.1938	3.61238
TCGA-OL-A6VO-01	8.18036	9.24024	4.85192	8.24743	8.71798	7.32652	10.3586	5.30977	14.1792	9.71568	9.52698	8.10689	9.2314	8.17049	9.42072	10.872	14.3937	5.77438	7.14409	8.20865	8.84884	3.01062	0.747602	10.3337	12.9925	11.72	13.7794	3.06951	3.01062	9.22007	8.09631	10.4769	8.95411	10.7311	7.74307	10.1654	10.0125	1.5956	7.97994	0.868902	11.3916	10.1506	5.19384
TCGA-OL-A6VQ-01	9.69579	11.7241	4.18453	9.46168	10.6701	8.25301	13.2415	8.49624	16.2858	11.4503	10.6339	10.2338	10.5528	10.4091	10.9768	13.5786	14.4327	9.79924	10.4815	9.57302	10.7067	7.059	13.0022	10.9608	10.3207	9.54208	13.8318	9.38964	8.45339	10.3422	10.2625	13.6114	8.28139	11.6795	9.45962	10.4575	9.30692	9.2649	10.3074	0.399339	11.627	10.7366	4.76949
TCGA-OL-A6VR-01	8.9565	7.82432	3.83782	9.85924	9.86913	7.33308	9.45628	6.0712	12.7209	10.7027	10.1252	7.3194	9.44562	7.73031	9.42789	8.92438	13.3081	7.47799	7.08465	6.55002	8.70123	7.35737	13.0752	10.329	13.0658	11.3446	12.9393	8.28464	7.07439	9.01963	9.40152	11.9867	8.92076	11.9323	9.65501	10.3747	9.3194	10.509	10.27	-1.56872	11.8708	10.5018	3.49269
TCGA-OL-A97C-01	8.92922	11.4911	8.43624	10.2592	12.5592	7.85128	12.2029	7.40612	17.3171	15.0971	10.5321	9.71652	10.8743	11.3538	11.3482	15.6979	15.7791	11.1778	11.1522	10.2424	11.4712	5.01839	12.5166	9.61706	13.5455	9.8311	10.7722	9.37301	10.4447	9.57042	12.3013	10.6885	6.86806	10.9015	8.68609	8.53409	8.7755	10.8171	9.89771	1.57347	12.215	11.0075	4.13387
TCGA-PE-A5DC-01	8.72673	9.45048	5.67464	8.78405	9.56609	7.40188	11.0498	6.54682	15.1829	11.2812	7.81325	8.15269	10.0484	9.30828	11.1258	11.4338	14.2115	6.64401	8.84187	8.10175	9.4673	5.52129	13.1655	11.2977	13.6324	12.5537	12.9215	9.35631	8.20189	9.70018	10.1352	10.7005	8.43267	10.7987	11.0245	10.0989	10.0927	10.3214	10.4679	-1.00065	10.8821	9.01464	3.42369
TCGA-PE-A5DD-01	8.74291	10.955	5.25816	8.42391	9.50114	7.74291	12.6063	6.27186	15.6478	11.6598	7.26749	9.05611	9.96937	9.62799	11.2869	12.4876	14.838	9.95932	9.50771	9.36315	10.0087	5.63523	13.7045	11.5841	9.2733	12.5214	12.5506	10.3379	8.15628	10.6779	5.69181	5.78579	9.35769	12.3207	10.4265	11.1252	7.88921	13.1734	10.0124	-0.00377111	11.9054	10.1632	3.4508
TCGA-PE-A5DE-01	8.82488	10.2107	5.3837	9.12259	10.2993	7.07229	11.5961	7.33497	14.8058	11.4998	9.79056	8.6284	9.17119	11.5742	10.7811	12.0475	14.2953	9.78331	9.21527	9.67382	10.0555	6.2385	14.6381	11.745	12.7209	9.81993	12.1417	8.35659	6.48733	10.2058	7.8952	10.8263	8.63163	11.2525	10.0495	10.0361	9.49711	11.9157	10.1446	-0.0890544	11.6127	10.0489	6.26374
TCGA-PL-A8LV-01	9.16558	10.6363	7.25906	8.67356	9.98022	6.6326	10.9648	6.00373	15.829	11.1032	9.84689	8.5149	11.4651	8.47838	10.618	12.0353	14.9917	6.66546	8.44539	8.72123	9.80152	4.6784	5.72903	12.7933	12.2655	13.2578	14.9884	6.65241	5.48576	8.61083	10.3843	15.9315	8.54877	12.0994	8.3629	12.81	10.9822	6.07072	9.97948	-0.177954	11.0525	10.5095	4.33048
TCGA-PL-A8LX-01	8.42262	8.57867	4.85453	6.01207	6.7688	9.25738	9.65791	5.4918	14.4637	10.0966	8.43393	6.84897	7.88473	10.0688	10.706	10.1936	13.6287	5.32401	8.11147	8.71327	8.67587	4.29159	11.8201	8.31598	13.1524	10.0706	11.7469	9.06218	2.2916	8.50105	2.1541	6.32401	7.84339	11.0556	11.6272	10.0972	9.95822	12.9576	8.89821	-0.222342	10.8535	10.0207	2.73905
TCGA-PL-A8LY-01	8.08763	9.40432	7.27518	8.74155	11.0344	7.27007	8.62037	8.97107	9.65702	10.3473	12.1169	7.10207	8.43886	10.5822	9.40781	7.32528	14.438	9.72017	7.07889	7.16944	9.13943	6.01317	12.5286	9.80472	13.5665	10.208	12.2392	6.35934	7.87199	9.05385	14.6565	13.5677	8.40897	11.5923	9.54521	10.7847	8.99626	10.3838	10.3283	-1.18885	11.8093	10.0752	-0.869596
TCGA-PL-A8LZ-01	9.33464	10.3241	9.23082	7.6179	10.115	8.6366	11.9503	7.65698	16.2071	12.3025	10.9669	10.4742	10.9526	10.0893	11.4956	12.2893	14.6569	8.16473	9.87168	10.3101	10.6324	5.09434	5.8385	10.7671	11.6894	9.45891	11.9102	5.50033	4.57977	12.0214	9.0497	7.41627	6.7382	10.0819	8.47805	9.08189	9.93858	3.5273	8.30423	2.32814	12.7926	10.4409	7.37604
TCGA-S3-A6ZF-01	9.17619	11.3854	6.09447	8.94093	9.63363	8.75926	12.3429	6.02601	16.5261	10.7748	7.71144	9.52009	10.3674	9.42539	10.5786	12.5692	13.457	8.98929	9.55905	9.04419	10.0441	4.39403	15.4419	9.74497	13.8319	12.1707	13.7738	9.0567	5.17539	10.1795	9.15059	8.99487	8.26594	11.1292	9.85193	9.73333	9.85449	9.99394	10.0437	0.00034215	11.4249	11.9849	4.94862
TCGA-S3-A6ZG-01	9.79206	10.5456	5.99132	9.36261	8.98334	8.2789	11.7338	6.04634	15.7161	10.7974	11.1216	8.72404	9.25259	8.0176	10.0028	12.401	13.3578	8.3189	9.16151	8.86483	9.8235	6.26726	14.4697	9.08543	8.76908	10.3015	12.0952	11.0237	6.27309	8.78956	9.95098	7.81475	8.43654	11.9919	8.34818	11.2616	8.50253	12.0414	9.73073	0.0927755	10.9594	10.2544	4.56683
TCGA-S3-A6ZH-01	9.37883	9.20657	3.58106	7.37205	9.20041	6.39383	10.4275	5.09561	14.2312	10.4832	9.30252	7.29023	9.91621	7.04049	11.5616	11.0882	12.6008	6.518	8.58126	8.27271	8.87712	4.08801	12.4466	8.85277	16.0113	12.1069	12.7812	8.02138	4.91809	8.80785	9.14931	8.40056	8.87326	9.6266	10.9094	11.4104	9.35758	11.6682	9.84879	-0.971675	11.4328	10.3666	3.50306
TCGA-S3-AA0Z-01	9.07054	9.5565	4.03949	7.37339	14.6024	7.13048	10.7557	5.11531	14.5687	13.5528	11.9825	10.1216	9.92315	11.0144	10.983	14.8912	14.7904	6.20272	7.92557	8.83282	10.1216	4.06924	5.09838	11.0385	10.8623	2.15497	9.68214	7.07291	3.58381	12.6971	9.62069	8.01103	6.87238	11.5335	7.62695	8.07107	9.26349	5.08388	7.78485	2.33678	11.3457	11.2044	5.46575
TCGA-S3-AA10-01	9.42401	10.2086	5.9266	8.66306	9.23942	8.4285	11.3477	8.04115	14.7336	11.2581	10.546	8.70336	9.19509	8.88567	10.1819	11.6678	14.6273	7.4844	8.2195	9.64707	9.82145	5.15904	6.12428	12.3324	12.3243	7.07961	12.2753	5.32131	3.93665	9.24448	11.4378	15.2568	8.31169	11.2556	8.93915	8.1461	10.0235	3.01466	8.83427	0.987171	11.9762	11.0937	7.18035
TCGA-S3-AA11-01	9.11129	10.0242	6.36859	8.56584	9.16928	8.09622	11.1289	5.36564	15.9618	10.2656	10.3422	8.11945	8.88336	8.82943	9.31627	11.5072	13.2806	9.65836	8.03454	7.57427	9.48015	4.66233	13.2159	8.32928	14.2192	8.96001	11.3082	9.01307	6.89552	7.55735	13.1668	11.7666	8.63195	12.1823	9.21637	10.0364	9.48675	11.1746	9.98957	-0.509424	11.7472	11.1295	3.07736
TCGA-S3-AA12-01	7.89522	9.53107	4.80362	10.4038	7.15561	5.61459	10.9125	6.87588	15.4825	9.75864	6.24686	7.77163	9.37054	7.23283	9.08838	11.1195	13.0509	7.01513	7.43903	7.19473	8.69815	3.4943	11.1029	7.65021	12.6781	11.3668	12.5041	12.4752	8.1753	7.2515	7.33268	3.55569	8.50406	12.061	8.70882	10.1019	7.14566	5.92493	8.82548	-0.12733	10.6555	10.0014	4.397
TCGA-S3-AA14-01	9.96681	12.1044	9.22101	9.18515	9.80279	8.51682	13.6381	6.5859	17.2691	11.0117	8.94401	10.3983	10.104	11.6704	11.951	14.2565	14.0586	10.0149	10.4355	9.79274	10.9464	5.92741	12.5114	10.199	13.8103	9.39532	11.115	6.13831	7.90044	10.007	10.455	9.95388	8.2087	11.6781	9.45908	10.1469	8.36974	8.77615	9.65011	1.29628	12.3485	11.046	3.87297
TCGA-S3-AA15-01	9.96833	11.2729	5.49049	9.45096	11.4212	7.98494	12.8319	7.68294	16.3276	12.6719	10.6281	10.427	10.9031	10.4378	11.4532	13.8326	15.5031	8.32816	9.5089	9.99098	10.8058	6.85089	7.16978	12.8553	11.3931	8.1044	11.221	5.78883	7.12024	12.4459	11.7686	13.9236	6.57566	11.2551	8.23232	7.62089	11.0775	6.71566	9.41875	1.38705	12.3697	11.0759	5.13902
TCGA-S3-AA17-01	9.9393	10.2766	3.2542	7.79758	10.2881	6.67741	11.9279	5.78866	15.4624	11.3431	5.85005	7.92919	10.5708	8.68807	10.4395	12.2333	13.6912	4.88223	8.90684	9.66127	9.28039	5.09855	11.6143	10.5712	6.59566	11.7307	12.9885	8.64963	3.92404	9.04743	7.09397	5.96469	8.45654	10.2654	8.89936	10.6759	10.5638	10.2846	8.96614	0.314251	11.7419	11.5229	5.88223
TCGA-UL-AAZ6-01	8.61778	8.34946	4.16712	7.92793	8.43848	7.72239	9.3028	3.76018	14.3247	12.1427	12.8471	7.50499	9.74673	8.48262	9.5379	10.2178	12.6256	6.57613	6.93317	7.11406	8.81698	4.16712	10.1746	9.81865	15.1637	11.7815	13.0938	6.67527	5.80455	9.19195	6.52076	11.9084	9.39037	11.2696	10.9226	10.768	9.20665	10.0617	9.75996	-0.942976	11.6627	9.58591	2.84519
TCGA-UU-A93S-01	5.90828	7.73781	2.53324	4.95951	8.93838	5.08783	9.46841	3.78647	15.6764	10.1144	4.44013	6.26116	9.31788	7.15529	10.2466	11.7448	12.2771	5.62071	6.88197	6.91695	7.75367	8.09548	13.7903	11.2522	12.858	11.6444	14.1083	7.44613	4.44013	7.78117	8.74513	6.87309	8.76926	11.045	9.94051	4.95951	5.89079	7.91262	9.15012	-1.39645	12.8433	9.61273	5.46398
TCGA-V7-A7HQ-01	7.18936	9.0999	6.08198	7.32853	7.16481	7.51494	11.558	3.88257	15.072	10.8968	8.44528	8.01143	10.0828	7.95526	8.51979	11.6792	13.9584	7.27217	7.68433	7.04209	8.82199	4.20751	13.4666	9.73107	13.1061	14.4944	13.5568	10.4561	9.78947	10.1208	15.6644	10.8846	9.52342	12.0789	11.9126	9.35997	9.46301	10.9761	11.1054	-2.28342	11.4599	6.74356	1.88557
TCGA-W8-A86G-01	9.10098	10.8013	5.52472	9.1171	8.99627	6.96373	11.5539	10.7788	15.1916	11.1721	10.4513	9.16917	9.41265	9.67886	10.1638	11.7781	14.403	10.4904	9.09097	8.08468	10.0962	5.13426	13.0303	10.9209	11.4928	10.3693	12.4179	10.2624	8.68636	9.34477	14.8626	13.4234	9.06819	12.58	9.36775	10.7188	8.65783	8.98686	10.5485	-0.452321	11.4179	9.50789	3.09474
TCGA-WT-AB41-01	8.43552	8.48081	3.65745	6.32987	8.32633	6.34395	10.0183	5.44952	14.1991	9.83237	6.2273	6.76597	7.2273	7.88145	8.55529	10.2452	14.292	6.03248	7.63473	7.97033	8.19527	5.67981	14.5562	10.7601	13.7722	10.1332	12.8029	6.67981	6.42563	11.3773	8.84232	9.81984	10.304	10.9359	9.88506	10.8718	10.1271	7.59408	10.0334	-1.83809	10.7134	7.3085	1.65746
TCGA-WT-AB44-01	8.8814	10.669	7.00776	8.39398	10.5081	8.07902	11.992	5.83574	16.246	11.4845	10.0834	9.37818	10.0974	10.2088	10.5697	12.2135	14.9809	9.4837	9.0214	8.69834	10.1916	4.22755	9.63176	11.4647	9.23146	11.6997	12.2812	7.98939	7.76468	10.2614	9.65527	10.0637	8.10486	12.5745	9.855	8.74564	8.1878	7.02591	9.3391	0.852545	11.3127	7.7429	5.34784
TCGA-XX-A899-01	10.3102	11.5393	4.80492	9.36598	12.001	8.56656	12.9369	8.71774	16.6422	11.1433	9.72462	9.86888	10.8628	9.91844	11.6258	13.6886	14.8335	9.55226	10.2386	10.5224	10.8432	7.33465	12.7408	13.0255	9.45445	8.48964	11.7059	9.07408	6.78445	13.1883	10.4184	11.6273	7.95667	12.1633	9.35734	8.86706	10.512	6.6664	9.96271	0.88049	10.8737	10.4825	5.06456
TCGA-XX-A89A-01	10.1835	12.8922	5.65945	8.84131	11.4528	8.95553	14.1529	8.65778	17.4251	12.6623	7.4218	11.455	9.62275	11.399	11.9879	14.2997	15.1022	9.88665	10.7634	10.54	11.1681	8.27333	12.3068	12.8192	9.23878	10.7409	12.7816	5.44154	7.89526	12.9463	9.86926	8.72533	8.21947	11.3853	8.34214	9.25337	9.78294	10.0369	9.8858	1.28226	11.3697	10.228	4.84872
TCGA-Z7-A8R5-01	9.19468	9.94044	4.95701	9.01313	10.6163	7.23385	11.1146	9.54028	13.791	11.8126	10.009	8.09892	9.265	10.784	10.3213	11.8319	15.1697	10.171	8.18138	8.58749	9.98167	6.2678	12.39	12.3264	12.0534	10.9004	12.9008	7.93253	8.42399	10.412	15.9392	14.1095	8.83211	11.4917	10.0453	10.2151	9.53734	11.0966	10.875	-0.893278	11.492	8.6702	0.256528
TCGA-Z7-A8R6-01	9.52001	10.1557	5.24525	9.60764	8.81692	8.19816	10.7757	5.12222	16.0511	10.2244	9.25432	8.70227	9.83627	10.3719	10.0075	11.8088	13.5713	10.9321	8.4449	7.94467	9.72955	4.70588	13.2993	9.46717	9.00356	10.7223	12.3573	9.20838	4.74385	8.76708	7.76708	10.3494	8.90018	11.459	9.73268	9.78938	9.28844	10.5905	9.42068	0.308877	11.9496	10.421	4.00063
